# Supplementary material for: Integrated analysis of spatial transcriptomics and CT phenotypes for unveiling the novel molecular characteristics of recurrent and non-recurrent high-grade serous ovarian cancer
Source: Biomark Res. 2024 Aug 12;12:80. doi: 10.1186/s40364-024-00632-7 (PMC11318304; doi:10.1186/s40364-024-00632-7)
Supplement: Supplementary file 3 — Supplementary Material 3: Table S1. Differentially expressed genes in each cluster [file 40364_2024_632_MOESM3_ESM.xlsx]

## Sheet: TableS1
Table S1. Differentially expressed genes in each cluster.
Gene name	P-value	Average log2FC	Pct.1	Pct.2	Adjusted p-value	Cluster	Sample
MIR205HG	4.1343e-31	0.25	0.84	0.65	7.58313e-27	0	NR1
SPP1	4.39301e-101	0.6	0.58	0.2	8.05766e-97	1	NR1
MTRNR2L12	7.14596e-97	0.48	0.91	0.58	1.31071e-92	1	NR1
MT-ND5	6.42774e-67	0.29	0.98	0.88	1.17898e-62	1	NR1
MT-ND4L	8.36829e-66	0.37	0.86	0.59	1.53491e-61	1	NR1
SLC2A1	6.86034e-37	0.26	0.89	0.68	1.25832e-32	1	NR1
APOC1	7.47957e-28	0.26	0.49	0.27	1.3719e-23	1	NR1
NUPR1	1.82041e-26	0.27	0.58	0.37	3.33899e-22	1	NR1
PSME2	1.93969e-76	0.29	0.99	0.94	3.55778e-72	2	NR1
MDK	1.87079e-58	0.28	0.98	0.9	3.43141e-54	2	NR1
BEX3	6.03525e-51	0.33	0.89	0.71	1.10699e-46	2	NR1
SEC61G	7.22468e-51	0.26	0.98	0.91	1.32515e-46	2	NR1
PSMB9	1.09344e-49	0.29	0.95	0.82	2.0056e-45	2	NR1
PSMA7	6.30754e-49	0.29	0.93	0.8	1.15693e-44	2	NR1
IFITM1	1.56258e-42	0.35	0.67	0.37	2.86608e-38	2	NR1
LAP3	5.55172e-39	0.32	0.84	0.65	1.0183e-34	2	NR1
CEBPD	6.6131e-38	0.31	0.83	0.63	1.21298e-33	2	NR1
IFITM2	3.56623e-35	0.25	0.92	0.78	6.54118e-31	2	NR1
H2AFZ	9.95583e-34	0.29	0.83	0.63	1.8261e-29	2	NR1
GNG5	2.00428e-33	0.25	0.86	0.72	3.67626e-29	2	NR1
MT1M	5.88611e-29	0.28	0.66	0.41	1.07963e-24	2	NR1
CXCL10	8.50928e-20	0.32	0.6	0.43	1.56077e-15	2	NR1
FOS	5.33798e-19	0.25	0.77	0.71	9.79092e-15	2	NR1
CXCL17	2.94333e-49	0.34	0.56	0.23	5.39865e-45	3	NR1
SNCG	4.78479e-49	0.37	0.85	0.62	8.77625e-45	3	NR1
APOE	4.59722e-46	0.45	0.66	0.36	8.43222e-42	3	NR1
ADIRF	3.11173e-45	0.36	0.78	0.53	5.70753e-41	3	NR1
HLA-DQB1	1.99083e-41	0.34	0.7	0.41	3.65159e-37	3	NR1
SDC4	1.63516e-34	0.3	0.83	0.63	2.99921e-30	3	NR1
NSG1	3.41988e-33	0.29	0.55	0.28	6.27275e-29	3	NR1
HLA-DPA1	1.24532e-30	0.27	0.82	0.63	2.28416e-26	3	NR1
MIR205HG	1.22447e-29	0.27	0.84	0.66	2.24593e-25	3	NR1
FXYD3	1.37696e-28	0.28	0.57	0.32	2.52562e-24	3	NR1
SLC2A1	4.79762e-101	0.58	0.96	0.69	8.79979e-97	4	NR1
S100A10	1.62634e-91	0.32	1	0.99	2.98304e-87	4	NR1
LDHA	9.30963e-73	0.41	0.97	0.84	1.70757e-68	4	NR1
ANGPTL4	1.04425e-70	0.51	0.61	0.21	1.91537e-66	4	NR1
FAM162A	5.09076e-65	0.48	0.89	0.58	9.33747e-61	4	NR1
ADM	5.72707e-60	0.43	0.54	0.18	1.05046e-55	4	NR1
MT3	4.28867e-58	0.44	0.58	0.21	7.86627e-54	4	NR1
VEGFA	2.45337e-53	0.44	0.72	0.35	4.49997e-49	4	NR1
NDRG1	9.54627e-52	0.46	0.79	0.45	1.75098e-47	4	NR1
IGFL2-AS1	3.89787e-48	0.46	0.65	0.32	7.14947e-44	4	NR1
BNIP3	1.97236e-47	0.42	0.61	0.28	3.6177e-43	4	NR1
PEPD	6.90346e-47	0.4	0.65	0.3	1.26623e-42	4	NR1
SEC61G	1.19893e-43	0.27	0.99	0.92	2.19909e-39	4	NR1
STC2	1.34605e-42	0.26	0.37	0.11	2.46893e-38	4	NR1
ERO1A	1.52366e-41	0.36	0.6	0.27	2.7947e-37	4	NR1
TFPI2	8.5497e-40	0.42	0.67	0.37	1.56819e-35	4	NR1
PGK1	1.74587e-39	0.33	0.89	0.73	3.20228e-35	4	NR1
BHLHE40	4.99404e-39	0.31	0.44	0.16	9.16007e-35	4	NR1
GPI	3.01905e-37	0.33	0.89	0.65	5.53754e-33	4	NR1
HK2	6.31927e-36	0.3	0.45	0.17	1.15908e-31	4	NR1
ENO2	7.74139e-35	0.28	0.38	0.13	1.41993e-30	4	NR1
NUPR1	6.90049e-34	0.37	0.68	0.38	1.26569e-29	4	NR1
FOS	1.94559e-31	0.34	0.86	0.7	3.56861e-27	4	NR1
ALDOA	1.51453e-30	0.31	0.53	0.25	2.77795e-26	4	NR1
IGFBP3	8.19631e-30	0.3	0.86	0.7	1.50337e-25	4	NR1
C4orf3	8.45972e-30	0.32	0.72	0.45	1.55168e-25	4	NR1
BRI3	1.50638e-26	0.26	0.87	0.75	2.763e-22	4	NR1
MT1G	4.14148e-25	0.28	0.89	0.79	7.5963e-21	4	NR1
ATF3	8.95935e-25	0.26	0.41	0.18	1.64332e-20	4	NR1
JUN	1.65771e-23	0.29	0.74	0.53	3.04057e-19	4	NR1
BNIP3L	1.21843e-21	0.25	0.56	0.32	2.23485e-17	4	NR1
LYPD2	7.22713e-20	0.35	0.52	0.32	1.3256e-15	4	NR1
DUSP1	1.25557e-19	0.28	0.6	0.38	2.30297e-15	4	NR1
AC092069.1	1.61735e-197	0.96	0.89	0.19	2.96655e-193	5	NR1
SYNC	1.40882e-162	0.78	0.78	0.16	2.58405e-158	5	NR1
GGCX	3.18484e-109	0.66	0.78	0.23	5.84164e-105	5	NR1
AC011479.4	1.9884e-103	0.46	0.48	0.08	3.64711e-99	5	NR1
AC009133.1	2.78604e-91	0.52	0.6	0.14	5.11015e-87	5	NR1
AC010883.3	2.42178e-85	0.35	0.37	0.05	4.44204e-81	5	NR1
PRRG3	4.33904e-81	0.43	0.47	0.09	7.95866e-77	5	NR1
LRRC75A	2.99885e-75	0.48	0.55	0.14	5.50049e-71	5	NR1
CTBP1	5.05488e-55	0.45	0.89	0.63	9.27165e-51	5	NR1
ACOT13	2.99943e-53	0.43	0.54	0.18	5.50155e-49	5	NR1
MMACHC	2.19853e-48	0.26	0.29	0.06	4.03254e-44	5	NR1
CCDC152	5.73647e-48	0.3	0.33	0.07	1.05218e-43	5	NR1
GATC	1.78608e-40	0.32	0.43	0.14	3.27602e-36	5	NR1
HNRNPH1	4.13912e-38	0.42	0.78	0.51	7.59198e-34	5	NR1
BEST1	4.61158e-37	0.26	0.34	0.09	8.45855e-33	5	NR1
TRA2A	3.61408e-33	0.36	0.52	0.23	6.62895e-29	5	NR1
EIF5A	1.2302e-29	0.37	0.65	0.38	2.25644e-25	5	NR1
ARGLU1	3.23501e-28	0.33	0.53	0.26	5.93365e-24	5	NR1
CCNK	1.42105e-25	0.27	0.44	0.19	2.60648e-21	5	NR1
SRSF6	4.36716e-22	0.3	0.5	0.27	8.01024e-18	5	NR1
RBBP4	1.2892e-18	0.29	0.56	0.36	2.36465e-14	5	NR1
HNRNPL	8.51044e-18	0.26	0.48	0.26	1.56098e-13	5	NR1
STARD7	2.64954e-15	0.26	0.63	0.46	4.85979e-11	5	NR1
SLIT2	4.24312e-15	0.26	0.61	0.44	7.78274e-11	5	NR1
COL1A1	3.27364e-111	0.86	0.91	0.35	6.00452e-107	6	NR1
COL1A2	6.59876e-107	0.85	0.89	0.35	1.21034e-102	6	NR1
COL3A1	2.25032e-87	0.72	0.89	0.41	4.12753e-83	6	NR1
SPARC	4.08374e-82	0.67	0.92	0.52	7.4904e-78	6	NR1
IGFBP7	3.23287e-77	0.64	0.75	0.27	5.92972e-73	6	NR1
VIM	3.69527e-73	0.6	0.95	0.58	6.77786e-69	6	NR1
COL6A2	2.51951e-72	0.6	0.77	0.29	4.62128e-68	6	NR1
FN1	7.2659e-70	0.63	0.76	0.29	1.33271e-65	6	NR1
AEBP1	1.22943e-68	0.52	0.63	0.19	2.25502e-64	6	NR1
MMP11	3.45083e-63	0.58	0.6	0.19	6.32951e-59	6	NR1
COL6A1	3.81189e-63	0.54	0.76	0.32	6.99177e-59	6	NR1
BGN	1.87218e-62	0.37	0.43	0.09	3.43395e-58	6	NR1
COL4A1	1.54905e-54	0.55	0.65	0.27	2.84127e-50	6	NR1
LUM	1.22787e-53	0.45	0.52	0.15	2.25215e-49	6	NR1
COL6A3	1.83679e-50	0.38	0.48	0.13	3.36905e-46	6	NR1
THY1	2.9984e-50	0.32	0.42	0.1	5.49966e-46	6	NR1
LGALS1	3.11825e-48	0.48	0.85	0.5	5.7195e-44	6	NR1
POSTN	1.49857e-42	0.27	0.35	0.08	2.74867e-38	6	NR1
COL4A2	3.55076e-42	0.45	0.63	0.28	6.5128e-38	6	NR1
SPARCL1	1.69323e-36	0.25	0.3	0.07	3.10573e-32	6	NR1
DCN	1.75576e-34	0.35	0.48	0.18	3.22041e-30	6	NR1
COL5A2	6.85956e-34	0.26	0.37	0.11	1.25818e-29	6	NR1
IGFBP4	1.14315e-29	0.36	0.53	0.24	2.09677e-25	6	NR1
IGHG4	2.21884e-28	0.46	0.29	0.09	4.0698e-24	6	NR1
A2M	3.36337e-28	0.36	0.73	0.45	6.16909e-24	6	NR1
IGHG3	9.13663e-27	0.45	0.27	0.08	1.67584e-22	6	NR1
IGKC	1.31979e-19	0.51	0.35	0.16	2.42076e-15	6	NR1
C1QA	2.59152e-19	0.3	0.46	0.24	4.75336e-15	6	NR1
IGLC2	2.3711e-17	0.43	0.27	0.11	4.34907e-13	6	NR1
TAGLN	1.58507e-15	0.25	0.6	0.36	2.90734e-11	6	NR1
C1QB	3.44425e-13	0.25	0.48	0.28	6.31745e-09	6	NR1
POSTN	2.85369e-248	0.94	0.81	0.06	5.23424e-244	7	NR1
THY1	1.14653e-229	0.94	0.85	0.08	2.10297e-225	7	NR1
MMP2	2.06292e-228	0.84	0.78	0.07	3.78381e-224	7	NR1
ISLR	4.10351e-204	0.55	0.51	0.02	7.52665e-200	7	NR1
VCAN	2.07574e-193	0.61	0.65	0.05	3.80732e-189	7	NR1
COL5A2	1.17877e-192	0.83	0.81	0.09	2.1621e-188	7	NR1
LUM	6.76572e-192	1.2	0.91	0.14	1.24097e-187	7	NR1
COL6A3	3.86011e-186	0.97	0.87	0.12	7.08021e-182	7	NR1
CTSK	1.78932e-175	0.7	0.67	0.06	3.28198e-171	7	NR1
MXRA8	2.58367e-173	0.49	0.5	0.03	4.73897e-169	7	NR1
COL5A1	7.84298e-169	0.73	0.75	0.09	1.43856e-164	7	NR1
CTHRC1	9.06611e-169	0.68	0.62	0.06	1.66291e-164	7	NR1
COL11A1	4.56519e-167	0.43	0.42	0.02	8.37348e-163	7	NR1
SULF1	3.50343e-164	0.6	0.6	0.05	6.42599e-160	7	NR1
DCN	1.33208e-163	1.05	0.89	0.16	2.4433e-159	7	NR1
AEBP1	3.67755e-163	1.15	0.91	0.18	6.74536e-159	7	NR1
MMP11	1.63078e-160	1.3	0.91	0.18	2.99117e-156	7	NR1
BGN	5.68869e-157	0.72	0.71	0.08	1.04342e-152	7	NR1
FN1	4.94132e-153	1.34	1	0.29	9.06337e-149	7	NR1
THBS2	5.42493e-153	0.52	0.52	0.04	9.95041e-149	7	NR1
CDH11	1.84652e-147	0.41	0.43	0.02	3.3869e-143	7	NR1
COL6A2	1.8544e-147	1.17	0.99	0.29	3.40135e-143	7	NR1
COL1A2	3.91592e-147	1.5	1	0.36	7.18257e-143	7	NR1
COL1A1	4.16459e-147	1.53	1	0.36	7.63869e-143	7	NR1
EMILIN1	2.74429e-135	0.4	0.42	0.03	5.03358e-131	7	NR1
COL3A1	9.30324e-135	1.33	1	0.41	1.7064e-130	7	NR1
COL6A1	2.94833e-132	1.12	0.97	0.32	5.40782e-128	7	NR1
GJA1	1.75416e-131	0.41	0.43	0.03	3.21747e-127	7	NR1
NBL1	1.867e-127	0.65	0.65	0.09	3.42445e-123	7	NR1
THBS1	2.22872e-124	0.6	0.57	0.07	4.08791e-120	7	NR1
FAP	8.15381e-123	0.29	0.3	0.01	1.49557e-118	7	NR1
ECM1	1.68859e-120	0.44	0.49	0.05	3.09721e-116	7	NR1
SPARC	6.64127e-120	1.19	1	0.53	1.21814e-115	7	NR1
SERPINF1	1.63606e-118	0.46	0.5	0.05	3.00086e-114	7	NR1
PRRX1	2.29871e-116	0.37	0.39	0.03	4.21629e-112	7	NR1
FBN1	2.79747e-114	0.41	0.47	0.04	5.13111e-110	7	NR1
FMOD	7.49334e-113	0.37	0.37	0.03	1.37443e-108	7	NR1
LGALS1	3.02294e-112	0.98	0.99	0.5	5.54468e-108	7	NR1
VIM	4.06476e-112	1.02	1	0.59	7.45559e-108	7	NR1
ACTA2	8.90074e-111	0.69	0.63	0.1	1.63257e-106	7	NR1
FBLN1	2.83403e-108	0.61	0.57	0.08	5.19818e-104	7	NR1
IGFBP7	3.89225e-106	1.01	0.88	0.28	7.13916e-102	7	NR1
MRC2	3.6927e-103	0.45	0.53	0.07	6.77314e-99	7	NR1
IGFBP4	1.98157e-102	0.75	0.87	0.23	3.63459e-98	7	NR1
PDGFRB	1.61025e-100	0.45	0.47	0.05	2.95353e-96	7	NR1
SPARCL1	2.10197e-99	0.51	0.51	0.06	3.85543e-95	7	NR1
OLFML3	1.72129e-98	0.41	0.45	0.05	3.15718e-94	7	NR1
ADAMTS2	5.48542e-98	0.3	0.3	0.02	1.00614e-93	7	NR1
SFRP4	4.17204e-97	0.33	0.26	0.01	7.65236e-93	7	NR1
SPON2	1.88798e-91	0.39	0.4	0.04	3.46294e-87	7	NR1
TUBA1A	1.437e-90	0.56	0.64	0.12	2.63574e-86	7	NR1
PLXDC1	1.1556e-89	0.29	0.29	0.02	2.1196e-85	7	NR1
RGCC	4.79493e-86	0.41	0.43	0.05	8.79485e-82	7	NR1
PTGDS	4.91077e-86	0.51	0.54	0.09	9.00734e-82	7	NR1
ENG	6.55588e-85	0.45	0.49	0.07	1.20248e-80	7	NR1
AQP1	3.41005e-83	0.29	0.29	0.02	6.25472e-79	7	NR1
SUGCT	3.91766e-83	0.29	0.3	0.02	7.18578e-79	7	NR1
HTRA1	5.95896e-82	0.45	0.5	0.08	1.09299e-77	7	NR1
MXRA5	6.66006e-81	0.39	0.38	0.04	1.22159e-76	7	NR1
SERPINE1	2.41904e-79	0.27	0.3	0.02	4.437e-75	7	NR1
INHBA	2.6373e-78	0.26	0.28	0.02	4.83734e-74	7	NR1
COL4A1	6.40626e-77	0.87	0.8	0.27	1.17504e-72	7	NR1
TCF4	6.25647e-76	0.31	0.37	0.04	1.14756e-71	7	NR1
TAGLN	8.60933e-72	0.69	0.89	0.35	1.57912e-67	7	NR1
LAMA4	1.55959e-71	0.34	0.37	0.05	2.8606e-67	7	NR1
VAMP5	1.07651e-67	0.46	0.56	0.12	1.97453e-63	7	NR1
STAT2	2.9121e-67	0.35	0.41	0.06	5.34137e-63	7	NR1
COL4A2	4.85352e-67	0.74	0.77	0.28	8.90232e-63	7	NR1
NID1	1.26065e-64	0.26	0.28	0.03	2.31228e-60	7	NR1
COL16A1	1.89053e-64	0.37	0.41	0.06	3.46761e-60	7	NR1
LAMB1	1.40639e-63	0.36	0.38	0.06	2.57959e-59	7	NR1
MMP14	6.34861e-63	0.42	0.5	0.1	1.16446e-58	7	NR1
OLFML2B	5.77962e-62	0.25	0.26	0.02	1.0601e-57	7	NR1
EGFL6	1.28053e-60	0.29	0.32	0.04	2.34874e-56	7	NR1
PCOLCE	3.84274e-60	0.45	0.55	0.13	7.04835e-56	7	NR1
COL5A3	9.11681e-60	0.25	0.26	0.03	1.67221e-55	7	NR1
RCN3	5.64383e-59	0.29	0.35	0.05	1.03519e-54	7	NR1
IFI6	7.02763e-59	0.58	0.76	0.27	1.28901e-54	7	NR1
ANTXR1	2.3512e-57	0.44	0.61	0.16	4.31258e-53	7	NR1
ITGB5	1.35553e-56	0.44	0.59	0.15	2.48632e-52	7	NR1
COL8A1	2.32974e-56	0.42	0.46	0.09	4.27322e-52	7	NR1
SEPTIN11	5.93925e-55	0.28	0.34	0.05	1.08938e-50	7	NR1
VWF	6.16383e-54	0.39	0.35	0.05	1.13057e-49	7	NR1
PLVAP	6.60434e-52	0.28	0.27	0.03	1.21137e-47	7	NR1
APCDD1	2.46996e-51	0.38	0.47	0.1	4.5304e-47	7	NR1
ANXA6	1.21788e-50	0.33	0.42	0.08	2.23384e-46	7	NR1
MCAM	1.64312e-50	0.28	0.3	0.04	3.01381e-46	7	NR1
TIMP2	1.00715e-49	0.53	0.77	0.33	1.84731e-45	7	NR1
PRSS23	1.30672e-49	0.38	0.5	0.12	2.39678e-45	7	NR1
CAVIN1	1.55844e-49	0.44	0.61	0.18	2.85848e-45	7	NR1
TIMP3	4.9609e-49	0.48	0.61	0.19	9.09929e-45	7	NR1
ITGA1	1.44736e-47	0.35	0.35	0.06	2.65475e-43	7	NR1
HTRA3	2.32654e-47	0.25	0.28	0.04	4.26735e-43	7	NR1
LOXL2	1.01502e-46	0.3	0.34	0.06	1.86174e-42	7	NR1
CXCL14	1.97014e-46	0.36	0.38	0.08	3.61363e-42	7	NR1
ISG15	2.95252e-46	0.55	0.73	0.3	5.41551e-42	7	NR1
LRP1	1.32075e-45	0.42	0.55	0.16	2.42252e-41	7	NR1
TIMP1	4.00619e-45	0.54	0.72	0.32	7.34816e-41	7	NR1
RARRES2	4.31569e-44	0.61	0.75	0.37	7.91583e-40	7	NR1
SELENOM	2.89379e-42	0.45	0.65	0.24	5.30779e-38	7	NR1
FCGBP	4.45885e-41	0.32	0.38	0.08	8.17842e-37	7	NR1
CCL2	1.1771e-40	0.38	0.44	0.11	2.15904e-36	7	NR1
TGFBI	1.41311e-40	0.31	0.38	0.09	2.59192e-36	7	NR1
CD99	4.57947e-38	0.46	0.78	0.39	8.39967e-34	7	NR1
CD248	6.85816e-37	0.29	0.35	0.08	1.25792e-32	7	NR1
CCN1	1.05813e-36	0.39	0.55	0.18	1.94082e-32	7	NR1
MARCKS	1.10129e-36	0.37	0.56	0.19	2.01999e-32	7	NR1
CTSB	2.66548e-35	0.41	0.91	0.69	4.88902e-31	7	NR1
MFAP2	2.93135e-34	0.41	0.64	0.27	5.37667e-30	7	NR1
EVA1B	3.62422e-34	0.34	0.5	0.16	6.64755e-30	7	NR1
COL18A1	4.03289e-34	0.47	0.85	0.58	7.39714e-30	7	NR1
CCN2	9.74846e-34	0.45	0.66	0.28	1.78806e-29	7	NR1
ID3	6.348e-33	0.34	0.44	0.13	1.16435e-28	7	NR1
IGFBP5	2.47293e-32	0.38	0.51	0.18	4.53585e-28	7	NR1
NNMT	7.7765e-32	0.45	0.77	0.45	1.42637e-27	7	NR1
C1QA	1.65888e-30	0.39	0.6	0.24	3.04272e-26	7	NR1
MGP	2.48837e-30	0.26	0.27	0.06	4.56417e-26	7	NR1
IFI27	1.0469e-29	0.25	0.99	0.96	1.92023e-25	7	NR1
P3H1	5.66292e-29	0.27	0.41	0.12	1.03869e-24	7	NR1
C1QB	7.78714e-29	0.42	0.63	0.28	1.42832e-24	7	NR1
CCDC80	1.00699e-28	0.37	0.56	0.23	1.84703e-24	7	NR1
FKBP10	9.79304e-28	0.27	0.4	0.12	1.79624e-23	7	NR1
CAVIN3	1.47407e-27	0.27	0.4	0.12	2.70374e-23	7	NR1
PAM	4.84147e-27	0.28	0.37	0.11	8.88023e-23	7	NR1
TYMP	5.89013e-27	0.35	0.55	0.22	1.08037e-22	7	NR1
CD63	1.09705e-26	0.35	0.9	0.72	2.01221e-22	7	NR1
SERPINH1	1.23422e-26	0.29	0.95	0.84	2.26381e-22	7	NR1
CHPF	7.50132e-26	0.34	0.52	0.22	1.37589e-21	7	NR1
IGFBP2	9.50514e-26	0.34	0.92	0.8	1.74343e-21	7	NR1
IFI27L2	1.2427e-24	0.27	0.44	0.16	2.27937e-20	7	NR1
CFH	2.52002e-24	0.28	0.44	0.16	4.62222e-20	7	NR1
LAMB2	8.7165e-24	0.3	0.53	0.22	1.59878e-19	7	NR1
A2M	4.56513e-23	0.45	0.71	0.45	8.37336e-19	7	NR1
SERPING1	1.89148e-22	0.34	0.86	0.68	3.46935e-18	7	NR1
RHOC	1.46743e-21	0.34	0.67	0.36	2.69155e-17	7	NR1
ANXA5	1.82716e-21	0.29	0.51	0.22	3.35138e-17	7	NR1
IGHG4	2.46663e-21	0.26	0.31	0.09	4.52429e-17	7	NR1
UBB	3.38197e-21	0.25	0.95	0.86	6.20321e-17	7	NR1
CTNNB1	4.44007e-21	0.32	0.61	0.31	8.14399e-17	7	NR1
CALD1	5.52613e-21	0.35	0.72	0.46	1.0136e-16	7	NR1
LAPTM5	6.28377e-21	0.34	0.6	0.29	1.15257e-16	7	NR1
LTBP2	2.2855e-20	0.28	0.44	0.18	4.19206e-16	7	NR1
YWHAH	5.98972e-20	0.26	0.41	0.16	1.09864e-15	7	NR1
LBH	9.83525e-20	0.28	0.45	0.19	1.80398e-15	7	NR1
C1S	1.00411e-18	0.32	0.78	0.63	1.84174e-14	7	NR1
COL12A1	3.27869e-18	0.34	0.74	0.49	6.01378e-14	7	NR1
RNASE1	5.50114e-18	0.29	0.58	0.28	1.00902e-13	7	NR1
ARHGDIA	6.05788e-18	0.26	0.48	0.21	1.11114e-13	7	NR1
C1QC	6.76409e-18	0.29	0.47	0.2	1.24067e-13	7	NR1
C1R	1.24821e-17	0.3	0.83	0.65	2.28946e-13	7	NR1
IGLC2	5.19521e-17	0.33	0.31	0.11	9.52906e-13	7	NR1
FLNA	1.16604e-16	0.26	0.86	0.76	2.13876e-12	7	NR1
FSTL1	3.34199e-16	0.3	0.76	0.53	6.12987e-12	7	NR1
FCER1G	6.04334e-16	0.25	0.43	0.19	1.10847e-11	7	NR1
LGALS3BP	9.37068e-16	0.26	0.85	0.64	1.71877e-11	7	NR1
HSPG2	2.52668e-15	0.29	0.71	0.47	4.63444e-11	7	NR1
APOL1	2.15501e-14	0.25	0.58	0.31	3.95273e-10	7	NR1
IGKC	4.81336e-14	0.35	0.37	0.16	8.82866e-10	7	NR1
GPX4	5.02178e-14	0.28	0.62	0.38	9.21095e-10	7	NR1
MYDGF	7.68317e-14	0.26	0.5	0.27	1.40925e-09	7	NR1
DUSP1	1.46411e-12	0.26	0.65	0.38	2.68548e-08	7	NR1
TMEM100	< 0.001	0.6	0.62	0.01	< 0.001	8	NR1
CDKN2A	1.62339e-145	0.47	0.5	0.04	2.97762e-141	8	NR1
DEFB1	2.77591e-108	0.44	0.45	0.04	5.09157e-104	8	NR1
MT-CO3	7.66405e-103	0.4	1	1	1.40574e-98	8	NR1
MT-CO1	5.38677e-100	0.38	1	1	9.88042e-96	8	NR1
MT-CO2	1.04727e-98	0.29	1	1	1.92091e-94	8	NR1
MT-ND1	1.54137e-98	0.57	1	0.98	2.82718e-94	8	NR1
MT-CYB	1.82879e-96	0.48	1	0.99	3.35437e-92	8	NR1
MT-ND4	2.879e-93	0.4	1	1	5.28067e-89	8	NR1
MT-ATP6	6.76321e-90	0.39	1	1	1.24051e-85	8	NR1
MT-ND3	1.6543e-87	0.51	1	0.99	3.03432e-83	8	NR1
MSX1	3.05582e-77	0.35	0.4	0.05	5.60499e-73	8	NR1
MT-ND2	1.01759e-73	0.47	1	0.97	1.86646e-69	8	NR1
RPL38	1.49085e-72	0.45	1	0.94	2.73452e-68	8	NR1
SCGB2A1	5.32702e-70	0.43	0.52	0.09	9.77082e-66	8	NR1
MFGE8	1.16359e-60	0.66	0.93	0.56	2.13426e-56	8	NR1
UNC13D	4.13766e-57	0.27	0.33	0.04	7.5893e-53	8	NR1
PPP1R14A	6.48064e-57	0.38	0.46	0.09	1.18868e-52	8	NR1
MTRNR2L12	1.42389e-56	0.7	0.93	0.62	2.61171e-52	8	NR1
CXCL1	3.46311e-54	0.4	0.47	0.09	6.35203e-50	8	NR1
ANXA3	3.09891e-52	0.34	0.44	0.09	5.68403e-48	8	NR1
PCTP	2.82173e-51	0.28	0.37	0.06	5.17562e-47	8	NR1
RPS20	1.09484e-49	0.32	1	0.97	2.00815e-45	8	NR1
SNHG8	1.02653e-46	0.47	0.72	0.26	1.88286e-42	8	NR1
ITGB6	1.86696e-45	0.42	0.56	0.16	3.42439e-41	8	NR1
ASRGL1	5.383e-45	0.37	0.56	0.15	9.8735e-41	8	NR1
MTRNR2L8	1.65481e-43	0.43	0.65	0.22	3.03526e-39	8	NR1
MT-ND4L	3.12317e-41	0.5	0.92	0.62	5.72851e-37	8	NR1
RPL7	3.87703e-41	0.32	0.98	0.92	7.11125e-37	8	NR1
RPL27	2.01363e-40	0.33	0.99	0.92	3.6934e-36	8	NR1
C1QTNF12	3.55901e-40	0.26	0.33	0.06	6.52794e-36	8	NR1
MT-ATP8	2.44587e-39	0.33	0.44	0.11	4.48621e-35	8	NR1
ATP5MD	4.02997e-39	0.36	0.99	0.86	7.39177e-35	8	NR1
SNHG25	1.00033e-38	0.39	0.65	0.23	1.83481e-34	8	NR1
CCN2	3.22287e-38	0.43	0.71	0.28	5.91138e-34	8	NR1
FOSB	1.13902e-36	0.4	0.58	0.19	2.08919e-32	8	NR1
MT-ND5	2.21101e-34	0.36	0.98	0.9	4.05544e-30	8	NR1
SLC34A2	2.15052e-32	0.39	0.59	0.22	3.94448e-28	8	NR1
ATF3	3.12898e-32	0.34	0.55	0.18	5.73917e-28	8	NR1
APOL1	7.55928e-30	0.39	0.68	0.31	1.38652e-25	8	NR1
MMP7	1.09135e-29	0.27	0.37	0.1	2.00175e-25	8	NR1
DUSP1	1.09793e-29	0.42	0.76	0.38	2.01382e-25	8	NR1
ADAMTS1	1.24297e-28	0.36	0.6	0.24	2.27986e-24	8	NR1
MAL	7.43601e-27	0.39	0.71	0.35	1.36391e-22	8	NR1
RAI14	2.56619e-25	0.29	0.47	0.17	4.7069e-21	8	NR1
C4orf3	3.84777e-25	0.37	0.79	0.46	7.05759e-21	8	NR1
NPTN	8.24286e-25	0.33	0.68	0.31	1.5119e-20	8	NR1
SYNGR2	2.50779e-24	0.34	0.76	0.4	4.59979e-20	8	NR1
BNIP3	3.74755e-24	0.36	0.64	0.29	6.87375e-20	8	NR1
IGFBP3	1.41551e-22	0.34	0.9	0.7	2.59634e-18	8	NR1
ATP5PD	1.89066e-22	0.33	0.75	0.41	3.46785e-18	8	NR1
SNHG6	2.09469e-22	0.34	0.71	0.37	3.84209e-18	8	NR1
TFPI2	1.42802e-21	0.39	0.7	0.38	2.61928e-17	8	NR1
NDUFAF8	3.78137e-20	0.28	0.55	0.24	6.93579e-16	8	NR1
IGF2BP2	5.79485e-20	0.26	0.46	0.18	1.06289e-15	8	NR1
TRAM1	1.0188e-19	0.32	0.76	0.46	1.86868e-15	8	NR1
NME1	1.14496e-18	0.26	0.49	0.21	2.10009e-14	8	NR1
QPRT	1.33308e-18	0.27	0.56	0.26	2.44514e-14	8	NR1
VMP1	3.36732e-18	0.32	0.74	0.44	6.17633e-14	8	NR1
NME2	6.96442e-18	0.26	0.91	0.79	1.27741e-13	8	NR1
SLC38A2	1.87685e-17	0.29	0.67	0.36	3.44252e-13	8	NR1
EGR1	2.13931e-17	0.29	0.63	0.31	3.92392e-13	8	NR1
CLTC	2.8653e-16	0.26	0.56	0.28	5.25554e-12	8	NR1
FOS	6.44209e-16	0.28	0.93	0.71	1.18161e-11	8	NR1
PDAP1	1.28693e-15	0.28	0.74	0.47	2.36049e-11	8	NR1
ATP5MC1	6.71149e-15	0.27	0.66	0.38	1.23102e-10	8	NR1
JUN	3.71269e-14	0.28	0.8	0.53	6.80981e-10	8	NR1
ANAPC11	1.06898e-13	0.26	0.65	0.37	1.96073e-09	8	NR1
EMP1	5.76925e-12	0.25	0.53	0.3	1.0582e-07	8	NR1
GLDC	9.00285e-110	0.42	0.45	0.03	1.6513e-105	9	NR1
CYP4B1	1.40353e-91	0.48	0.55	0.06	2.57436e-87	9	NR1
PKHD1L1	1.47647e-78	0.54	0.6	0.09	2.70814e-74	9	NR1
APOA1	1.02293e-66	0.82	0.92	0.37	1.87626e-62	9	NR1
ANXA3	6.35012e-58	0.42	0.52	0.09	1.16474e-53	9	NR1
MT-CO1	5.08994e-53	0.26	1	1	9.33596e-49	9	NR1
SPON1	5.86289e-50	0.6	0.98	0.66	1.07537e-45	9	NR1
AC012499.1	1.36449e-48	0.36	0.45	0.08	2.50275e-44	9	NR1
EYA2	2.6579e-47	0.26	0.3	0.03	4.87512e-43	9	NR1
MFAP5	1.15014e-45	0.44	0.58	0.14	2.10958e-41	9	NR1
SDC4	1.37942e-43	0.57	0.94	0.64	2.53012e-39	9	NR1
MT-ND1	8.23866e-43	0.35	1	0.98	1.51113e-38	9	NR1
LCN2	4.3167e-42	0.59	0.92	0.58	7.91769e-38	9	NR1
KLK10	1.08305e-41	0.52	0.95	0.69	1.98652e-37	9	NR1
KLK7	3.17236e-38	0.52	0.96	0.64	5.81875e-34	9	NR1
FOLR1	3.5822e-37	0.37	0.99	0.93	6.57047e-33	9	NR1
GSN	1.25494e-36	0.44	0.97	0.85	2.30182e-32	9	NR1
LY6G6C	6.58029e-36	0.31	0.37	0.07	1.20696e-31	9	NR1
OXTR	6.9446e-34	0.49	0.67	0.25	1.27378e-29	9	NR1
GPC4	1.32057e-33	0.32	0.39	0.08	2.42219e-29	9	NR1
RPS6	1.33707e-33	0.33	1	0.95	2.45245e-29	9	NR1
FST	1.43973e-33	0.39	0.52	0.14	2.64075e-29	9	NR1
MT-ND2	1.84508e-33	0.32	1	0.97	3.38425e-29	9	NR1
GPX3	1.90359e-32	0.55	0.67	0.29	3.49156e-28	9	NR1
MUC16	8.54214e-31	0.45	0.93	0.68	1.5668e-26	9	NR1
MSLN	2.123e-30	0.3	1	0.95	3.89401e-26	9	NR1
SLPI	5.77891e-30	0.33	1	0.97	1.05997e-25	9	NR1
ADAMTS1	6.1834e-29	0.43	0.64	0.25	1.13416e-24	9	NR1
PI3	5.13673e-27	0.43	0.54	0.18	9.42179e-23	9	NR1
RNASE1	7.88111e-27	0.45	0.67	0.28	1.44555e-22	9	NR1
MYL9	1.82012e-26	0.27	0.99	0.95	3.33847e-22	9	NR1
SLC34A2	3.01756e-26	0.43	0.58	0.22	5.5348e-22	9	NR1
CTSD	1.03537e-24	0.34	0.93	0.82	1.89907e-20	9	NR1
MT-ND3	1.04944e-24	0.26	1	0.99	1.92488e-20	9	NR1
TAF9B	1.46752e-24	0.29	0.36	0.09	2.69173e-20	9	NR1
TSPAN12	5.93853e-24	0.28	0.33	0.08	1.08924e-19	9	NR1
RARRES2	4.15943e-23	0.44	0.73	0.37	7.62922e-19	9	NR1
CCDC3	1.11636e-22	0.3	0.46	0.15	2.04762e-18	9	NR1
IFI27	2.10907e-22	0.27	1	0.96	3.86845e-18	9	NR1
OLFML2A	1.05098e-21	0.42	0.72	0.39	1.92771e-17	9	NR1
BSG	1.08932e-21	0.4	0.81	0.56	1.99802e-17	9	NR1
WT1	1.75541e-21	0.35	0.58	0.23	3.21977e-17	9	NR1
SNHG8	2.79263e-21	0.38	0.61	0.27	5.12223e-17	9	NR1
FRAS1	8.21047e-21	0.27	0.35	0.1	1.50596e-16	9	NR1
BCAM	1.24677e-20	0.39	0.82	0.56	2.28682e-16	9	NR1
NPR1	7.53077e-20	0.35	0.59	0.26	1.38129e-15	9	NR1
ATP2B4	1.35365e-19	0.34	0.61	0.27	2.48286e-15	9	NR1
ASRGL1	1.74074e-19	0.3	0.46	0.16	3.19287e-15	9	NR1
CFI	2.51574e-17	0.27	0.42	0.15	4.61438e-13	9	NR1
SNHG6	6.56211e-17	0.34	0.69	0.38	1.20362e-12	9	NR1
MYOF	7.743e-17	0.33	0.58	0.26	1.42022e-12	9	NR1
SNCG	8.63066e-17	0.36	0.86	0.64	1.58304e-12	9	NR1
UNC5B-AS1	1.11951e-16	0.36	0.66	0.36	2.05341e-12	9	NR1
PABPC1	1.76745e-16	0.26	0.99	0.87	3.24185e-12	9	NR1
LRIG1	2.34583e-15	0.26	0.46	0.19	4.30271e-11	9	NR1
ANKRD6	3.069e-15	0.27	0.41	0.16	5.62915e-11	9	NR1
AGRN	4.50926e-15	0.31	0.61	0.3	8.27088e-11	9	NR1
RBM38	6.5546e-15	0.3	0.58	0.29	1.20224e-10	9	NR1
AHNAK	8.34387e-15	0.27	0.96	0.77	1.53043e-10	9	NR1
CRABP2	9.05906e-15	0.29	0.92	0.74	1.66161e-10	9	NR1
FLNB	1.31022e-13	0.3	0.54	0.28	2.4032e-09	9	NR1
RNASET2	1.96687e-13	0.28	0.59	0.31	3.60764e-09	9	NR1
SPTBN1	2.4494e-13	0.29	0.58	0.3	4.4927e-09	9	NR1
ZBED2	2.86877e-13	0.29	0.55	0.28	5.2619e-09	9	NR1
YPEL3	3.49501e-13	0.3	0.76	0.48	6.41054e-09	9	NR1
LAPTM4B	6.43497e-13	0.31	0.74	0.53	1.1803e-08	9	NR1
PLXNB1	1.08047e-12	0.28	0.54	0.27	1.98179e-08	9	NR1
S100A13	1.70943e-12	0.3	0.82	0.61	3.13544e-08	9	NR1
SMIM22	3.0834e-12	0.28	0.79	0.63	5.65558e-08	9	NR1
ADIRF	4.28969e-12	0.31	0.79	0.56	7.86815e-08	9	NR1
MOB1A	9.35116e-12	0.28	0.62	0.37	1.71519e-07	9	NR1
MTRNR2L12	8.80393e-11	0.28	0.83	0.62	1.61482e-06	9	NR1
HADH	9.35679e-11	0.26	0.48	0.25	1.71622e-06	9	NR1
CRYAB	1.16227e-10	0.29	0.64	0.41	2.13184e-06	9	NR1
GAS5	1.60389e-10	0.26	0.59	0.34	2.94186e-06	9	NR1
ARPC1A	1.52494e-09	0.26	0.66	0.43	2.79705e-05	9	NR1
TAGLN	1.60677e-09	0.26	0.6	0.37	2.94713e-05	9	NR1
CLU	2.9273e-07	0.26	0.67	0.51	0.00536925	9	NR1
S100A7	1.20293e-102	0.78	0.57	0.03	2.20641e-98	10	NR1
S100A8	7.72342e-72	1.43	0.98	0.16	1.41663e-67	10	NR1
S100A9	9.8036e-34	1	0.96	0.36	1.79818e-29	10	NR1
SAA1	7.01191e-33	0.63	0.61	0.1	1.28613e-28	10	NR1
SLPI	3.5633e-17	0.39	1	0.97	6.53581e-13	10	NR1
PI3	1.10047e-15	0.6	0.59	0.19	2.01849e-11	10	NR1
RARRES1	1.29708e-14	0.56	0.73	0.33	2.37911e-10	10	NR1
PDZK1IP1	1.54975e-12	0.55	0.71	0.34	2.84255e-08	10	NR1
CPB1	2.74144e-12	0.32	0.35	0.08	5.02836e-08	10	NR1
CLDN1	1.3153e-09	0.45	0.75	0.41	2.41253e-05	10	NR1
GPRC5A	1.45808e-09	0.28	0.35	0.1	2.67442e-05	10	NR1
WFDC2	1.48263e-09	0.29	1	0.95	2.71944e-05	10	NR1
LCN2	4.91634e-09	0.45	0.84	0.59	9.01755e-05	10	NR1
CFB	4.89523e-07	0.33	0.86	0.67	0.00897882	10	NR1
C1R	5.48063e-07	0.3	0.9	0.65	0.0100526	10	NR1
TACSTD2	7.16702e-07	0.26	0.96	0.84	0.0131458	10	NR1
C1S	2.55865e-06	0.29	0.96	0.63	0.0469307	10	NR1
RPL17	1.23099e-248	0.26	1	1	2.42727e-244	0	NR2
RPL36A	2.5019e-244	0.28	1	1	4.93324e-240	0	NR2
C19orf33	3.20038e-243	0.37	1	0.96	6.31051e-239	0	NR2
PNOC	1.37293e-203	0.65	0.94	0.51	2.70714e-199	0	NR2
SPINT2	2.72109e-198	0.36	1	0.95	5.36545e-194	0	NR2
SLPI	4.62366e-193	0.52	0.99	0.81	9.11693e-189	0	NR2
SNHG25	1.46824e-186	0.42	1	0.93	2.89508e-182	0	NR2
CXCL17	6.24265e-183	0.49	0.99	0.82	1.23093e-178	0	NR2
DAPL1	1.94069e-181	0.62	0.95	0.57	3.82666e-177	0	NR2
BEX3	1.02705e-157	0.34	1	0.94	2.02514e-153	0	NR2
RPS7	1.45966e-153	0.26	1	0.99	2.87816e-149	0	NR2
DMKN	3.10671e-152	0.42	1	0.83	6.12581e-148	0	NR2
TNNI3	9.23877e-145	0.53	0.88	0.41	1.8217e-140	0	NR2
KLK6	1.62875e-142	0.44	0.99	0.77	3.21156e-138	0	NR2
SLC34A2	4.8221e-142	0.38	0.5	0.1	9.50821e-138	0	NR2
IGFBP3	5.78771e-142	0.44	0.98	0.79	1.14122e-137	0	NR2
KLK10	2.47539e-141	0.39	1	0.88	4.88098e-137	0	NR2
LAMP3	1.68242e-140	0.48	0.65	0.2	3.31739e-136	0	NR2
IFIT1	5.56526e-139	0.52	0.93	0.61	1.09736e-134	0	NR2
NDUFA3	2.06998e-136	0.34	1	0.93	4.08159e-132	0	NR2
LCN2	5.51009e-136	0.47	0.97	0.67	1.08648e-131	0	NR2
APOA1	6.70812e-135	0.52	0.89	0.48	1.32271e-130	0	NR2
PRKCI	6.22235e-131	0.48	0.95	0.59	1.22692e-126	0	NR2
CP	1.69317e-130	0.49	0.92	0.58	3.33859e-126	0	NR2
KLK8	9.4065e-129	0.42	0.98	0.74	1.85477e-124	0	NR2
XPR1	1.77053e-128	0.49	0.85	0.38	3.49114e-124	0	NR2
TM4SF1	5.60294e-128	0.43	0.98	0.76	1.10479e-123	0	NR2
CSKMT	2.85947e-127	0.45	0.93	0.63	5.6383e-123	0	NR2
TNNT1	1.2518e-125	0.38	0.99	0.83	2.4683e-121	0	NR2
FOLR1	7.48478e-125	0.36	1	0.88	1.47585e-120	0	NR2
CYP4B1	9.66317e-123	0.42	0.61	0.18	1.90538e-118	0	NR2
CMPK2	3.5029e-122	0.47	0.64	0.22	6.90701e-118	0	NR2
IFITM1	2.62256e-121	0.47	0.91	0.63	5.17116e-117	0	NR2
MT1G	6.96888e-120	0.5	0.87	0.48	1.37412e-115	0	NR2
SLIRP	1.38608e-119	0.4	0.97	0.76	2.73306e-115	0	NR2
PAGE2B	1.49093e-119	0.48	0.87	0.46	2.93982e-115	0	NR2
COX5B	2.61978e-119	0.27	1	0.96	5.16569e-115	0	NR2
TNFSF10	1.39883e-118	0.51	0.84	0.45	2.75822e-114	0	NR2
BCAM	1.4274e-118	0.36	1	0.87	2.81456e-114	0	NR2
NDUFB9	4.08848e-116	0.39	0.98	0.77	8.06167e-112	0	NR2
SNCG	5.19113e-115	0.43	0.95	0.67	1.02359e-110	0	NR2
ADIRF	2.2181e-114	0.38	0.99	0.83	4.37364e-110	0	NR2
PAGE2	9.09699e-114	0.45	0.77	0.32	1.79374e-109	0	NR2
KLK7	9.82136e-113	0.42	0.96	0.69	1.93658e-108	0	NR2
PLSCR1	1.25641e-112	0.39	0.95	0.72	2.4774e-108	0	NR2
PPP1R14A	1.72038e-112	0.44	0.92	0.58	3.39225e-108	0	NR2
MX1	2.88462e-112	0.35	0.98	0.85	5.6879e-108	0	NR2
TMEM190	4.28963e-112	0.46	0.82	0.39	8.45829e-108	0	NR2
GMPR	5.72309e-111	0.46	0.81	0.39	1.12848e-106	0	NR2
PPP1R14B	2.70202e-109	0.3	0.99	0.9	5.32784e-105	0	NR2
RCN2	3.20411e-109	0.39	0.98	0.75	6.31787e-105	0	NR2
STON2	9.90393e-109	0.46	0.88	0.47	1.95286e-104	0	NR2
MT1E	2.37849e-108	0.31	1	0.92	4.6899e-104	0	NR2
ISG15	4.03993e-107	0.26	1	0.98	7.96593e-103	0	NR2
PDZK1IP1	6.32348e-106	0.41	0.64	0.23	1.24686e-101	0	NR2
TAF9B	1.22724e-105	0.42	0.73	0.31	2.41988e-101	0	NR2
UQCRH	6.28833e-105	0.32	0.98	0.88	1.23993e-100	0	NR2
NDUFB1	2.19997e-100	0.33	0.99	0.86	4.33791e-96	0	NR2
DEFB1	4.62112e-100	0.29	0.37	0.08	9.11193e-96	0	NR2
COX6B1	5.98594e-100	0.27	1	0.93	1.18031e-95	0	NR2
PDIA6	1.49358e-99	0.3	1	0.91	2.94503e-95	0	NR2
DTX3L	4.96009e-99	0.42	0.83	0.44	9.7803e-95	0	NR2
DDX60	5.47298e-99	0.4	0.72	0.3	1.07916e-94	0	NR2
CLIC5	5.87973e-99	0.43	0.82	0.41	1.15937e-94	0	NR2
S100A14	1.62063e-98	0.43	0.84	0.42	3.19555e-94	0	NR2
C1orf167	2.48227e-98	0.37	0.6	0.21	4.89453e-94	0	NR2
UNC5B-AS1	4.87071e-98	0.4	0.7	0.29	9.60407e-94	0	NR2
CXCL11	6.72973e-98	0.41	0.52	0.16	1.32697e-93	0	NR2
RPN1	9.23389e-98	0.34	0.98	0.82	1.82074e-93	0	NR2
SMIM22	4.90083e-97	0.38	0.95	0.67	9.66346e-93	0	NR2
COMTD1	1.06166e-96	0.4	0.92	0.64	2.09338e-92	0	NR2
AADAC	8.76051e-96	0.41	0.71	0.3	1.7274e-91	0	NR2
COX6A1	2.2229e-95	0.28	1	0.92	4.38311e-91	0	NR2
IFIT3	8.07098e-94	0.43	0.81	0.44	1.59144e-89	0	NR2
PARP9	2.83185e-93	0.41	0.85	0.47	5.58384e-89	0	NR2
S100B	1.38216e-92	0.36	0.61	0.22	2.72533e-88	0	NR2
ATP5MPL	7.84078e-91	0.3	0.98	0.86	1.54604e-86	0	NR2
PTGS1	9.75089e-91	0.39	0.7	0.3	1.92268e-86	0	NR2
MAL2	5.52115e-90	0.4	0.79	0.38	1.08866e-85	0	NR2
EPCAM	5.70434e-90	0.4	0.87	0.51	1.12478e-85	0	NR2
FABP3	8.39469e-90	0.33	0.52	0.17	1.65526e-85	0	NR2
SLC19A3	2.09424e-89	0.32	0.5	0.16	4.12943e-85	0	NR2
C20orf204	7.44089e-89	0.33	0.98	0.82	1.46719e-84	0	NR2
UQCRB	2.55037e-88	0.28	0.98	0.89	5.02881e-84	0	NR2
LPAR3	3.1051e-88	0.39	0.72	0.32	6.12263e-84	0	NR2
BEX4	4.48479e-88	0.37	0.93	0.64	8.84311e-84	0	NR2
OAS1	6.88358e-88	0.4	0.75	0.36	1.3573e-83	0	NR2
EPS8L1	8.32351e-88	0.33	0.99	0.85	1.64123e-83	0	NR2
JUP	1.81422e-87	0.32	0.99	0.83	3.57729e-83	0	NR2
CD47	5.54613e-87	0.35	0.96	0.77	1.09359e-82	0	NR2
SERPINA3	8.34643e-87	0.31	0.41	0.11	1.64575e-82	0	NR2
ZNF503-AS1	1.04142e-86	0.31	0.48	0.15	2.05347e-82	0	NR2
TMTC1	4.97308e-86	0.39	0.81	0.41	9.80592e-82	0	NR2
COX8C	2.61496e-85	0.35	0.63	0.25	5.15618e-81	0	NR2
TPD52L1	2.28611e-84	0.33	0.54	0.19	4.50775e-80	0	NR2
TMC4	4.02402e-83	0.38	0.84	0.49	7.93456e-79	0	NR2
SUMF1	5.23503e-83	0.37	0.89	0.57	1.03224e-78	0	NR2
TMA7	8.51501e-83	0.26	1	0.93	1.67899e-78	0	NR2
MT1M	1.27857e-82	0.4	0.82	0.46	2.52108e-78	0	NR2
SDCCAG8	1.43143e-82	0.36	0.72	0.33	2.82249e-78	0	NR2
SELENOW	2.29779e-82	0.25	1	0.94	4.53079e-78	0	NR2
COX6C	2.35305e-82	0.28	0.98	0.88	4.63974e-78	0	NR2
MUC1	4.68196e-82	0.29	1	0.91	9.23188e-78	0	NR2
FGFR2	1.37503e-81	0.38	0.75	0.36	2.71129e-77	0	NR2
ASS1	2.99675e-81	0.32	0.98	0.8	5.909e-77	0	NR2
ITGB8	4.72533e-81	0.32	0.52	0.18	9.31741e-77	0	NR2
ABLIM1	7.376e-81	0.38	0.77	0.39	1.4544e-76	0	NR2
ATP5F1A	8.08394e-81	0.26	1	0.92	1.59399e-76	0	NR2
CD24	2.4996e-80	0.33	0.99	0.83	4.9287e-76	0	NR2
ZNF217	1.18777e-79	0.37	0.88	0.58	2.34205e-75	0	NR2
IRF7	1.95602e-79	0.33	0.92	0.7	3.85688e-75	0	NR2
MAGEA4	3.42456e-79	0.36	0.91	0.58	6.75255e-75	0	NR2
EIF3K	3.50619e-79	0.28	0.99	0.87	6.91351e-75	0	NR2
DDX58	4.19126e-79	0.33	0.52	0.19	8.26433e-75	0	NR2
IFI44L	4.19944e-79	0.37	0.83	0.46	8.28045e-75	0	NR2
COX17	1.13951e-78	0.37	0.84	0.51	2.24689e-74	0	NR2
PRR20G	1.68147e-78	0.3	0.46	0.15	3.31553e-74	0	NR2
CNBP	3.94595e-78	0.32	0.94	0.73	7.78063e-74	0	NR2
ARMCX2	4.47114e-78	0.34	0.93	0.68	8.8162e-74	0	NR2
AC019117.2	7.36934e-78	0.32	0.53	0.19	1.45309e-73	0	NR2
FAM162A	8.08675e-78	0.38	0.8	0.43	1.59455e-73	0	NR2
MT1F	1.93725e-77	0.38	0.84	0.51	3.81987e-73	0	NR2
PARP14	3.18143e-77	0.38	0.78	0.42	6.27315e-73	0	NR2
SELENBP1	1.29864e-76	0.37	0.82	0.48	2.56066e-72	0	NR2
TSPAN7	1.58551e-76	0.38	0.86	0.51	3.12631e-72	0	NR2
ZSCAN31	4.02357e-76	0.29	0.47	0.16	7.93367e-72	0	NR2
MYLPF	4.71289e-76	0.34	0.6	0.25	9.29287e-72	0	NR2
CLDN3	5.95479e-76	0.33	0.95	0.71	1.17416e-71	0	NR2
RNF181	2.94756e-75	0.33	0.92	0.67	5.81199e-71	0	NR2
KLK11	3.68419e-75	0.35	0.92	0.61	7.26449e-71	0	NR2
TCEAL9	4.19237e-75	0.32	0.95	0.72	8.26651e-71	0	NR2
DDX60L	8.66924e-75	0.3	0.52	0.19	1.7094e-70	0	NR2
POU2F3	1.09086e-74	0.26	0.39	0.11	2.15095e-70	0	NR2
TRMT112	1.60504e-74	0.29	0.95	0.78	3.16482e-70	0	NR2
MSLN	1.22825e-73	0.3	0.98	0.84	2.42186e-69	0	NR2
C6orf62	1.47136e-73	0.32	0.93	0.69	2.90123e-69	0	NR2
WT1	3.58668e-73	0.36	0.77	0.41	7.07221e-69	0	NR2
EPPK1	4.27071e-73	0.31	0.54	0.21	8.42098e-69	0	NR2
CCDC6	4.69383e-73	0.34	0.67	0.31	9.25529e-69	0	NR2
RPL36AL	1.067e-72	0.26	0.98	0.89	2.10392e-68	0	NR2
FHL2	1.91797e-72	0.35	0.71	0.35	3.78186e-68	0	NR2
SCGB1D2	2.88783e-72	0.29	0.45	0.15	5.69422e-68	0	NR2
BIK	4.00878e-72	0.33	0.6	0.26	7.9045e-68	0	NR2
RESF1	6.84304e-72	0.33	0.63	0.28	1.34931e-67	0	NR2
TOMM20	9.84854e-72	0.31	0.96	0.73	1.94194e-67	0	NR2
ALCAM	1.35918e-71	0.36	0.76	0.4	2.68004e-67	0	NR2
CLDN19	1.42001e-71	0.26	0.4	0.12	2.79998e-67	0	NR2
CDC42EP5	1.49151e-71	0.35	0.88	0.58	2.94096e-67	0	NR2
CNFN	2.06171e-71	0.26	0.42	0.13	4.06528e-67	0	NR2
LAPTM4B	2.40339e-71	0.28	1	0.88	4.73901e-67	0	NR2
IFIT2	6.21854e-71	0.34	0.48	0.18	1.22617e-66	0	NR2
MX2	6.84327e-71	0.35	0.66	0.31	1.34936e-66	0	NR2
TCEAL8	8.64846e-71	0.35	0.84	0.5	1.7053e-66	0	NR2
ATP5MD	1.20425e-70	0.25	0.99	0.9	2.37453e-66	0	NR2
MCOLN2	2.31652e-70	0.27	0.44	0.15	4.56771e-66	0	NR2
PEG10	3.05474e-70	0.29	0.46	0.16	6.02334e-66	0	NR2
CKB	3.59318e-70	0.36	0.79	0.44	7.08502e-66	0	NR2
FABP6	3.63441e-70	0.31	0.54	0.21	7.16633e-66	0	NR2
MIR4458HG	4.05737e-70	0.29	0.54	0.21	8.00033e-66	0	NR2
RSAD2	8.25635e-70	0.35	0.61	0.28	1.62799e-65	0	NR2
UPK3B	1.00792e-69	0.31	0.57	0.23	1.98742e-65	0	NR2
COX7B	1.09906e-69	0.29	0.96	0.8	2.16713e-65	0	NR2
ZNF503	1.98975e-69	0.35	0.82	0.47	3.92338e-65	0	NR2
HELZ2	5.54964e-69	0.32	0.61	0.26	1.09428e-64	0	NR2
NDUFB4	5.68277e-69	0.29	0.94	0.79	1.12053e-64	0	NR2
SNHG16	8.85708e-69	0.35	0.81	0.46	1.74644e-64	0	NR2
HPN	9.76394e-69	0.3	0.52	0.2	1.92525e-64	0	NR2
CLDN7	1.15819e-68	0.35	0.88	0.54	2.28372e-64	0	NR2
CDR2L	1.24551e-68	0.34	0.89	0.55	2.4559e-64	0	NR2
BEX2	2.08695e-68	0.35	0.75	0.38	4.11506e-64	0	NR2
AQP5	3.59544e-68	0.28	0.47	0.17	7.08949e-64	0	NR2
OAS3	7.695e-68	0.33	0.61	0.28	1.5173e-63	0	NR2
ZMYND8	1.1264e-67	0.32	0.66	0.3	2.22104e-63	0	NR2
COX20	1.14872e-67	0.34	0.69	0.34	2.26504e-63	0	NR2
COQ8A	4.85533e-67	0.3	0.61	0.26	9.57374e-63	0	NR2
OASL	5.05555e-67	0.3	0.45	0.16	9.96853e-63	0	NR2
ACP1	4.66712e-66	0.32	0.88	0.6	9.20263e-62	0	NR2
TMEM132D-AS1	6.21399e-66	0.25	0.39	0.12	1.22527e-61	0	NR2
LSR	1.13784e-65	0.34	0.9	0.61	2.2436e-61	0	NR2
MRPS6	1.42421e-65	0.32	0.65	0.3	2.80826e-61	0	NR2
RBM38	2.86006e-65	0.33	0.67	0.33	5.63946e-61	0	NR2
ALPL	2.89597e-65	0.32	0.68	0.31	5.71027e-61	0	NR2
FBL	3.68979e-65	0.29	0.97	0.79	7.27553e-61	0	NR2
EFNB2	4.76327e-65	0.31	0.63	0.29	9.39222e-61	0	NR2
ZBTB10	5.06231e-65	0.33	0.7	0.35	9.98187e-61	0	NR2
TMPRSS3	6.24963e-65	0.27	0.52	0.2	1.2323e-60	0	NR2
COA6	7.11271e-65	0.29	0.56	0.23	1.40248e-60	0	NR2
CXCL10	9.92595e-65	0.43	0.7	0.38	1.9572e-60	0	NR2
CMTM6	1.83746e-64	0.33	0.67	0.33	3.62311e-60	0	NR2
NDUFA1	2.65707e-64	0.28	0.93	0.76	5.2392e-60	0	NR2
NSG1	4.98297e-64	0.32	0.73	0.36	9.82541e-60	0	NR2
HIGD2A	5.65037e-64	0.31	0.88	0.63	1.11414e-59	0	NR2
DAG1	5.99181e-64	0.32	0.9	0.61	1.18146e-59	0	NR2
DOK5	6.22243e-64	0.28	0.48	0.18	1.22694e-59	0	NR2
RCN1	5.03785e-63	0.26	0.99	0.86	9.93363e-59	0	NR2
LSM5	5.30198e-63	0.33	0.78	0.42	1.04544e-58	0	NR2
PGAM2	3.17918e-62	0.26	0.42	0.15	6.26871e-58	0	NR2
SOX18	3.46066e-62	0.32	0.66	0.32	6.82374e-58	0	NR2
OCIAD1	3.51196e-62	0.32	0.77	0.43	6.92489e-58	0	NR2
VTCN1	4.71014e-62	0.34	0.83	0.53	9.28746e-58	0	NR2
RTP4	9.34281e-62	0.27	0.47	0.18	1.84222e-57	0	NR2
SNHG6	1.07587e-61	0.31	0.85	0.58	2.12141e-57	0	NR2
HNRNPH2	1.68641e-61	0.33	0.86	0.55	3.32527e-57	0	NR2
IMMP1L	1.85319e-61	0.29	0.54	0.23	3.65412e-57	0	NR2
GAB2	3.40769e-61	0.28	0.55	0.23	6.71927e-57	0	NR2
PCBD1	5.12721e-61	0.3	0.62	0.29	1.01098e-56	0	NR2
ZFAS1	7.87606e-61	0.28	0.92	0.74	1.553e-56	0	NR2
PPP1CB	1.081e-60	0.27	0.96	0.81	2.13151e-56	0	NR2
NPM1	1.10456e-60	0.25	0.98	0.86	2.17797e-56	0	NR2
PPA1	1.96956e-60	0.29	0.94	0.74	3.88358e-56	0	NR2
ECHS1	3.19288e-60	0.32	0.78	0.44	6.29573e-56	0	NR2
RAE1	1.15174e-59	0.29	0.59	0.27	2.27101e-55	0	NR2
DNAJC19	2.5823e-59	0.31	0.7	0.37	5.09179e-55	0	NR2
ST6GALNAC1	2.86645e-59	0.3	0.61	0.28	5.65208e-55	0	NR2
ERBB2	3.57879e-59	0.31	0.71	0.37	7.05665e-55	0	NR2
PDCD5	3.8732e-59	0.32	0.81	0.47	7.63719e-55	0	NR2
ZFP36L2	9.74711e-59	0.29	0.91	0.71	1.92194e-54	0	NR2
C8orf33	1.23722e-58	0.32	0.7	0.38	2.43956e-54	0	NR2
CSNK2B	1.25394e-58	0.28	0.91	0.7	2.47252e-54	0	NR2
RBIS	1.47848e-58	0.31	0.83	0.55	2.91526e-54	0	NR2
NTN4	1.86762e-58	0.3	0.6	0.28	3.68258e-54	0	NR2
AHSA1	3.24385e-58	0.3	0.65	0.32	6.39623e-54	0	NR2
SCARA3	5.79626e-58	0.27	0.51	0.21	1.14291e-53	0	NR2
RPL22L1	5.86892e-58	0.3	0.85	0.6	1.15723e-53	0	NR2
HS6ST1	7.75751e-58	0.31	0.87	0.6	1.52963e-53	0	NR2
EIF3M	9.40317e-58	0.3	0.9	0.65	1.85412e-53	0	NR2
OAS2	1.39707e-57	0.33	0.76	0.47	2.75474e-53	0	NR2
PFDN4	4.0789e-57	0.3	0.67	0.33	8.04277e-53	0	NR2
TSPAN6	5.71812e-57	0.31	0.76	0.42	1.1275e-52	0	NR2
AC136616.1	7.57915e-57	0.27	0.5	0.21	1.49446e-52	0	NR2
TMEM14B	8.48746e-57	0.3	0.66	0.33	1.67356e-52	0	NR2
DSP	2.76421e-56	0.3	0.68	0.35	5.45048e-52	0	NR2
KLHL24	3.64728e-56	0.29	0.59	0.28	7.1917e-52	0	NR2
ANO9	3.75276e-56	0.28	0.55	0.25	7.39968e-52	0	NR2
SF3B4	3.78085e-56	0.28	0.6	0.28	7.45508e-52	0	NR2
USP18	3.78604e-56	0.26	0.47	0.19	7.46531e-52	0	NR2
SPACA6	7.7008e-56	0.27	0.51	0.22	1.51844e-51	0	NR2
ADGRL2	1.39405e-55	0.29	0.65	0.31	2.74879e-51	0	NR2
PPP4R3A	3.95998e-55	0.29	0.68	0.34	7.8083e-51	0	NR2
GAS5	4.98216e-55	0.28	0.9	0.68	9.82383e-51	0	NR2
IL4I1	5.27677e-55	0.29	0.54	0.24	1.04047e-50	0	NR2
CDC42EP4	5.55103e-55	0.28	0.59	0.28	1.09455e-50	0	NR2
NDUFB5	6.48511e-55	0.31	0.78	0.47	1.27873e-50	0	NR2
PFKP	7.94073e-55	0.28	0.57	0.26	1.56575e-50	0	NR2
ISOC2	1.19826e-54	0.28	0.91	0.68	2.36274e-50	0	NR2
CDH1	1.51324e-54	0.28	0.55	0.25	2.98381e-50	0	NR2
PKP3	2.8548e-54	0.28	0.6	0.28	5.62909e-50	0	NR2
ADAMTS1	2.94193e-54	0.26	0.52	0.22	5.80089e-50	0	NR2
PRR34-AS1	5.22071e-54	0.27	0.53	0.24	1.02942e-49	0	NR2
DPY30	1.10288e-53	0.28	0.65	0.32	2.17466e-49	0	NR2
BOLA3	1.89795e-53	0.28	0.54	0.25	3.74238e-49	0	NR2
RNF7	3.17892e-53	0.3	0.72	0.41	6.2682e-49	0	NR2
SIRT5	3.45284e-53	0.26	0.48	0.2	6.80831e-49	0	NR2
TIMM8A	4.50724e-53	0.26	0.52	0.23	8.88737e-49	0	NR2
HIPK3	4.69579e-53	0.29	0.68	0.35	9.25916e-49	0	NR2
CHMP2A	8.83248e-53	0.29	0.75	0.41	1.74159e-48	0	NR2
DDR1	9.67688e-53	0.31	0.78	0.46	1.90809e-48	0	NR2
MME	9.83188e-53	0.26	0.42	0.16	1.93865e-48	0	NR2
IFIH1	1.28537e-52	0.27	0.52	0.23	2.53449e-48	0	NR2
GID8	1.46862e-52	0.29	0.68	0.36	2.89583e-48	0	NR2
ELOC	1.65797e-52	0.29	0.71	0.39	3.26919e-48	0	NR2
SLC2A1	1.67305e-52	0.3	0.65	0.34	3.29892e-48	0	NR2
TIMMDC1	2.12658e-52	0.29	0.71	0.39	4.19319e-48	0	NR2
SMIM26	2.2375e-52	0.29	0.66	0.35	4.41189e-48	0	NR2
COA5	2.45682e-52	0.27	0.56	0.26	4.84436e-48	0	NR2
ZNF146	3.51255e-52	0.29	0.61	0.31	6.92605e-48	0	NR2
MRPS18C	4.90021e-52	0.27	0.57	0.27	9.66224e-48	0	NR2
TCEAL3	6.43405e-52	0.27	0.58	0.28	1.26867e-47	0	NR2
AC005261.1	1.23335e-51	0.27	0.6	0.29	2.43192e-47	0	NR2
MUC16	1.29945e-51	0.25	0.46	0.19	2.56226e-47	0	NR2
AK2	1.31234e-51	0.29	0.7	0.38	2.58768e-47	0	NR2
TSEN34	1.9105e-51	0.28	0.62	0.31	3.76712e-47	0	NR2
ARMCX3	3.17465e-51	0.28	0.67	0.35	6.25977e-47	0	NR2
UQCC2	3.49328e-51	0.3	0.75	0.43	6.88805e-47	0	NR2
PCCB	4.41771e-51	0.26	0.54	0.25	8.71083e-47	0	NR2
TMEM256	4.70818e-51	0.29	0.75	0.45	9.28359e-47	0	NR2
SPG21	4.77473e-51	0.28	0.67	0.35	9.41482e-47	0	NR2
THSD4	5.47307e-51	0.3	0.75	0.43	1.07918e-46	0	NR2
PCAT19	5.87464e-51	0.25	0.5	0.22	1.15836e-46	0	NR2
DGLUCY	7.44164e-51	0.27	0.62	0.31	1.46734e-46	0	NR2
KIAA1522	7.77969e-51	0.27	0.59	0.28	1.534e-46	0	NR2
HSD17B14	9.18049e-51	0.27	0.59	0.29	1.81021e-46	0	NR2
TRIM8	9.79608e-51	0.28	0.69	0.37	1.93159e-46	0	NR2
UBE2L6	1.71407e-50	0.29	0.82	0.58	3.3798e-46	0	NR2
ATP5PO	2.06152e-50	0.26	0.92	0.73	4.06491e-46	0	NR2
PRDX3	2.79105e-50	0.29	0.7	0.39	5.50339e-46	0	NR2
KRT7	2.90643e-50	0.27	0.95	0.73	5.73089e-46	0	NR2
TOR1AIP2	4.06072e-50	0.29	0.68	0.36	8.00693e-46	0	NR2
C18orf32	4.43812e-50	0.28	0.67	0.37	8.75109e-46	0	NR2
STARD7	6.43113e-50	0.27	0.92	0.72	1.26809e-45	0	NR2
PEBP1	7.47723e-50	0.26	0.94	0.74	1.47436e-45	0	NR2
SSBP3	8.21226e-50	0.27	0.64	0.32	1.61929e-45	0	NR2
NDUFA6	1.12899e-49	0.28	0.86	0.57	2.22614e-45	0	NR2
AQP3	1.16205e-49	0.25	0.5	0.22	2.29134e-45	0	NR2
EIF2AK2	1.4329e-49	0.29	0.73	0.42	2.82538e-45	0	NR2
CSF1	1.50997e-49	0.26	0.52	0.24	2.97736e-45	0	NR2
CFB	2.22077e-49	0.29	0.83	0.56	4.37892e-45	0	NR2
TOMM6	3.52687e-49	0.28	0.85	0.62	6.95428e-45	0	NR2
IRF2BP2	3.57063e-49	0.26	0.91	0.72	7.04057e-45	0	NR2
TNFRSF21	5.30077e-49	0.26	0.52	0.24	1.0452e-44	0	NR2
IRF2BPL	6.8611e-49	0.27	0.66	0.34	1.35287e-44	0	NR2
NOP56	9.64926e-49	0.28	0.65	0.34	1.90264e-44	0	NR2
SP100	1.07087e-48	0.28	0.65	0.35	2.11154e-44	0	NR2
SMAD2	1.22915e-48	0.29	0.79	0.47	2.42363e-44	0	NR2
CHI3L1	1.3474e-48	0.26	0.52	0.24	2.6568e-44	0	NR2
KLF5	1.45491e-48	0.28	0.64	0.32	2.86878e-44	0	NR2
RAB4A	1.67877e-48	0.26	0.57	0.28	3.31019e-44	0	NR2
SH3YL1	1.70951e-48	0.25	0.52	0.24	3.37081e-44	0	NR2
IFI16	1.78779e-48	0.29	0.74	0.45	3.52517e-44	0	NR2
GLRX5	2.60698e-48	0.28	0.8	0.48	5.14045e-44	0	NR2
SQSTM1	3.70467e-48	0.26	0.89	0.68	7.30487e-44	0	NR2
EPHX1	4.57658e-48	0.29	0.81	0.51	9.0241e-44	0	NR2
SMIM7	5.96762e-48	0.28	0.67	0.36	1.1767e-43	0	NR2
SRP9	9.78528e-48	0.27	0.88	0.66	1.92946e-43	0	NR2
MT1X	1.42107e-47	0.3	0.66	0.37	2.80207e-43	0	NR2
ATP5PB	1.5082e-47	0.26	0.91	0.68	2.97386e-43	0	NR2
PDCD10	1.97581e-47	0.26	0.64	0.32	3.89589e-43	0	NR2
NECTIN3	2.06648e-47	0.27	0.6	0.3	4.07469e-43	0	NR2
PPP1R16A	2.40742e-47	0.29	0.72	0.41	4.74694e-43	0	NR2
TFPT	3.81651e-47	0.26	0.57	0.29	7.52539e-43	0	NR2
VEGFA	6.61537e-47	0.28	0.61	0.31	1.30442e-42	0	NR2
KDELR1	8.298e-47	0.27	0.84	0.59	1.6362e-42	0	NR2
NPR1	1.46001e-46	0.28	0.67	0.36	2.87885e-42	0	NR2
PSENEN	1.57953e-46	0.28	0.74	0.45	3.11452e-42	0	NR2
PSMC4	1.92026e-46	0.27	0.7	0.39	3.78638e-42	0	NR2
FAM199X	2.0321e-46	0.25	0.55	0.26	4.0069e-42	0	NR2
SORT1	2.0902e-46	0.25	0.57	0.27	4.12145e-42	0	NR2
YAP1	2.4726e-46	0.28	0.72	0.42	4.87548e-42	0	NR2
PFDN6	2.97568e-46	0.26	0.62	0.32	5.86744e-42	0	NR2
MECOM	5.81437e-46	0.26	0.58	0.29	1.14648e-41	0	NR2
HCLS1	6.04933e-46	0.28	0.75	0.45	1.19281e-41	0	NR2
IFI44	7.39915e-46	0.28	0.72	0.43	1.45896e-41	0	NR2
SLC1A5	1.09785e-45	0.28	0.82	0.55	2.16475e-41	0	NR2
PSMA7	1.31954e-45	0.26	0.89	0.68	2.60187e-41	0	NR2
RNF5	1.7596e-45	0.27	0.65	0.35	3.46958e-41	0	NR2
OCIAD2	2.0286e-45	0.26	0.59	0.3	4e-41	0	NR2
RBCK1	2.10056e-45	0.27	0.7	0.4	4.14188e-41	0	NR2
MAGOH	2.58034e-45	0.25	0.57	0.28	5.08791e-41	0	NR2
LRIG1	2.85948e-45	0.27	0.62	0.32	5.63833e-41	0	NR2
RNF114	3.05288e-45	0.27	0.66	0.35	6.01966e-41	0	NR2
SOX17	5.86584e-45	0.25	0.55	0.27	1.15663e-40	0	NR2
MAT2B	6.18682e-45	0.26	0.61	0.32	1.21992e-40	0	NR2
LTB	9.2339e-45	0.28	0.5	0.25	1.82074e-40	0	NR2
PEA15	1.00228e-44	0.26	0.87	0.65	1.97629e-40	0	NR2
PDCD6	1.29848e-44	0.27	0.7	0.4	2.56034e-40	0	NR2
WDR45	1.31173e-44	0.26	0.64	0.34	2.58646e-40	0	NR2
APMAP	1.58121e-44	0.27	0.69	0.38	3.11783e-40	0	NR2
PLOD2	1.74249e-44	0.28	0.73	0.44	3.43584e-40	0	NR2
TM7SF2	1.78623e-44	0.27	0.7	0.4	3.52209e-40	0	NR2
HSPE1	2.06094e-44	0.27	0.84	0.58	4.06375e-40	0	NR2
MLLT6	2.7868e-44	0.26	0.58	0.29	5.49501e-40	0	NR2
ARPC1A	2.90949e-44	0.27	0.7	0.4	5.73694e-40	0	NR2
MRPL21	3.73764e-44	0.26	0.59	0.3	7.36987e-40	0	NR2
KIAA1217	4.10212e-44	0.27	0.7	0.41	8.08856e-40	0	NR2
NDUFC1	4.1482e-44	0.27	0.74	0.45	8.17942e-40	0	NR2
FXR1	5.317e-44	0.27	0.65	0.36	1.04841e-39	0	NR2
HIGD1A	1.09977e-43	0.27	0.64	0.35	2.16852e-39	0	NR2
ATP9A	1.24533e-43	0.26	0.61	0.31	2.45554e-39	0	NR2
SPINT1	1.72811e-43	0.27	0.74	0.43	3.40748e-39	0	NR2
MRPS16	2.14883e-43	0.27	0.73	0.44	4.23706e-39	0	NR2
PTPRF	4.10092e-43	0.25	0.94	0.73	8.0862e-39	0	NR2
ELF3	4.80684e-43	0.26	0.6	0.31	9.47813e-39	0	NR2
TNFAIP2	5.05402e-43	0.28	0.77	0.48	9.96552e-39	0	NR2
SNHG8	6.28037e-43	0.26	0.61	0.33	1.23836e-38	0	NR2
TBCB	6.95018e-43	0.27	0.78	0.5	1.37044e-38	0	NR2
ADI1	8.72781e-43	0.26	0.86	0.57	1.72095e-38	0	NR2
MRPS12	1.51435e-42	0.27	0.78	0.49	2.98599e-38	0	NR2
NDUFAB1	2.63454e-42	0.26	0.82	0.54	5.19478e-38	0	NR2
NHP2	6.26099e-42	0.27	0.81	0.55	1.23454e-37	0	NR2
EIF3D	1.0176e-41	0.25	0.69	0.39	2.00651e-37	0	NR2
ACO2	1.5043e-41	0.26	0.68	0.39	2.96617e-37	0	NR2
POLR2I	4.72437e-41	0.26	0.79	0.54	9.31551e-37	0	NR2
CDC16	5.086e-41	0.26	0.65	0.36	1.00286e-36	0	NR2
SELENOT	5.3304e-41	0.26	0.74	0.45	1.05105e-36	0	NR2
COPG1	8.33997e-41	0.25	0.7	0.4	1.64448e-36	0	NR2
EIF5	8.97909e-41	0.26	0.69	0.41	1.7705e-36	0	NR2
GGCX	1.00408e-40	0.26	0.58	0.31	1.97984e-36	0	NR2
ADNP	2.34723e-40	0.26	0.74	0.45	4.62827e-36	0	NR2
FLOT1	2.40621e-40	0.26	0.81	0.56	4.74457e-36	0	NR2
HSPA9	2.44914e-40	0.26	0.76	0.47	4.82921e-36	0	NR2
YME1L1	4.00872e-40	0.26	0.71	0.43	7.9044e-36	0	NR2
RBM8A	4.71553e-40	0.26	0.82	0.55	9.29807e-36	0	NR2
TOMM22	1.09825e-39	0.26	0.72	0.44	2.16553e-35	0	NR2
APH1A	1.10681e-39	0.25	0.83	0.58	2.18242e-35	0	NR2
EPRS	1.79959e-39	0.25	0.65	0.37	3.54844e-35	0	NR2
SNRPF	1.83784e-39	0.25	0.65	0.37	3.62385e-35	0	NR2
XPO1	2.73807e-39	0.26	0.79	0.53	5.39893e-35	0	NR2
RAB5IF	4.30482e-39	0.26	0.75	0.48	8.48825e-35	0	NR2
TOMM5	6.03295e-39	0.26	0.76	0.5	1.18958e-34	0	NR2
LSM14A	9.00017e-39	0.25	0.7	0.42	1.77465e-34	0	NR2
H1F0	9.60191e-39	0.26	0.77	0.49	1.8933e-34	0	NR2
RASSF7	4.13527e-38	0.25	0.81	0.53	8.15392e-34	0	NR2
PSMC1	5.56411e-38	0.25	0.79	0.54	1.09713e-33	0	NR2
COX7A2L	2.34747e-37	0.25	0.75	0.48	4.62873e-33	0	NR2
SCGB1A1	6.10882e-243	0.92	0.94	0.54	1.20454e-238	1	NR2
KRT19	1.64234e-241	0.41	1	0.94	3.23837e-237	1	NR2
MUC1	9.42909e-189	0.43	1	0.91	1.85923e-184	1	NR2
CRABP1	1.44504e-175	0.54	0.97	0.74	2.84932e-171	1	NR2
LYPD2	4.8418e-174	0.52	0.98	0.85	9.54705e-170	1	NR2
ACTN4	2.35492e-162	0.4	1	0.89	4.64343e-158	1	NR2
TACSTD2	6.34959e-151	0.52	0.63	0.18	1.25201e-146	1	NR2
LAPTM4B	8.08608e-151	0.4	1	0.88	1.59441e-146	1	NR2
SPINT2	3.09508e-145	0.33	1	0.95	6.10289e-141	1	NR2
RNASE1	9.35487e-142	0.33	1	0.95	1.84459e-137	1	NR2
CD24	1.27739e-130	0.41	0.99	0.83	2.51876e-126	1	NR2
ISYNA1	2.35e-126	0.44	0.96	0.72	4.63372e-122	1	NR2
DHCR24	1.02683e-123	0.45	0.93	0.63	2.02471e-119	1	NR2
KRT8	1.30074e-121	0.35	0.99	0.89	2.5648e-117	1	NR2
CD9	6.91801e-121	0.43	0.94	0.71	1.36409e-116	1	NR2
BEX3	9.459e-121	0.31	1	0.94	1.86513e-116	1	NR2
KLK10	4.70439e-120	0.37	1	0.89	9.27611e-116	1	NR2
PRSS8	5.75193e-120	0.44	0.95	0.66	1.13417e-115	1	NR2
FXYD3	1.55471e-117	0.44	0.94	0.67	3.06558e-113	1	NR2
MSLN	2.34589e-115	0.37	0.99	0.84	4.62563e-111	1	NR2
H3F3A	9.49675e-115	0.27	1	0.96	1.87257e-110	1	NR2
PTPRF	6.14445e-112	0.4	0.96	0.73	1.21156e-107	1	NR2
WFDC2	8.27007e-112	0.5	0.88	0.6	1.63069e-107	1	NR2
MIR205HG	8.8379e-109	0.45	0.64	0.24	1.74266e-104	1	NR2
JAG1	9.78851e-109	0.46	0.87	0.54	1.9301e-104	1	NR2
KRT7	2.18719e-107	0.4	0.96	0.73	4.31271e-103	1	NR2
ASS1	1.92553e-106	0.37	0.98	0.8	3.79676e-102	1	NR2
KRT15	1.2198e-105	0.36	0.42	0.1	2.4052e-101	1	NR2
CLDN7	7.56736e-105	0.44	0.88	0.54	1.49213e-100	1	NR2
CD47	8.44858e-105	0.38	0.97	0.77	1.66589e-100	1	NR2
EPS8L1	2.73562e-104	0.36	0.99	0.85	5.3941e-100	1	NR2
SCD	1.72135e-103	0.46	0.82	0.46	3.39416e-99	1	NR2
LSR	1.37181e-102	0.44	0.9	0.61	2.70493e-98	1	NR2
KLK11	7.13726e-100	0.42	0.91	0.61	1.40732e-95	1	NR2
FOLR1	9.36165e-99	0.33	1	0.88	1.84593e-94	1	NR2
ATP5F1A	5.12105e-97	0.29	1	0.92	1.00977e-92	1	NR2
CXCL17	5.59161e-95	0.37	0.99	0.82	1.10255e-90	1	NR2
HSP90AB1	1.06935e-94	0.27	0.99	0.94	2.10854e-90	1	NR2
VTCN1	1.39251e-94	0.43	0.86	0.53	2.74575e-90	1	NR2
CRIP1	2.75929e-93	0.26	0.99	0.94	5.44077e-89	1	NR2
CRABP2	4.46986e-93	0.37	0.92	0.7	8.81366e-89	1	NR2
PDIA6	8.71481e-92	0.29	1	0.91	1.71839e-87	1	NR2
COX6A1	3.6718e-90	0.28	1	0.92	7.24006e-86	1	NR2
JUP	2.03773e-88	0.32	0.99	0.84	4.01799e-84	1	NR2
HNRNPU	6.85585e-86	0.3	0.97	0.86	1.35184e-81	1	NR2
TRIM28	2.0405e-85	0.31	0.98	0.84	4.02346e-81	1	NR2
SDC4	3.43032e-85	0.4	0.73	0.35	6.7639e-81	1	NR2
HNRNPA3	3.84517e-85	0.29	0.98	0.87	7.58191e-81	1	NR2
UCP2	1.18805e-84	0.39	0.79	0.46	2.3426e-80	1	NR2
EIF3K	5.54012e-84	0.29	0.99	0.87	1.0924e-79	1	NR2
CTSH	6.9964e-83	0.31	0.97	0.82	1.37955e-78	1	NR2
CRACR2B	1.67275e-82	0.38	0.65	0.29	3.29832e-78	1	NR2
OTUD1	5.15155e-81	0.39	0.74	0.38	1.01578e-76	1	NR2
FOXQ1	2.27351e-79	0.36	0.57	0.23	4.48291e-75	1	NR2
CALM1	1.68681e-78	0.27	0.99	0.9	3.32606e-74	1	NR2
NDUFA3	3.39853e-76	0.26	1	0.93	6.70121e-72	1	NR2
RIPK4	8.09361e-76	0.3	0.48	0.16	1.5959e-71	1	NR2
PGGHG	2.8324e-74	0.38	0.69	0.36	5.58493e-70	1	NR2
GANAB	8.40926e-74	0.33	0.9	0.67	1.65814e-69	1	NR2
CAPN2	4.23006e-73	0.32	0.91	0.71	8.34083e-69	1	NR2
TM4SF1	1.01232e-72	0.33	0.95	0.76	1.99609e-68	1	NR2
CCND1	1.46715e-72	0.35	0.86	0.6	2.89293e-68	1	NR2
ADRA2C	3.94162e-72	0.34	0.6	0.26	7.77209e-68	1	NR2
CPXM2	6.33021e-72	0.28	0.4	0.12	1.24819e-67	1	NR2
NPM1	9.62587e-71	0.27	0.97	0.86	1.89803e-66	1	NR2
CXADR	2.03838e-70	0.34	0.64	0.3	4.01928e-66	1	NR2
ABHD17C	2.0802e-69	0.33	0.56	0.24	4.10173e-65	1	NR2
HMGA1	3.51695e-69	0.3	0.95	0.78	6.93473e-65	1	NR2
ATP5F1B	5.94921e-68	0.26	0.98	0.88	1.17307e-63	1	NR2
THSD4	6.98745e-68	0.36	0.77	0.42	1.37779e-63	1	NR2
LAMA5	2.12768e-67	0.34	0.88	0.65	4.19536e-63	1	NR2
NDUFB1	3.00389e-67	0.28	0.99	0.86	5.92307e-63	1	NR2
CCDC3	3.14388e-66	0.34	0.56	0.24	6.1991e-62	1	NR2
CD151	3.28637e-66	0.26	0.96	0.86	6.48007e-62	1	NR2
LYPD6B	6.74335e-66	0.32	0.53	0.23	1.32965e-61	1	NR2
CLDN3	1.25712e-65	0.31	0.92	0.71	2.47879e-61	1	NR2
AHNAK	2.99367e-65	0.27	0.97	0.84	5.90292e-61	1	NR2
SLIRP	9.67371e-65	0.3	0.95	0.77	1.90746e-60	1	NR2
MROH6	1.25209e-64	0.35	0.64	0.32	2.46886e-60	1	NR2
SPINT1	1.86877e-64	0.35	0.75	0.43	3.68484e-60	1	NR2
HID1	8.22725e-64	0.34	0.8	0.51	1.62225e-59	1	NR2
PKP3	1.22803e-63	0.32	0.61	0.28	2.42143e-59	1	NR2
SLC1A5	1.33116e-63	0.34	0.81	0.55	2.62477e-59	1	NR2
SLC25A3	1.68363e-63	0.26	0.96	0.85	3.31977e-59	1	NR2
ATP6V1B1	1.6799e-62	0.32	0.58	0.27	3.31244e-58	1	NR2
LCN2	2.44843e-62	0.32	0.91	0.68	4.82781e-58	1	NR2
FBL	3.0241e-62	0.28	0.96	0.79	5.96292e-58	1	NR2
NOTCH3	1.64701e-61	0.34	0.75	0.45	3.24757e-57	1	NR2
KLF5	9.39956e-61	0.33	0.64	0.32	1.8534e-56	1	NR2
RPN1	1.49801e-60	0.28	0.97	0.82	2.95378e-56	1	NR2
MT1M	4.47147e-60	0.35	0.75	0.47	8.81685e-56	1	NR2
BCAM	6.98818e-60	0.27	0.99	0.87	1.37793e-55	1	NR2
RASSF7	1.31439e-59	0.33	0.8	0.53	2.59172e-55	1	NR2
PERP	3.89523e-59	0.33	0.67	0.36	7.68061e-55	1	NR2
DEGS2	4.82041e-59	0.28	0.47	0.18	9.50488e-55	1	NR2
KLK8	9.6012e-59	0.29	0.95	0.75	1.89316e-54	1	NR2
ATP5MC3	1.15249e-58	0.26	0.93	0.8	2.27249e-54	1	NR2
SLC4A11	1.45017e-58	0.27	0.45	0.17	2.85945e-54	1	NR2
CDR2L	1.56525e-58	0.33	0.83	0.56	3.08635e-54	1	NR2
SORL1	1.90233e-58	0.3	0.55	0.25	3.75102e-54	1	NR2
PPP1CB	2.18248e-58	0.27	0.97	0.81	4.30342e-54	1	NR2
SPDEF	2.74769e-58	0.27	0.44	0.17	5.4179e-54	1	NR2
MEG3	7.3214e-58	0.33	0.63	0.33	1.44363e-53	1	NR2
NCL	3.68489e-57	0.27	0.93	0.77	7.26586e-53	1	NR2
STARD7	5.0192e-57	0.28	0.91	0.72	9.89685e-53	1	NR2
EPCAM	2.17817e-56	0.32	0.82	0.53	4.29492e-52	1	NR2
FADS2	2.6245e-56	0.3	0.54	0.25	5.17499e-52	1	NR2
NDUFB9	2.63891e-56	0.28	0.96	0.78	5.20341e-52	1	NR2
S100A14	6.70487e-56	0.33	0.75	0.44	1.32207e-51	1	NR2
TC2N	2.42985e-55	0.31	0.62	0.32	4.79117e-51	1	NR2
KLK7	3.12212e-55	0.3	0.92	0.7	6.15619e-51	1	NR2
NDUFS6	5.30678e-55	0.25	0.97	0.83	1.04639e-50	1	NR2
LSM4	1.05833e-54	0.3	0.81	0.58	2.08681e-50	1	NR2
TSPAN6	1.55993e-54	0.32	0.73	0.43	3.07586e-50	1	NR2
H2AFZ	2.31727e-54	0.28	0.89	0.7	4.56918e-50	1	NR2
FASN	3.24296e-54	0.3	0.56	0.28	6.39447e-50	1	NR2
H1F0	4.52351e-54	0.32	0.77	0.49	8.91945e-50	1	NR2
F11R	1.09174e-53	0.3	0.62	0.31	2.1527e-49	1	NR2
CKS1B	1.63333e-53	0.31	0.68	0.38	3.2206e-49	1	NR2
FKBP1A	2.11074e-53	0.26	0.9	0.75	4.16196e-49	1	NR2
DDR1	4.01998e-53	0.31	0.75	0.47	7.9266e-49	1	NR2
CD82	4.92035e-53	0.27	0.49	0.21	9.70195e-49	1	NR2
UBE2C	5.41785e-53	0.28	0.49	0.22	1.06829e-48	1	NR2
TP53I11	7.73518e-53	0.31	0.67	0.38	1.52522e-48	1	NR2
TFAP2C	8.94746e-53	0.25	0.44	0.18	1.76426e-48	1	NR2
RHPN2	9.57327e-53	0.27	0.51	0.23	1.88766e-48	1	NR2
MAT2A	1.24931e-52	0.3	0.79	0.54	2.46338e-48	1	NR2
NPR1	1.98836e-52	0.31	0.66	0.36	3.92066e-48	1	NR2
NSG1	5.22757e-52	0.31	0.66	0.38	1.03077e-47	1	NR2
SFPQ	7.86228e-52	0.29	0.85	0.62	1.55029e-47	1	NR2
CDH1	4.10892e-51	0.28	0.54	0.25	8.10196e-47	1	NR2
SLC44A2	6.66912e-51	0.31	0.69	0.42	1.31502e-46	1	NR2
NECTIN3	1.72036e-50	0.3	0.59	0.31	3.39221e-46	1	NR2
SUMF1	2.46911e-50	0.29	0.82	0.58	4.86858e-46	1	NR2
HMGCS1	2.51176e-50	0.27	0.47	0.21	4.95269e-46	1	NR2
C20orf204	3.10014e-50	0.25	0.96	0.83	6.11285e-46	1	NR2
STMN1	3.29799e-50	0.3	0.8	0.56	6.50297e-46	1	NR2
CSNK2B	3.60621e-50	0.27	0.88	0.7	7.11072e-46	1	NR2
PAGE2B	3.6398e-50	0.31	0.76	0.48	7.17696e-46	1	NR2
SMPD4	4.01767e-50	0.29	0.6	0.31	7.92204e-46	1	NR2
TRIB3	5.37453e-50	0.27	0.43	0.18	1.05975e-45	1	NR2
ADAM10	9.78888e-50	0.3	0.68	0.4	1.93017e-45	1	NR2
ARF6	1.85358e-49	0.29	0.81	0.58	3.6549e-45	1	NR2
HMGB2	2.58385e-49	0.31	0.66	0.38	5.09484e-45	1	NR2
ACP1	6.66272e-49	0.29	0.84	0.61	1.31375e-44	1	NR2
TM7SF2	8.92823e-49	0.3	0.69	0.4	1.76047e-44	1	NR2
SLC2A4RG	1.903e-48	0.3	0.7	0.43	3.75233e-44	1	NR2
SREBF2	4.9705e-48	0.27	0.48	0.22	9.80083e-44	1	NR2
LAMP1	5.85593e-48	0.25	0.92	0.75	1.15467e-43	1	NR2
LLGL2	8.80745e-48	0.27	0.54	0.27	1.73665e-43	1	NR2
HS6ST1	1.29722e-47	0.28	0.84	0.61	2.55786e-43	1	NR2
MAGEA4	1.75211e-47	0.28	0.83	0.6	3.45482e-43	1	NR2
ARMCX6	1.89695e-47	0.28	0.81	0.56	3.74041e-43	1	NR2
MAL2	2.09699e-47	0.3	0.68	0.4	4.13485e-43	1	NR2
BEX2	2.75907e-47	0.29	0.69	0.4	5.44033e-43	1	NR2
EPHX1	3.37637e-47	0.29	0.78	0.52	6.65753e-43	1	NR2
TNNT1	3.44533e-47	0.25	0.98	0.83	6.79349e-43	1	NR2
KIAA1522	1.66268e-46	0.27	0.56	0.29	3.27847e-42	1	NR2
CYP2S1	1.68663e-46	0.27	0.51	0.24	3.32571e-42	1	NR2
BCAT2	2.01934e-46	0.27	0.53	0.26	3.98173e-42	1	NR2
SDC1	2.59201e-46	0.26	0.87	0.71	5.11092e-42	1	NR2
NAPRT	2.78112e-46	0.29	0.71	0.45	5.48381e-42	1	NR2
HDGF	4.10724e-46	0.27	0.81	0.58	8.09865e-42	1	NR2
AK1	5.0574e-46	0.3	0.67	0.4	9.97218e-42	1	NR2
ST6GALNAC1	6.38767e-46	0.28	0.57	0.29	1.25952e-41	1	NR2
SLC1A3	7.87741e-46	0.27	0.48	0.23	1.55327e-41	1	NR2
SRSF3	1.13518e-45	0.26	0.85	0.68	2.23834e-41	1	NR2
KRT18	1.17062e-45	0.27	0.84	0.66	2.30823e-41	1	NR2
FDPS	1.34811e-45	0.28	0.7	0.42	2.65821e-41	1	NR2
APLP1	1.95915e-45	0.26	0.49	0.24	3.86305e-41	1	NR2
ARMCX2	2.39999e-45	0.27	0.89	0.69	4.7323e-41	1	NR2
ADGRG1	2.54919e-45	0.28	0.6	0.33	5.0265e-41	1	NR2
MMP15	2.79979e-45	0.27	0.53	0.27	5.52063e-41	1	NR2
SLC50A1	3.54285e-45	0.28	0.63	0.36	6.9858e-41	1	NR2
CSE1L	1.48851e-44	0.27	0.62	0.34	2.93504e-40	1	NR2
BEX4	1.51435e-44	0.27	0.86	0.65	2.98599e-40	1	NR2
DAG1	2.0207e-44	0.27	0.83	0.63	3.98442e-40	1	NR2
PWWP2B	2.54253e-44	0.26	0.53	0.27	5.01336e-40	1	NR2
TMTC1	4.09229e-44	0.29	0.71	0.42	8.06919e-40	1	NR2
ASAP2	4.43019e-44	0.26	0.52	0.26	8.73544e-40	1	NR2
TECR	5.98019e-44	0.27	0.8	0.58	1.17917e-39	1	NR2
SMIM22	8.09886e-44	0.26	0.9	0.68	1.59693e-39	1	NR2
PFDN6	8.34005e-44	0.27	0.6	0.32	1.64449e-39	1	NR2
TMC6	1.20275e-43	0.29	0.65	0.39	2.37157e-39	1	NR2
ILF2	1.47173e-43	0.26	0.85	0.66	2.90196e-39	1	NR2
SRSF2	1.58636e-43	0.28	0.77	0.51	3.12799e-39	1	NR2
ISOC2	1.62692e-43	0.25	0.87	0.69	3.20795e-39	1	NR2
SIGIRR	2.43309e-43	0.28	0.61	0.34	4.79757e-39	1	NR2
PPP1R16A	2.61363e-43	0.28	0.7	0.42	5.15356e-39	1	NR2
ATP1A1	3.96187e-43	0.27	0.79	0.57	7.81202e-39	1	NR2
PRMT1	8.74747e-43	0.27	0.79	0.56	1.72483e-38	1	NR2
PHGDH	1.6315e-42	0.26	0.52	0.26	3.217e-38	1	NR2
CLDN4	1.88724e-42	0.29	0.64	0.37	3.72126e-38	1	NR2
GPAA1	2.10495e-42	0.28	0.74	0.48	4.15053e-38	1	NR2
NTN4	2.22952e-42	0.27	0.55	0.29	4.39617e-38	1	NR2
RGL2	6.30641e-42	0.27	0.62	0.35	1.2435e-37	1	NR2
NASP	8.06048e-42	0.27	0.61	0.35	1.58937e-37	1	NR2
ENSA	1.3549e-41	0.27	0.77	0.53	2.6716e-37	1	NR2
ATP9A	1.41737e-41	0.26	0.58	0.32	2.79477e-37	1	NR2
CDC16	1.90077e-41	0.28	0.62	0.36	3.74793e-37	1	NR2
HNRNPF	2.43933e-41	0.27	0.74	0.51	4.80986e-37	1	NR2
LRIG1	2.50171e-41	0.27	0.59	0.33	4.93288e-37	1	NR2
ATP5F1C	3.60256e-41	0.26	0.81	0.63	7.10353e-37	1	NR2
PLXNA1	4.86383e-41	0.26	0.56	0.31	9.5905e-37	1	NR2
HNRNPAB	4.90062e-41	0.27	0.75	0.52	9.66304e-37	1	NR2
PPP4R3A	5.25455e-41	0.27	0.61	0.35	1.03609e-36	1	NR2
SELENOT	5.64397e-41	0.27	0.72	0.45	1.11288e-36	1	NR2
PCNA	8.4451e-41	0.27	0.62	0.36	1.6652e-36	1	NR2
C19orf48	1.16608e-40	0.27	0.61	0.35	2.29927e-36	1	NR2
ADI1	1.27863e-40	0.26	0.81	0.58	2.52121e-36	1	NR2
PRPF19	2.62505e-40	0.27	0.59	0.33	5.17607e-36	1	NR2
GID8	3.18906e-40	0.27	0.63	0.37	6.28818e-36	1	NR2
TMPO	1.08451e-39	0.25	0.55	0.3	2.13844e-35	1	NR2
INTS3	2.29535e-39	0.26	0.57	0.31	4.52597e-35	1	NR2
HSPA9	2.9247e-39	0.27	0.72	0.48	5.76693e-35	1	NR2
MRPS26	3.84402e-39	0.27	0.65	0.4	7.57963e-35	1	NR2
ERBB2	4.2062e-39	0.26	0.64	0.38	8.29379e-35	1	NR2
PXN	5.6196e-39	0.25	0.62	0.36	1.10807e-34	1	NR2
SCRIB	1.07182e-38	0.26	0.61	0.36	2.1134e-34	1	NR2
ERGIC1	2.07518e-38	0.26	0.64	0.39	4.09184e-34	1	NR2
DYNLL2	5.08033e-38	0.26	0.66	0.42	1.00174e-33	1	NR2
RBM17	8.61367e-38	0.26	0.63	0.37	1.69844e-33	1	NR2
MTHFD2	9.67488e-38	0.26	0.62	0.37	1.90769e-33	1	NR2
ST14	1.01783e-37	0.25	0.58	0.33	2.00696e-33	1	NR2
WDR26	1.09287e-37	0.26	0.66	0.4	2.15491e-33	1	NR2
PHB	1.29019e-37	0.25	0.82	0.61	2.54401e-33	1	NR2
SMC4	1.38313e-37	0.26	0.62	0.37	2.72725e-33	1	NR2
CCT5	3.32439e-37	0.26	0.72	0.48	6.55504e-33	1	NR2
TRIM44	3.38743e-37	0.26	0.69	0.44	6.67933e-33	1	NR2
TMEM147	1.05969e-36	0.25	0.75	0.52	2.0895e-32	1	NR2
WAC	1.51167e-36	0.25	0.62	0.37	2.9807e-32	1	NR2
UBE2S	1.86273e-36	0.26	0.72	0.5	3.67294e-32	1	NR2
TOMM22	1.89393e-36	0.25	0.7	0.44	3.73446e-32	1	NR2
EPS8L2	2.1441e-36	0.27	0.68	0.46	4.22774e-32	1	NR2
HNRNPH2	3.31645e-36	0.26	0.78	0.56	6.53939e-32	1	NR2
TSPAN7	5.8436e-36	0.26	0.76	0.53	1.15224e-31	1	NR2
ELF3	8.09497e-36	0.25	0.57	0.32	1.59617e-31	1	NR2
STT3B	9.15076e-36	0.26	0.65	0.41	1.80435e-31	1	NR2
OCIAD1	1.44152e-35	0.25	0.68	0.44	2.84238e-31	1	NR2
GGCX	2.12989e-35	0.25	0.56	0.32	4.19973e-31	1	NR2
ECHS1	2.61995e-35	0.25	0.69	0.45	5.16602e-31	1	NR2
ALPL	2.62528e-35	0.26	0.57	0.33	5.17654e-31	1	NR2
CLIC5	2.69985e-35	0.25	0.7	0.43	5.32357e-31	1	NR2
PRKCI	3.1382e-35	0.25	0.84	0.61	6.18791e-31	1	NR2
MT1F	6.88948e-35	0.26	0.76	0.52	1.35847e-30	1	NR2
TRA2B	1.66665e-34	0.25	0.63	0.4	3.2863e-30	1	NR2
CKB	2.58655e-33	0.25	0.7	0.46	5.10017e-29	1	NR2
ALCAM	6.26405e-33	0.25	0.65	0.42	1.23514e-28	1	NR2
TNFAIP2	3.45958e-31	0.25	0.7	0.49	6.82161e-27	1	NR2
COL11A1	2.25728e-291	0.91	0.89	0.27	4.45091e-287	2	NR2
SFRP4	4.4674e-267	0.84	0.75	0.16	8.80881e-263	2	NR2
FN1	1.22736e-264	0.65	1	0.92	2.42011e-260	2	NR2
TAGLN	1.59881e-260	0.84	0.99	0.67	3.15253e-256	2	NR2
AEBP1	1.67652e-252	0.69	1	0.81	3.30577e-248	2	NR2
COL1A2	1.63806e-247	0.49	1	0.98	3.22992e-243	2	NR2
COL1A1	3.44882e-239	0.46	1	0.99	6.80038e-235	2	NR2
LUM	3.89687e-235	0.67	1	0.79	7.68385e-231	2	NR2
TIMP3	6.2571e-234	0.87	0.89	0.37	1.23378e-229	2	NR2
THBS2	1.51523e-230	0.8	0.94	0.41	2.98774e-226	2	NR2
CCN2	1.07874e-229	0.84	0.92	0.38	2.12705e-225	2	NR2
SPARC	1.49309e-226	0.5	1	0.94	2.94407e-222	2	NR2
NBL1	2.35635e-223	0.77	0.97	0.56	4.64624e-219	2	NR2
ACTA2	3.12295e-221	0.82	0.95	0.52	6.15784e-217	2	NR2
COL8A1	7.1911e-215	0.71	0.79	0.24	1.41794e-210	2	NR2
THBS1	2.08941e-211	0.8	0.86	0.32	4.11991e-207	2	NR2
MYL9	3.38103e-198	0.44	0.99	0.95	6.66672e-194	2	NR2
IGHG3	2.83353e-195	0.37	1	1	5.58715e-191	2	NR2
DCN	3.8207e-188	0.61	0.98	0.72	7.53365e-184	2	NR2
IGHG4	5.02191e-186	0.34	1	1	9.9022e-182	2	NR2
IGHG1	1.60881e-185	0.45	1	1	3.17225e-181	2	NR2
COL3A1	3.93278e-184	0.47	1	0.93	7.75465e-180	2	NR2
COL5A1	2.08287e-181	0.62	0.98	0.65	4.10701e-177	2	NR2
RARRES2	1.51601e-178	0.59	1	0.77	2.98926e-174	2	NR2
BGN	3.21504e-177	0.62	0.98	0.67	6.33942e-173	2	NR2
CHPF	7.46698e-176	0.64	0.88	0.43	1.47234e-171	2	NR2
CTHRC1	4.24771e-175	0.67	0.89	0.45	8.37564e-171	2	NR2
COMP	9.88249e-175	0.75	0.88	0.44	1.94863e-170	2	NR2
FNDC1	3.37548e-174	0.52	0.55	0.11	6.65578e-170	2	NR2
COL5A2	3.85736e-171	0.61	0.96	0.61	7.60594e-167	2	NR2
CCN1	9.95623e-167	0.67	0.81	0.31	1.96317e-162	2	NR2
COL12A1	1.33995e-164	0.67	0.8	0.32	2.64211e-160	2	NR2
IGLC3	1.05248e-157	0.46	1	1	2.07528e-153	2	NR2
MMP2	1.55741e-157	0.61	0.93	0.59	3.07089e-153	2	NR2
IGLC2	6.21069e-155	0.39	1	1	1.22462e-150	2	NR2
LGALS1	4.53315e-153	0.38	1	0.96	8.93846e-149	2	NR2
NNMT	1.38527e-150	0.6	0.88	0.52	2.73147e-146	2	NR2
TPM2	6.99807e-141	0.59	0.85	0.46	1.37988e-136	2	NR2
EMILIN1	9.44289e-140	0.58	0.84	0.38	1.86195e-135	2	NR2
FBN1	1.54541e-133	0.53	0.63	0.2	3.04723e-129	2	NR2
ANTXR1	5.49514e-133	0.52	0.69	0.24	1.08353e-128	2	NR2
MFAP5	7.10399e-133	0.34	0.37	0.06	1.40076e-128	2	NR2
VCAN	1.11754e-131	0.57	0.81	0.39	2.20356e-127	2	NR2
INHBA	1.36661e-130	0.43	0.52	0.13	2.69469e-126	2	NR2
MMP14	3.30303e-130	0.56	0.75	0.33	6.51291e-126	2	NR2
CALD1	6.556e-127	0.49	0.91	0.63	1.29271e-122	2	NR2
CAVIN1	7.01945e-127	0.54	0.77	0.33	1.3841e-122	2	NR2
C1QTNF3	1.04186e-126	0.35	0.37	0.06	2.05434e-122	2	NR2
PDLIM3	1.05067e-124	0.39	0.47	0.11	2.07172e-120	2	NR2
VIM	2.39893e-118	0.39	1	0.88	4.73021e-114	2	NR2
ITGA11	6.01015e-116	0.42	0.51	0.14	1.18508e-111	2	NR2
CRISPLD2	3.07409e-113	0.47	0.59	0.2	6.06149e-109	2	NR2
CDH11	5.02709e-113	0.49	0.73	0.31	9.91242e-109	2	NR2
SSR4	7.86733e-113	0.36	1	0.93	1.55128e-108	2	NR2
MXRA5	3.05689e-110	0.5	0.78	0.37	6.02757e-106	2	NR2
SEMA3C	3.88108e-110	0.36	0.44	0.1	7.65271e-106	2	NR2
COL10A1	5.17957e-109	0.34	0.37	0.07	1.02131e-104	2	NR2
HTRA1	6.59418e-108	0.52	0.82	0.44	1.30024e-103	2	NR2
SERPINF1	1.17823e-107	0.5	0.83	0.5	2.32323e-103	2	NR2
C3	7.68768e-107	0.43	0.96	0.81	1.51586e-102	2	NR2
PLAU	1.34633e-106	0.49	0.63	0.24	2.6547e-102	2	NR2
THY1	6.71862e-99	0.46	0.9	0.61	1.32478e-94	2	NR2
HOPX	1.02622e-97	0.37	0.47	0.13	2.02349e-93	2	NR2
ACTG2	6.49514e-97	0.31	0.34	0.07	1.28071e-92	2	NR2
DPYSL3	2.2085e-96	0.46	0.71	0.34	4.35471e-92	2	NR2
MZB1	1.48762e-92	0.48	0.86	0.5	2.93329e-88	2	NR2
TUBA1A	5.02107e-92	0.47	0.73	0.37	9.90055e-88	2	NR2
IGHG2	1.05659e-91	0.52	0.94	0.63	2.08339e-87	2	NR2
COL6A2	2.12672e-90	0.38	1	0.85	4.19347e-86	2	NR2
SULF1	4.1998e-90	0.45	0.67	0.29	8.28117e-86	2	NR2
COL16A1	2.6182e-89	0.42	0.63	0.25	5.16257e-85	2	NR2
LOX	3.2055e-88	0.38	0.57	0.2	6.32061e-84	2	NR2
MXRA8	5.05482e-86	0.46	0.72	0.39	9.96709e-82	2	NR2
CCDC80	9.09487e-86	0.43	0.63	0.26	1.79333e-81	2	NR2
MFAP2	1.07503e-83	0.44	0.71	0.36	2.11974e-79	2	NR2
LRP1	2.95738e-82	0.43	0.78	0.47	5.83135e-78	2	NR2
FOS	4.34736e-82	0.48	0.79	0.43	8.57212e-78	2	NR2
FLNA	3.59534e-81	0.31	0.97	0.87	7.0893e-77	2	NR2
CERCAM	4.23312e-81	0.42	0.68	0.33	8.34686e-77	2	NR2
POSTN	7.51572e-79	0.43	0.83	0.52	1.48195e-74	2	NR2
DUSP1	1.14618e-78	0.45	0.78	0.44	2.26003e-74	2	NR2
RAB31	2.76878e-78	0.36	0.53	0.2	5.45949e-74	2	NR2
LTBP2	5.65118e-76	0.35	0.5	0.19	1.1143e-71	2	NR2
PRSS23	1.90718e-75	0.39	0.56	0.23	3.76057e-71	2	NR2
COL4A2	3.96498e-75	0.4	0.87	0.56	7.81815e-71	2	NR2
CD99	2.42623e-73	0.4	0.78	0.49	4.78405e-69	2	NR2
CILP2	3.70147e-73	0.29	0.37	0.1	7.29856e-69	2	NR2
FBLN1	4.51597e-72	0.4	0.71	0.36	8.90458e-68	2	NR2
IGFBP4	3.9922e-71	0.39	0.85	0.55	7.87182e-67	2	NR2
EFEMP2	4.10201e-70	0.38	0.66	0.33	8.08834e-66	2	NR2
CXCL14	1.60329e-66	0.3	0.36	0.1	3.16138e-62	2	NR2
COPZ2	8.75745e-64	0.29	0.4	0.13	1.72679e-59	2	NR2
IGLC1	4.5785e-63	0.38	0.98	0.81	9.0279e-59	2	NR2
PALLD	1.47731e-62	0.34	0.56	0.25	2.91296e-58	2	NR2
HSPA1A	1.36026e-61	0.32	0.43	0.16	2.68216e-57	2	NR2
GAS1	2.95602e-61	0.37	0.59	0.29	5.82868e-57	2	NR2
TNFRSF12A	4.52542e-61	0.35	0.59	0.28	8.92322e-57	2	NR2
SELENOM	1.15697e-60	0.35	0.79	0.54	2.28132e-56	2	NR2
CNN3	4.04634e-60	0.36	0.72	0.45	7.97856e-56	2	NR2
FAP	9.61808e-59	0.29	0.43	0.16	1.89649e-54	2	NR2
ISLR	2.69542e-58	0.37	0.62	0.32	5.31484e-54	2	NR2
TGFB1I1	1.23527e-57	0.29	0.41	0.15	2.43571e-53	2	NR2
CNN2	2.01412e-57	0.35	0.72	0.47	3.97144e-53	2	NR2
UBB	2.51194e-57	0.32	0.89	0.66	4.95305e-53	2	NR2
CTSK	4.20983e-57	0.38	0.62	0.33	8.30094e-53	2	NR2
GJB2	8.50092e-57	0.27	0.39	0.13	1.67621e-52	2	NR2
TGFBI	4.89684e-56	0.36	0.73	0.44	9.65559e-52	2	NR2
TMEM158	1.0536e-55	0.26	0.37	0.12	2.07748e-51	2	NR2
COL6A3	2.27414e-55	0.34	0.9	0.67	4.48414e-51	2	NR2
FSTL3	6.96296e-55	0.26	0.35	0.12	1.37296e-50	2	NR2
PTGIS	9.87731e-55	0.28	0.4	0.14	1.94761e-50	2	NR2
IGFBP5	1.54823e-53	0.35	0.55	0.27	3.0528e-49	2	NR2
RCN3	3.57789e-53	0.31	0.52	0.24	7.05489e-49	2	NR2
IGFBP7	8.26276e-52	0.29	0.96	0.79	1.62925e-47	2	NR2
LOXL1	4.2829e-51	0.3	0.48	0.22	8.44503e-47	2	NR2
COL6A1	7.66465e-51	0.28	0.98	0.84	1.51132e-46	2	NR2
IGHM	3.71572e-50	0.38	0.81	0.58	7.32667e-46	2	NR2
C1S	5.01385e-50	0.28	0.89	0.76	9.88631e-46	2	NR2
MFGE8	8.58042e-50	0.32	0.58	0.3	1.69189e-45	2	NR2
HSPG2	3.88873e-49	0.33	0.74	0.5	7.66779e-45	2	NR2
MRC2	2.52426e-48	0.31	0.78	0.58	4.97733e-44	2	NR2
COL4A1	9.40978e-48	0.3	0.85	0.62	1.85542e-43	2	NR2
SPON1	3.73894e-47	0.29	0.52	0.25	7.37243e-43	2	NR2
EGR1	4.10381e-47	0.33	0.62	0.34	8.09189e-43	2	NR2
JCHAIN	4.97037e-45	0.32	0.76	0.48	9.80058e-41	2	NR2
FSTL1	5.97071e-44	0.32	0.68	0.44	1.1773e-39	2	NR2
ITGB5	2.44441e-43	0.3	0.7	0.48	4.81989e-39	2	NR2
ZYX	1.28342e-42	0.3	0.64	0.41	2.53064e-38	2	NR2
CAVIN3	1.32698e-39	0.25	0.46	0.22	2.61655e-35	2	NR2
DERL3	2.03893e-36	0.26	0.54	0.29	4.02036e-32	2	NR2
OLFML3	4.02693e-36	0.26	0.53	0.29	7.9403e-32	2	NR2
MARCKS	5.99304e-36	0.27	0.75	0.55	1.18171e-31	2	NR2
XBP1	7.09661e-36	0.26	0.78	0.61	1.39931e-31	2	NR2
GALNT1	3.5447e-35	0.26	0.48	0.26	6.98943e-31	2	NR2
IER2	5.66772e-34	0.28	0.67	0.47	1.11756e-29	2	NR2
MMP11	3.42999e-32	0.28	0.92	0.78	6.76325e-28	2	NR2
CSRP1	1.83401e-30	0.25	0.63	0.43	3.61631e-26	2	NR2
JUNB	3.74493e-27	0.26	0.67	0.46	7.38425e-23	2	NR2
MMP11	1.29966e-130	0.72	0.98	0.78	2.56266e-126	3	NR2
COL6A2	8.14712e-105	0.48	1	0.86	1.60645e-100	3	NR2
COL6A1	1.19234e-102	0.48	0.99	0.84	2.35105e-98	3	NR2
COL3A1	8.09147e-87	0.4	1	0.93	1.59548e-82	3	NR2
COL6A3	1.63727e-85	0.51	0.96	0.67	3.22838e-81	3	NR2
CTSK	2.13348e-70	0.48	0.73	0.33	4.2068e-66	3	NR2
SPARCL1	9.73022e-68	0.43	0.61	0.23	1.91861e-63	3	NR2
POSTN	4.76347e-64	0.47	0.85	0.53	9.39261e-60	3	NR2
A2M	4.65029e-62	0.46	0.86	0.58	9.16944e-58	3	NR2
IGFBP7	2.13757e-60	0.4	0.96	0.8	4.21486e-56	3	NR2
COL1A2	2.55317e-60	0.3	1	0.98	5.03435e-56	3	NR2
ISLR	7.54948e-59	0.44	0.69	0.33	1.48861e-54	3	NR2
VWF	2.29467e-57	0.41	0.53	0.2	4.52463e-53	3	NR2
COL1A1	1.01085e-56	0.29	1	0.99	1.9932e-52	3	NR2
PDGFRB	1.2107e-54	0.37	0.57	0.23	2.38726e-50	3	NR2
APCDD1	2.4434e-53	0.36	0.53	0.21	4.8179e-49	3	NR2
THY1	3.90052e-50	0.39	0.9	0.62	7.69105e-46	3	NR2
COL5A3	1.39835e-49	0.33	0.43	0.15	2.75726e-45	3	NR2
LUM	5.18372e-49	0.36	0.99	0.81	1.02213e-44	3	NR2
OLFML2B	6.25525e-49	0.31	0.45	0.16	1.23341e-44	3	NR2
EGFL6	1.39622e-47	0.34	0.5	0.2	2.75307e-43	3	NR2
COL4A1	1.21023e-45	0.41	0.85	0.63	2.38633e-41	3	NR2
VIM	9.9792e-45	0.3	0.99	0.88	1.9677e-40	3	NR2
COL5A2	2.5214e-44	0.36	0.91	0.64	4.97169e-40	3	NR2
COL4A2	5.66487e-44	0.38	0.85	0.58	1.117e-39	3	NR2
PCOLCE	4.35966e-42	0.34	0.88	0.65	8.59638e-38	3	NR2
TDO2	9.00961e-42	0.26	0.35	0.12	1.77651e-37	3	NR2
MMP2	3.09426e-40	0.35	0.9	0.61	6.10126e-36	3	NR2
ADAMTS14	5.88533e-40	0.29	0.41	0.16	1.16047e-35	3	NR2
SPARC	2.04092e-39	0.28	1	0.94	4.02429e-35	3	NR2
DCN	6.3359e-38	0.33	0.95	0.74	1.24931e-33	3	NR2
H19	6.98609e-37	0.29	0.4	0.16	1.37752e-32	3	NR2
ECM1	1.76022e-36	0.29	0.55	0.26	3.4708e-32	3	NR2
PRRX1	2.69643e-36	0.28	0.45	0.19	5.31681e-32	3	NR2
PLVAP	7.91748e-36	0.26	0.36	0.13	1.56117e-31	3	NR2
SERPINH1	9.79527e-36	0.25	0.95	0.86	1.93143e-31	3	NR2
ENG	1.93783e-35	0.3	0.53	0.25	3.82102e-31	3	NR2
ANXA2	1.48966e-33	0.25	0.94	0.82	2.93731e-29	3	NR2
HTRA1	2.41015e-32	0.31	0.76	0.47	4.75234e-28	3	NR2
UBB	3.6962e-30	0.28	0.89	0.67	7.28816e-26	3	NR2
C1R	1.04525e-29	0.26	0.87	0.71	2.06103e-25	3	NR2
CD99	1.45754e-29	0.29	0.77	0.51	2.87398e-25	3	NR2
SERPINF1	1.45857e-29	0.29	0.8	0.52	2.87602e-25	3	NR2
AEBP1	1.71842e-29	0.28	0.98	0.82	3.38839e-25	3	NR2
C1QB	1.39628e-28	0.26	0.93	0.83	2.75318e-24	3	NR2
C1QC	5.37512e-28	0.29	0.82	0.66	1.05987e-23	3	NR2
GJA1	4.03584e-26	0.27	0.65	0.41	7.95786e-22	3	NR2
SULF1	4.29233e-25	0.26	0.59	0.33	8.46362e-21	3	NR2
CTHRC1	3.36233e-23	0.26	0.75	0.49	6.62984e-19	3	NR2
VCAN	1.46627e-22	0.25	0.71	0.42	2.8912e-18	3	NR2
FBLN1	2.77644e-22	0.26	0.63	0.39	5.47458e-18	3	NR2
IGHA1	7.24289e-15	0.31	0.87	0.78	1.42815e-10	3	NR2
DAPL1	8.94993e-57	0.45	0.91	0.6	1.76475e-52	4	NR2
MMP11	2.44056e-35	0.34	0.97	0.78	4.8123e-31	4	NR2
IGFBP3	6.45886e-31	0.27	0.97	0.8	1.27356e-26	4	NR2
ADIRF	3.4654e-29	0.25	0.96	0.84	6.83307e-25	4	NR2
RCN2	2.37051e-28	0.27	0.95	0.77	4.67417e-24	4	NR2
KLK6	1.74121e-25	0.25	0.96	0.79	3.43331e-21	4	NR2
TMEM190	4.0955e-25	0.29	0.72	0.44	8.07551e-21	4	NR2
APOA1	2.30061e-24	0.28	0.78	0.52	4.53635e-20	4	NR2
IFIT1	4.17701e-24	0.27	0.85	0.64	8.23623e-20	4	NR2
TSPAN7	5.75387e-24	0.27	0.82	0.54	1.13455e-19	4	NR2
XPR1	1.17361e-21	0.26	0.7	0.43	2.31412e-17	4	NR2
PRKCI	2.12186e-21	0.25	0.83	0.63	4.18388e-17	4	NR2
PNOC	9.98818e-21	0.26	0.81	0.56	1.96947e-16	4	NR2
TNNI3	2.04465e-20	0.26	0.69	0.46	4.03164e-16	4	NR2
TMC4	3.22042e-20	0.25	0.77	0.53	6.35003e-16	4	NR2
IGLC1	2.45097e-75	0.56	0.99	0.82	4.83282e-71	5	NR2
IGHG1	2.55824e-47	0.3	1	1	5.04433e-43	5	NR2
IGLC2	1.61576e-46	0.27	1	1	3.18595e-42	5	NR2
IGHG2	8.25723e-45	0.44	0.96	0.65	1.62816e-40	5	NR2
SSR4	5.17611e-41	0.28	0.99	0.93	1.02063e-36	5	NR2
IGLC3	7.51615e-40	0.3	1	1	1.48203e-35	5	NR2
MZB1	6.77374e-35	0.36	0.88	0.53	1.33565e-30	5	NR2
IGLC7	2.28682e-28	0.38	0.38	0.17	4.50915e-24	5	NR2
IGHA1	6.34092e-23	0.28	0.92	0.78	1.2503e-18	5	NR2
MTRNR2L12	4.85125e-15	0.3	0.87	0.73	9.5657e-11	5	NR2
IGHG1	3.06129e-171	0.57	1	1	6.03625e-167	6	NR2
IGHG4	1.28953e-164	0.46	1	1	2.54269e-160	6	NR2
IGHG3	2.17485e-163	0.47	1	1	4.28838e-159	6	NR2
IGKC	3.12461e-162	0.43	1	1	6.16111e-158	6	NR2
SSR4	5.09553e-151	0.59	1	0.93	1.00474e-146	6	NR2
IGLC2	6.60984e-130	0.48	1	1	1.30333e-125	6	NR2
MZB1	9.49906e-130	0.75	0.98	0.52	1.87302e-125	6	NR2
IGLV3-1	6.76437e-129	0.47	0.53	0.08	1.3338e-124	6	NR2
IGHG2	3.64806e-126	0.92	0.99	0.65	7.19325e-122	6	NR2
IGLC3	3.61045e-102	0.49	1	1	7.11909e-98	6	NR2
IGHGP	2.23416e-95	0.4	0.49	0.09	4.40531e-91	6	NR2
IGLC1	8.59524e-91	0.7	1	0.82	1.69481e-86	6	NR2
JCHAIN	6.37536e-87	0.66	0.92	0.49	1.25709e-82	6	NR2
JSRP1	1.76229e-84	0.44	0.58	0.15	3.47488e-80	6	NR2
XBP1	3.17945e-84	0.55	0.93	0.61	6.26925e-80	6	NR2
BTG2	2.59881e-77	0.53	0.74	0.28	5.12434e-73	6	NR2
DERL3	1.2156e-73	0.49	0.76	0.29	2.39692e-69	6	NR2
CD79A	2.42139e-70	0.44	0.62	0.19	4.77449e-66	6	NR2
IGLC7	4.33429e-65	0.6	0.53	0.16	8.54636e-61	6	NR2
PIM2	7.18528e-65	0.43	0.61	0.2	1.41679e-60	6	NR2
CCN1	3.88786e-56	0.5	0.79	0.36	7.66607e-52	6	NR2
EFEMP1	1.63277e-55	0.36	0.46	0.13	3.21949e-51	6	NR2
POU2AF1	2.82194e-54	0.28	0.37	0.09	5.5643e-50	6	NR2
ATP2A3	1.18867e-51	0.31	0.44	0.12	2.34383e-47	6	NR2
DPEP1	1.05995e-49	0.27	0.37	0.1	2.09e-45	6	NR2
ACTA2	5.72188e-48	0.49	0.9	0.56	1.12824e-43	6	NR2
CCN2	3.06506e-44	0.48	0.8	0.43	6.04369e-40	6	NR2
TAGLN	1.93726e-41	0.44	0.96	0.7	3.81989e-37	6	NR2
DUSP2	1.06274e-40	0.3	0.38	0.12	2.09551e-36	6	NR2
FKBP11	7.47787e-40	0.35	0.61	0.27	1.47449e-35	6	NR2
SLAMF7	2.32316e-39	0.26	0.39	0.12	4.5808e-35	6	NR2
SEC11C	4.80691e-39	0.33	0.56	0.23	9.47826e-35	6	NR2
FOS	8.71326e-39	0.44	0.78	0.46	1.71808e-34	6	NR2
ELL2	1.29717e-38	0.25	0.41	0.13	2.55776e-34	6	NR2
IGHA1	5.19959e-37	0.47	0.9	0.78	1.02525e-32	6	NR2
FOSB	9.10183e-34	0.33	0.43	0.16	1.7947e-29	6	NR2
IGHM	2.24637e-32	0.39	0.86	0.59	4.4294e-28	6	NR2
IGF1	3.6126e-32	0.28	0.44	0.17	7.12332e-28	6	NR2
EMILIN1	8.83983e-30	0.35	0.76	0.43	1.74304e-25	6	NR2
BGN	4.51405e-29	0.34	0.93	0.7	8.9008e-25	6	NR2
ISG20	2.54038e-28	0.3	0.55	0.27	5.00912e-24	6	NR2
GYPC	4.26353e-28	0.25	0.42	0.17	8.40682e-24	6	NR2
MGP	3.70025e-27	0.33	0.53	0.26	7.29615e-23	6	NR2
LUM	1.25684e-26	0.3	0.98	0.81	2.47824e-22	6	NR2
PECAM1	2.5256e-26	0.25	0.48	0.21	4.97998e-22	6	NR2
EGR1	2.77034e-25	0.32	0.64	0.36	5.46255e-21	6	NR2
CCDC80	8.14691e-25	0.31	0.56	0.3	1.60641e-20	6	NR2
DUSP1	1.09246e-24	0.33	0.75	0.47	2.1541e-20	6	NR2
COL8A1	1.78587e-24	0.27	0.6	0.3	3.52138e-20	6	NR2
TXNDC5	9.76886e-24	0.28	0.77	0.53	1.92622e-19	6	NR2
FBLN1	4.27437e-21	0.28	0.68	0.39	8.42821e-17	6	NR2
PRDX4	2.4715e-20	0.26	0.71	0.44	4.8733e-16	6	NR2
JUNB	1.75332e-17	0.27	0.69	0.47	3.4572e-13	6	NR2
MTRNR2L12	7.96573e-142	1.19	1	0.72	1.57068e-137	7	NR2
AL627171.2	2.77455e-138	0.96	0.89	0.3	5.47086e-134	7	NR2
PLCG2	1.15192e-120	0.75	0.67	0.15	2.27136e-116	7	NR2
MT-ND3	3.33659e-114	0.36	1	1	6.5791e-110	7	NR2
MT-ATP6	1.21056e-113	0.37	1	1	2.38698e-109	7	NR2
MT-CO3	1.19586e-106	0.29	1	1	2.358e-102	7	NR2
MT-ND1	1.69643e-100	0.36	1	0.99	3.34503e-96	7	NR2
MT-ND4	4.25847e-100	0.32	1	1	8.39685e-96	7	NR2
MT-ND2	5.25464e-92	0.38	1	0.98	1.03611e-87	7	NR2
MT-CYB	4.1612e-90	0.32	1	0.99	8.20506e-86	7	NR2
MT-ND5	1.28006e-75	0.52	1	0.79	2.52401e-71	7	NR2
MTRNR2L8	1.18757e-61	0.56	0.67	0.27	2.34164e-57	7	NR2
MT-ND4L	1.75547e-54	0.53	0.81	0.5	3.46144e-50	7	NR2
MALAT1	4.15782e-48	0.31	1	0.93	8.19839e-44	7	NR2
IGHA1	1.64597e-32	0.33	0.98	0.78	3.24553e-28	7	NR2
MT-ATP8	1.00324e-28	0.35	0.45	0.19	1.9782e-24	7	NR2
IGLC3	4.13664e-27	0.29	1	1	8.15662e-23	7	NR2
SPP1	3.69188e-26	0.31	0.95	0.71	7.27964e-22	7	NR2
PAEP	1.81176e-110	0.66	0.5	0.08	3.57243e-106	8	NR2
IGFL2	1.57953e-99	0.55	0.53	0.1	3.11452e-95	8	NR2
ANGPTL4	8.01386e-95	0.31	0.28	0.02	1.58017e-90	8	NR2
TGFBI	1.6203e-89	0.74	0.9	0.46	3.1949e-85	8	NR2
FN1	8.7256e-81	0.56	1	0.93	1.72051e-76	8	NR2
CA12	4.22432e-77	0.25	0.26	0.03	8.32952e-73	8	NR2
GAPDH	1.40546e-75	0.26	1	1	2.77129e-71	8	NR2
VIM	2.3713e-74	0.47	1	0.89	4.67574e-70	8	NR2
SPP1	1.3324e-71	0.82	0.92	0.71	2.62723e-67	8	NR2
S100A10	9.40765e-65	0.53	0.95	0.71	1.855e-60	8	NR2
TIMP1	1.02622e-64	0.56	0.98	0.8	2.02351e-60	8	NR2
TNC	2.25679e-64	0.41	0.46	0.1	4.44994e-60	8	NR2
RARRES1	4.93544e-61	0.47	0.51	0.13	9.73169e-57	8	NR2
CTSB	7.07939e-60	0.35	1	0.97	1.39591e-55	8	NR2
PLIN2	1.8088e-58	0.44	0.44	0.11	3.5666e-54	8	NR2
S100A11	4.70407e-48	0.28	1	0.97	9.27549e-44	8	NR2
CLU	1.63578e-45	0.64	0.73	0.41	3.22544e-41	8	NR2
CCL2	1.14379e-43	0.44	0.65	0.27	2.25533e-39	8	NR2
GJB2	4.74106e-43	0.38	0.48	0.15	9.34843e-39	8	NR2
LDHA	1.60805e-42	0.41	0.93	0.72	3.17076e-38	8	NR2
SLC16A3	7.0626e-42	0.4	0.6	0.24	1.3926e-37	8	NR2
ANXA2	1.24973e-39	0.34	0.97	0.82	2.46421e-35	8	NR2
SOD2	1.74075e-39	0.45	0.71	0.34	3.43241e-35	8	NR2
ENO1	2.57469e-39	0.31	0.99	0.93	5.07677e-35	8	NR2
TGM2	5.20768e-39	0.42	0.55	0.22	1.02685e-34	8	NR2
SERPINE1	6.14535e-39	0.4	0.49	0.17	1.21174e-34	8	NR2
MT2A	8.05463e-39	0.28	1	0.97	1.58821e-34	8	NR2
ITGB2	1.19102e-36	0.4	0.69	0.33	2.34845e-32	8	NR2
APOC1	1.68975e-36	0.42	0.9	0.64	3.33185e-32	8	NR2
ITGA5	4.87008e-36	0.35	0.52	0.19	9.60282e-32	8	NR2
SRGN	2.01569e-35	0.42	0.68	0.34	3.97453e-31	8	NR2
LOX	7.50572e-35	0.43	0.55	0.24	1.47998e-30	8	NR2
PKM	7.72455e-35	0.26	0.99	0.92	1.52313e-30	8	NR2
LOXL2	3.23794e-34	0.39	0.51	0.2	6.38457e-30	8	NR2
LGALS1	3.32599e-34	0.27	1	0.96	6.55818e-30	8	NR2
PTGIS	1.79814e-32	0.34	0.45	0.17	3.54557e-28	8	NR2
RBP1	3.78165e-32	0.26	0.37	0.12	7.45665e-28	8	NR2
PLAT	1.14869e-31	0.28	0.37	0.11	2.265e-27	8	NR2
TPI1	2.30337e-30	0.26	0.98	0.9	4.54178e-26	8	NR2
COL6A1	3.9346e-30	0.33	0.98	0.85	7.75824e-26	8	NR2
CCL8	4.80531e-30	0.31	0.37	0.12	9.47511e-26	8	NR2
PLAU	2.517e-29	0.32	0.62	0.28	4.96303e-25	8	NR2
TYROBP	6.83124e-29	0.38	0.79	0.5	1.34698e-24	8	NR2
IGFBP6	9.87547e-29	0.27	0.37	0.12	1.94725e-24	8	NR2
LAPTM5	4.97396e-28	0.35	0.86	0.64	9.80766e-24	8	NR2
DUSP1	4.34672e-27	0.37	0.82	0.47	8.57087e-23	8	NR2
CD14	4.38274e-27	0.37	0.71	0.41	8.64189e-23	8	NR2
THBS2	2.20138e-26	0.38	0.79	0.47	4.34069e-22	8	NR2
P4HA2	5.10592e-26	0.27	0.42	0.16	1.00678e-21	8	NR2
BNIP3	9.15935e-26	0.33	0.44	0.19	1.80604e-21	8	NR2
ZFP36L1	2.6876e-25	0.33	0.84	0.55	5.29941e-21	8	NR2
COL5A1	5.30847e-25	0.35	0.91	0.69	1.04672e-20	8	NR2
P4HA1	6.47629e-25	0.3	0.45	0.19	1.27699e-20	8	NR2
MMP9	1.17092e-24	0.27	0.34	0.12	2.30882e-20	8	NR2
IFI30	1.79744e-24	0.3	0.93	0.77	3.54419e-20	8	NR2
FCGR3A	1.88601e-24	0.37	0.75	0.49	3.71883e-20	8	NR2
APOE	3.18968e-24	0.28	0.98	0.91	6.28941e-20	8	NR2
RGS1	3.37162e-24	0.27	0.45	0.18	6.64816e-20	8	NR2
COL6A2	3.50518e-24	0.3	0.97	0.86	6.91152e-20	8	NR2
RARRES2	6.8564e-24	0.33	0.94	0.79	1.35194e-19	8	NR2
PLAUR	7.00292e-24	0.28	0.47	0.2	1.38084e-19	8	NR2
C1QC	7.1587e-24	0.31	0.88	0.66	1.41155e-19	8	NR2
IGFBP5	7.84414e-24	0.38	0.57	0.3	1.54671e-19	8	NR2
FCER1G	9.61114e-24	0.34	0.65	0.37	1.89512e-19	8	NR2
JUNB	1.27643e-23	0.35	0.77	0.47	2.51687e-19	8	NR2
CTSL	2.10043e-23	0.38	0.72	0.49	4.14163e-19	8	NR2
QSOX1	3.73453e-23	0.31	0.64	0.35	7.36375e-19	8	NR2
IER3	4.54636e-23	0.32	0.6	0.32	8.9645e-19	8	NR2
TNFRSF12A	5.43493e-23	0.31	0.6	0.31	1.07166e-18	8	NR2
C3	8.2664e-23	0.3	0.93	0.82	1.62997e-18	8	NR2
GPNMB	1.30851e-22	0.35	0.67	0.4	2.58012e-18	8	NR2
NDUFA4L2	1.54107e-22	0.29	0.32	0.11	3.03869e-18	8	NR2
FOS	1.91024e-22	0.34	0.79	0.46	3.76661e-18	8	NR2
MRC2	6.3055e-22	0.3	0.86	0.59	1.24332e-17	8	NR2
MAF	7.45122e-22	0.29	0.53	0.27	1.46923e-17	8	NR2
NNMT	7.86644e-22	0.32	0.85	0.56	1.5511e-17	8	NR2
CD44	1.01832e-21	0.26	0.48	0.22	2.00792e-17	8	NR2
ANXA5	1.64272e-21	0.3	0.77	0.49	3.23912e-17	8	NR2
ALDOA	2.58837e-21	0.25	0.47	0.22	5.10374e-17	8	NR2
CCDC80	2.64703e-21	0.29	0.6	0.3	5.21941e-17	8	NR2
CD68	3.06991e-21	0.32	0.66	0.39	6.05325e-17	8	NR2
EMP3	4.36576e-21	0.28	0.52	0.26	8.60841e-17	8	NR2
C1R	6.19269e-21	0.29	0.87	0.72	1.22107e-16	8	NR2
PLTP	6.29865e-21	0.32	0.61	0.36	1.24197e-16	8	NR2
GLUL	6.00351e-20	0.28	0.8	0.58	1.18377e-15	8	NR2
FCGR2A	1.32944e-19	0.25	0.47	0.22	2.62138e-15	8	NR2
NPC2	2.13937e-19	0.28	0.81	0.58	4.21842e-15	8	NR2
SPON2	3.5622e-19	0.27	0.52	0.26	7.02394e-15	8	NR2
HEXB	1.05124e-18	0.26	0.5	0.25	2.07283e-14	8	NR2
NBL1	1.363e-18	0.3	0.84	0.61	2.68755e-14	8	NR2
DDIT4	1.37974e-18	0.26	0.44	0.21	2.72057e-14	8	NR2
FABP5	1.81898e-18	0.27	0.53	0.28	3.58666e-14	8	NR2
LYZ	7.56128e-18	0.29	0.53	0.29	1.49093e-13	8	NR2
PLOD1	8.73683e-18	0.28	0.65	0.4	1.72273e-13	8	NR2
TPM2	9.8901e-18	0.28	0.76	0.51	1.95013e-13	8	NR2
KLF6	3.61749e-17	0.25	0.55	0.29	7.13297e-13	8	NR2
RPS27L	4.72296e-17	0.27	0.74	0.53	9.31274e-13	8	NR2
ZYX	9.90018e-17	0.26	0.68	0.43	1.95212e-12	8	NR2
ICAM1	1.02603e-16	0.26	0.52	0.28	2.02312e-12	8	NR2
IL4I1	1.35762e-16	0.26	0.5	0.27	2.67695e-12	8	NR2
TYMP	2.40728e-16	0.25	0.84	0.67	4.74668e-12	8	NR2
VKORC1	3.39059e-16	0.25	0.65	0.41	6.68556e-12	8	NR2
IGFBP4	6.62179e-16	0.28	0.78	0.58	1.30569e-11	8	NR2
S100A9	1.47751e-15	0.26	0.57	0.32	2.91335e-11	8	NR2
JUN	3.61996e-15	0.27	0.7	0.47	7.13783e-11	8	NR2
COL6A3	7.08049e-15	0.27	0.84	0.69	1.39613e-10	8	NR2
TUBA1A	9.24772e-14	0.25	0.65	0.41	1.82347e-09	8	NR2
BGN	1.22885e-13	0.25	0.9	0.7	2.42306e-09	8	NR2
TIMP3	2.27627e-12	0.26	0.67	0.43	4.48835e-08	8	NR2
MT-ATP6	2.36747e-96	0.56	1	1	4.66817e-92	9	NR2
MT-CO3	6.91027e-96	0.47	1	1	1.36257e-91	9	NR2
MT-CO2	1.88766e-95	0.45	1	1	3.72209e-91	9	NR2
MT-ND1	1.92847e-95	0.58	1	0.99	3.80256e-91	9	NR2
MT-ND3	2.5942e-95	0.54	1	1	5.11524e-91	9	NR2
MT-ND4	4.26296e-95	0.53	1	1	8.40571e-91	9	NR2
MT-CYB	8.58578e-94	0.54	1	0.99	1.69294e-89	9	NR2
MT-ND2	8.74043e-93	0.61	1	0.98	1.72344e-88	9	NR2
MT-CO1	8.26431e-88	0.46	1	1	1.62956e-83	9	NR2
MTRNR2L12	1.06306e-79	1.12	1	0.73	2.09614e-75	9	NR2
MT-ND5	1.83859e-78	0.76	1	0.79	3.62533e-74	9	NR2
MTRNR2L8	2.34066e-57	0.75	0.75	0.28	4.61531e-53	9	NR2
MT-ND4L	7.02317e-56	0.74	0.88	0.5	1.38483e-51	9	NR2
MT-ATP8	2.88195e-40	0.55	0.58	0.19	5.68263e-36	9	NR2
AL627171.2	1.07847e-32	0.59	0.7	0.32	2.12653e-28	9	NR2
SPP1	1.76075e-29	0.46	0.99	0.71	3.47185e-25	9	NR2
MALAT1	2.17363e-25	0.33	1	0.94	4.28597e-21	9	NR2
IGLC1	1.47822e-13	0.29	0.97	0.83	2.91475e-09	9	NR2
SLCO2A1	4.83815e-94	0.39	0.35	0.02	9.53987e-90	10	NR2
RAMP3	4.65245e-83	0.53	0.5	0.06	9.1737e-79	10	NR2
FDCSP	8.06218e-72	0.49	0.26	0.02	1.5897e-67	10	NR2
RGS5	2.0996e-68	0.59	0.6	0.1	4.14e-64	10	NR2
RAMP2	1.27509e-67	0.5	0.54	0.08	2.51422e-63	10	NR2
ID3	2.60287e-66	0.74	0.77	0.19	5.13234e-62	10	NR2
EGFL7	2.47027e-60	0.62	0.66	0.14	4.87087e-56	10	NR2
ETS1	9.08417e-59	0.49	0.56	0.1	1.79122e-54	10	NR2
PLVAP	1.35406e-57	0.61	0.65	0.14	2.66994e-53	10	NR2
CD36	1.49476e-56	0.37	0.35	0.04	2.94736e-52	10	NR2
VWF	8.60583e-56	0.86	0.75	0.22	1.6969e-51	10	NR2
APLNR	2.14947e-55	0.4	0.36	0.04	4.23832e-51	10	NR2
CCL19	5.30987e-55	0.7	0.36	0.05	1.047e-50	10	NR2
IGFBP7	2.15491e-52	0.76	0.98	0.81	4.24904e-48	10	NR2
EMCN	2.65973e-52	0.25	0.26	0.02	5.24445e-48	10	NR2
MGP	3.48137e-52	0.75	0.8	0.27	6.86456e-48	10	NR2
COL15A1	2.04405e-51	0.5	0.46	0.08	4.03046e-47	10	NR2
TCIM	3.11047e-51	0.31	0.34	0.04	6.13322e-47	10	NR2
ENG	3.35223e-51	0.77	0.77	0.26	6.60993e-47	10	NR2
CALCRL	8.1019e-51	0.3	0.32	0.04	1.59753e-46	10	NR2
SPARCL1	2.89309e-50	0.71	0.78	0.25	5.70459e-46	10	NR2
TMEM204	1.15343e-49	0.31	0.36	0.05	2.27433e-45	10	NR2
RASD1	2.4339e-49	0.28	0.25	0.02	4.79916e-45	10	NR2
ECSCR	2.62071e-45	0.34	0.32	0.04	5.16751e-41	10	NR2
KLF2	1.31003e-44	0.56	0.62	0.16	2.58312e-40	10	NR2
TINAGL1	3.64054e-44	0.36	0.38	0.06	7.17841e-40	10	NR2
C11orf96	1.06038e-42	0.56	0.63	0.17	2.09086e-38	10	NR2
GNG11	4.44525e-42	0.51	0.56	0.14	8.76515e-38	10	NR2
GZMK	2.04935e-40	0.3	0.28	0.03	4.04091e-36	10	NR2
ESAM	3.22493e-39	0.36	0.4	0.07	6.35891e-35	10	NR2
CD93	6.25769e-39	0.45	0.51	0.12	1.23389e-34	10	NR2
A2M	4.30095e-37	0.71	0.9	0.59	8.48061e-33	10	NR2
PLAC9	5.88635e-37	0.33	0.35	0.06	1.16067e-32	10	NR2
ID1	1.1429e-36	0.41	0.44	0.09	2.25358e-32	10	NR2
ZFP36	5.27019e-36	0.65	0.79	0.35	1.03918e-31	10	NR2
NDUFA4L2	6.78079e-36	0.44	0.48	0.11	1.33704e-31	10	NR2
FOS	8.50328e-35	0.73	0.85	0.47	1.67668e-30	10	NR2
PHLDA1	6.10307e-33	0.34	0.44	0.1	1.2034e-28	10	NR2
CD34	8.82436e-33	0.38	0.38	0.08	1.73999e-28	10	NR2
ADGRF5	1.32464e-32	0.28	0.31	0.05	2.61192e-28	10	NR2
ITGA1	1.36739e-32	0.47	0.5	0.14	2.69622e-28	10	NR2
ADGRL4	3.05877e-32	0.29	0.3	0.05	6.03128e-28	10	NR2
MALL	4.06296e-32	0.29	0.29	0.05	8.01134e-28	10	NR2
ARHGDIB	1.13603e-31	0.56	0.73	0.3	2.24003e-27	10	NR2
JUNB	3.38338e-31	0.62	0.85	0.48	6.67135e-27	10	NR2
ANXA6	8.35481e-31	0.51	0.71	0.28	1.6474e-26	10	NR2
UBB	1.18956e-30	0.48	0.96	0.69	2.34557e-26	10	NR2
ADGRA2	1.5322e-30	0.33	0.43	0.1	3.02119e-26	10	NR2
COL4A2	1.95119e-30	0.68	0.84	0.59	3.84736e-26	10	NR2
EPAS1	3.97296e-30	0.46	0.6	0.2	7.83389e-26	10	NR2
APOLD1	4.84418e-30	0.29	0.32	0.06	9.55176e-26	10	NR2
ADAMTS4	5.50547e-30	0.34	0.36	0.08	1.08557e-25	10	NR2
IGFBP4	1.08468e-29	0.55	0.9	0.59	2.13878e-25	10	NR2
NID1	2.74329e-29	0.41	0.46	0.12	5.40921e-25	10	NR2
PDGFRB	2.22256e-27	0.48	0.66	0.26	4.38245e-23	10	NR2
TRBC1	5.20945e-27	0.42	0.4	0.1	1.0272e-22	10	NR2
HSPG2	7.23714e-27	0.54	0.82	0.53	1.42702e-22	10	NR2
KDR	7.5842e-27	0.28	0.29	0.06	1.49545e-22	10	NR2
CCL21	8.05969e-27	0.46	0.35	0.08	1.58921e-22	10	NR2
IL7R	1.61709e-26	0.31	0.29	0.05	3.18859e-22	10	NR2
COL4A1	1.70628e-26	0.67	0.82	0.65	3.36444e-22	10	NR2
NR4A1	7.21215e-26	0.43	0.56	0.19	1.42209e-21	10	NR2
CDH5	1.21085e-25	0.25	0.28	0.05	2.38755e-21	10	NR2
GMFG	2.69313e-25	0.39	0.48	0.15	5.31031e-21	10	NR2
VIM	8.85997e-25	0.39	1	0.89	1.74701e-20	10	NR2
TIMP1	2.76473e-24	0.42	0.96	0.81	5.45149e-20	10	NR2
DUSP1	4.12452e-24	0.53	0.83	0.48	8.13274e-20	10	NR2
CD3D	3.60477e-23	0.32	0.29	0.07	7.1079e-19	10	NR2
BTG1	6.20634e-23	0.39	0.57	0.21	1.22377e-18	10	NR2
PLPP1	1.18171e-22	0.34	0.4	0.11	2.3301e-18	10	NR2
DYSF	1.33506e-22	0.29	0.29	0.07	2.63246e-18	10	NR2
CD52	2.43312e-22	0.57	0.49	0.18	4.79763e-18	10	NR2
RPS4X	3.00149e-22	0.27	1	0.99	5.91834e-18	10	NR2
TRBC2	1.90364e-21	0.43	0.41	0.13	3.75359e-17	10	NR2
MCAM	2.51167e-21	0.41	0.44	0.15	4.95252e-17	10	NR2
PODXL	3.51972e-21	0.43	0.51	0.2	6.94019e-17	10	NR2
STOM	3.85821e-21	0.38	0.56	0.22	7.60762e-17	10	NR2
LIMD2	5.93749e-21	0.42	0.47	0.17	1.17075e-16	10	NR2
PECAM1	2.24998e-20	0.4	0.56	0.22	4.4365e-16	10	NR2
LRRC32	2.36066e-20	0.29	0.38	0.11	4.65475e-16	10	NR2
HYAL2	6.8642e-20	0.37	0.54	0.21	1.35348e-15	10	NR2
FOSB	1.125e-19	0.36	0.49	0.17	2.21828e-15	10	NR2
COX7A1	1.69484e-19	0.31	0.47	0.16	3.3419e-15	10	NR2
VWA1	7.07677e-19	0.41	0.57	0.26	1.3954e-14	10	NR2
LAMA4	3.31095e-18	0.37	0.52	0.21	6.52853e-14	10	NR2
ECE1	9.90751e-18	0.29	0.45	0.16	1.95356e-13	10	NR2
LAMB1	2.13757e-17	0.35	0.53	0.22	4.21485e-13	10	NR2
BGN	2.18115e-17	0.41	0.91	0.71	4.30079e-13	10	NR2
IER2	2.5971e-17	0.4	0.82	0.49	5.12097e-13	10	NR2
CD79A	4.05888e-17	0.36	0.52	0.22	8.0033e-13	10	NR2
CD248	4.88271e-17	0.37	0.45	0.17	9.62773e-13	10	NR2
ACTA2	7.04738e-17	0.47	0.83	0.58	1.3896e-12	10	NR2
THY1	7.08501e-17	0.42	0.87	0.65	1.39702e-12	10	NR2
CD99	2.7869e-16	0.38	0.8	0.53	5.49521e-12	10	NR2
IGLC7	4.19333e-16	0.37	0.46	0.18	8.26841e-12	10	NR2
MYO1B	1.11383e-15	0.31	0.37	0.13	2.19625e-11	10	NR2
ARHGAP45	1.2871e-15	0.27	0.32	0.1	2.53791e-11	10	NR2
EGR1	2.26252e-15	0.4	0.68	0.37	4.46124e-11	10	NR2
NES	3.0418e-15	0.25	0.3	0.09	5.99783e-11	10	NR2
VAMP5	3.88443e-15	0.35	0.64	0.33	7.65933e-11	10	NR2
TUBA1A	3.97595e-15	0.38	0.73	0.42	7.83977e-11	10	NR2
PRSS23	4.14217e-15	0.37	0.56	0.27	8.16752e-11	10	NR2
COL14A1	7.16098e-15	0.26	0.33	0.11	1.412e-10	10	NR2
EMP1	7.46752e-15	0.32	0.41	0.16	1.47244e-10	10	NR2
ATP2A3	8.78299e-15	0.26	0.4	0.14	1.73183e-10	10	NR2
OLFML2B	1.06267e-14	0.32	0.45	0.18	2.09537e-10	10	NR2
TRAC	1.52667e-14	0.31	0.33	0.11	3.0103e-10	10	NR2
MYL12A	1.81154e-14	0.34	0.82	0.58	3.572e-10	10	NR2
SPARC	2.33142e-14	0.28	0.99	0.95	4.5971e-10	10	NR2
GJA4	4.25656e-14	0.32	0.35	0.13	8.39309e-10	10	NR2
CORO1A	1.10495e-13	0.41	0.5	0.25	2.17874e-09	10	NR2
FSTL1	1.16849e-13	0.36	0.73	0.46	2.30403e-09	10	NR2
MFGE8	2.39177e-13	0.32	0.64	0.34	4.71609e-09	10	NR2
SOCS3	3.03888e-13	0.3	0.47	0.21	5.99207e-09	10	NR2
GGT5	3.08599e-13	0.26	0.38	0.14	6.08495e-09	10	NR2
GYPC	3.60595e-13	0.28	0.44	0.18	7.11021e-09	10	NR2
LAMC1	4.70366e-13	0.29	0.51	0.24	9.27467e-09	10	NR2
EVA1B	6.5859e-13	0.3	0.55	0.26	1.29861e-08	10	NR2
CCN1	6.85274e-13	0.38	0.67	0.38	1.35122e-08	10	NR2
IGHG2	7.35513e-13	0.38	0.89	0.67	1.45029e-08	10	NR2
COL18A1	8.42706e-13	0.34	0.86	0.82	1.66165e-08	10	NR2
TAGLN	8.61123e-13	0.36	0.95	0.71	1.69796e-08	10	NR2
CAVIN3	1.04128e-12	0.29	0.52	0.25	2.05319e-08	10	NR2
COTL1	1.51607e-12	0.32	0.71	0.41	2.98938e-08	10	NR2
ITGA5	2.39451e-12	0.27	0.46	0.2	4.72149e-08	10	NR2
MSN	2.8118e-12	0.29	0.53	0.26	5.54431e-08	10	NR2
PLEKHO1	2.87193e-12	0.28	0.5	0.23	5.66287e-08	10	NR2
TGFBR2	3.44499e-12	0.3	0.53	0.27	6.79282e-08	10	NR2
TGFB1	3.45008e-12	0.27	0.41	0.18	6.80286e-08	10	NR2
PPP1R18	7.8e-12	0.26	0.45	0.21	1.538e-07	10	NR2
PTPRC	8.05029e-12	0.3	0.39	0.16	1.58736e-07	10	NR2
MMP9	8.68704e-12	0.34	0.33	0.13	1.71291e-07	10	NR2
SLC9A3R2	9.52827e-12	0.29	0.44	0.2	1.87878e-07	10	NR2
EMILIN1	1.62863e-11	0.34	0.75	0.44	3.21133e-07	10	NR2
SRGN	2.13802e-11	0.3	0.62	0.35	4.21575e-07	10	NR2
ISG20	2.57008e-11	0.31	0.53	0.29	5.06768e-07	10	NR2
PLXND1	2.60621e-11	0.29	0.62	0.35	5.13892e-07	10	NR2
CAV1	5.04015e-11	0.27	0.35	0.15	9.93817e-07	10	NR2
JAK3	5.60162e-11	0.25	0.36	0.15	1.10453e-06	10	NR2
CCN2	5.6962e-11	0.33	0.75	0.45	1.12318e-06	10	NR2
H19	1.02219e-10	0.27	0.4	0.17	2.01556e-06	10	NR2
HINT1	1.02704e-10	0.3	0.7	0.46	2.02512e-06	10	NR2
AQP1	1.28633e-10	0.33	0.53	0.29	2.53639e-06	10	NR2
COL6A2	1.75364e-10	0.28	0.98	0.87	3.45784e-06	10	NR2
CFH	1.80901e-10	0.26	0.54	0.27	3.56701e-06	10	NR2
NPDC1	1.92053e-10	0.28	0.5	0.27	3.78689e-06	10	NR2
IL32	1.98342e-10	0.36	0.61	0.38	3.91091e-06	10	NR2
TSC22D3	3.54711e-10	0.26	0.42	0.2	6.99418e-06	10	NR2
EVL	4.78586e-10	0.28	0.47	0.25	9.43676e-06	10	NR2
CAVIN1	6.27648e-10	0.31	0.63	0.39	1.2376e-05	10	NR2
CD44	6.57681e-10	0.26	0.45	0.23	1.29682e-05	10	NR2
SELENOM	1.48647e-09	0.28	0.78	0.57	2.93103e-05	10	NR2
CCDC85B	1.81318e-09	0.29	0.61	0.4	3.57522e-05	10	NR2
SEPTIN2	3.51902e-09	0.28	0.53	0.32	6.93879e-05	10	NR2
LTB	4.34387e-09	0.34	0.49	0.28	8.56525e-05	10	NR2
MARCKS	5.2052e-09	0.26	0.77	0.58	0.000102636	10	NR2
LAMTOR4	5.3079e-09	0.26	0.7	0.48	0.000104661	10	NR2
CALD1	9.49876e-09	0.26	0.82	0.67	0.000187296	10	NR2
ZYX	1.17049e-08	0.26	0.65	0.44	0.000230797	10	NR2
SPON2	1.49127e-08	0.27	0.48	0.27	0.000294049	10	NR2
RHOB	1.55131e-08	0.25	0.49	0.28	0.000305887	10	NR2
MZB1	2.22844e-08	0.28	0.77	0.55	0.000439404	10	NR2
RGCC	3.4723e-08	0.26	0.45	0.26	0.000684668	10	NR2
TLE5	4.09296e-08	0.26	0.71	0.53	0.000807051	10	NR2
IGLC1	5.6848e-08	0.3	0.93	0.83	0.00112093	10	NR2
COL6A3	8.13454e-08	0.26	0.87	0.7	0.00160397	10	NR2
POSTN	1.2249e-07	0.27	0.75	0.56	0.00241527	10	NR2
AL627171.2	3.04271e-65	1.03	0.96	0.32	5.99961e-61	11	NR2
PLCG2	9.1728e-58	0.75	0.75	0.17	1.80869e-53	11	NR2
MTRNR2L12	4.23432e-48	1.06	1	0.73	8.34922e-44	11	NR2
IGLC3	9.99447e-37	0.47	1	1	1.97071e-32	11	NR2
MT-ATP6	1.4933e-33	0.3	1	1	2.94449e-29	11	NR2
MT-ND3	1.36651e-30	0.29	1	1	2.69449e-26	11	NR2
MT-ND1	1.4029e-27	0.29	1	0.99	2.76624e-23	11	NR2
IGLC2	7.57896e-27	0.35	1	1	1.49442e-22	11	NR2
MT-ND2	1.66369e-26	0.31	1	0.98	3.28046e-22	11	NR2
IGLC1	9.06885e-26	0.52	1	0.83	1.7882e-21	11	NR2
IGHM	5.04001e-24	0.59	0.9	0.6	9.93789e-20	11	NR2
MT-CYB	7.46208e-24	0.25	1	0.99	1.47137e-19	11	NR2
MT-ND5	2.58153e-23	0.44	1	0.79	5.09026e-19	11	NR2
MALAT1	1.17917e-18	0.29	1	0.94	2.32509e-14	11	NR2
MTRNR2L8	1.55001e-18	0.49	0.63	0.29	3.05631e-14	11	NR2
LGALS1	1.02154e-17	0.28	1	0.96	2.01428e-13	11	NR2
COL6A1	3.37621e-16	0.36	1	0.85	6.65722e-12	11	NR2
COL3A1	2.25168e-15	0.32	1	0.94	4.43985e-11	11	NR2
MT-ND4L	6.72493e-13	0.38	0.75	0.51	1.32602e-08	11	NR2
COL1A2	9.91819e-13	0.26	1	0.98	1.95567e-08	11	NR2
SSR4	3.23212e-12	0.26	1	0.94	6.37309e-08	11	NR2
MMP11	3.3968e-11	0.32	0.99	0.79	6.69781e-07	11	NR2
IGHG1	4.39151e-11	0.26	1	1	8.65918e-07	11	NR2
SPARC	1.31503e-09	0.25	1	0.95	2.59298e-05	11	NR2
UBB	9.26655e-09	0.27	0.86	0.69	0.000182718	11	NR2
BGN	3.04843e-08	0.28	0.99	0.71	0.000601089	11	NR2
RARRES2	5.44478e-08	0.26	0.99	0.8	0.0010736	11	NR2
AEBP1	5.77967e-08	0.26	1	0.84	0.00113963	11	NR2
DCN	5.94237e-08	0.28	0.97	0.75	0.00117172	11	NR2
COL6A3	2.59738e-07	0.26	0.94	0.7	0.00512152	11	NR2
THY1	6.39772e-07	0.25	0.82	0.65	0.012615	11	NR2
ATP6V0C	1.45947e-36	0.32	0.91	0.71	2.50678e-32	0	NR3
MT1X	1.74062e-36	0.35	0.84	0.53	2.98969e-32	1	NR3
S100A9	1.76898e-28	0.27	0.92	0.8	3.0384e-24	1	NR3
S100A8	5.06526e-27	0.32	0.79	0.47	8.70009e-23	1	NR3
CHI3L1	1.73686e-26	0.27	0.9	0.74	2.98322e-22	1	NR3
CLU	7.20664e-23	0.29	0.87	0.72	1.23781e-18	1	NR3
LAMB3	2.47062e-21	0.25	0.61	0.34	4.24354e-17	1	NR3
MTRNR2L12	3.35327e-51	0.52	1	0.74	5.75957e-47	2	NR3
IGKC	2.44872e-26	0.32	0.93	0.64	4.20593e-22	2	NR3
AL627171.2	2.00722e-19	0.28	0.7	0.45	3.44759e-15	2	NR3
IGKC	1.0371e-88	0.68	0.99	0.63	1.78132e-84	3	NR3
IGHG4	3.1475e-73	0.69	0.75	0.34	5.40614e-69	3	NR3
COL1A2	3.71611e-63	0.55	0.95	0.54	6.3828e-59	3	NR3
IGHG3	1.59729e-60	0.62	0.67	0.28	2.74351e-56	3	NR3
IGHG1	3.02694e-58	0.63	0.64	0.27	5.19907e-54	3	NR3
IGHA1	4.32569e-41	0.48	0.55	0.23	7.4298e-37	3	NR3
COL1A1	2.57711e-28	0.34	0.81	0.5	4.42645e-24	3	NR3
IGLC2	7.69905e-26	0.39	0.43	0.2	1.32239e-21	3	NR3
IGLC3	3.03957e-25	0.35	0.43	0.2	5.22077e-21	3	NR3
AEBP1	7.48181e-17	0.3	0.41	0.23	1.28508e-12	3	NR3
IGHM	1.00354e-13	0.26	0.27	0.13	1.72367e-09	3	NR3
AGR2	6.12541e-53	0.49	0.95	0.67	1.0521e-48	4	NR3
CPXM2	5.43782e-51	0.28	0.39	0.07	9.34e-47	4	NR3
CXCL17	3.99926e-44	0.45	0.93	0.6	6.86913e-40	4	NR3
CD9	6.31143e-43	0.38	0.95	0.76	1.08405e-38	4	NR3
CXCL1	6.22043e-41	0.44	0.94	0.75	1.06842e-36	4	NR3
RCAN1	1.47246e-39	0.48	0.76	0.36	2.5291e-35	4	NR3
RARRES1	6.08923e-39	0.43	0.73	0.32	1.04589e-34	4	NR3
MGST1	1.67682e-36	0.28	0.99	0.91	2.88011e-32	4	NR3
CLDN3	7.25607e-34	0.39	0.84	0.48	1.2463e-29	4	NR3
CLIC6	2.79957e-33	0.3	0.51	0.17	4.80854e-29	4	NR3
SPINT2	2.20428e-32	0.29	0.98	0.85	3.78607e-28	4	NR3
DHCR24	2.84094e-32	0.38	0.89	0.62	4.87959e-28	4	NR3
GDF15	3.25894e-30	0.4	0.83	0.49	5.59756e-26	4	NR3
SCNN1A	1.18647e-29	0.3	0.56	0.21	2.03788e-25	4	NR3
PPDPF	7.86923e-29	0.34	0.72	0.34	1.35162e-24	4	NR3
KRT8	1.82068e-28	0.35	0.9	0.65	3.12721e-24	4	NR3
GALNT6	2.29404e-27	0.34	0.71	0.35	3.94024e-23	4	NR3
MLF2	7.59913e-27	0.33	0.68	0.32	1.30523e-22	4	NR3
CAPN13	6.89825e-26	0.36	0.73	0.4	1.18484e-21	4	NR3
MRPL51	1.08452e-25	0.31	0.71	0.34	1.86277e-21	4	NR3
PFN2	6.81176e-24	0.32	0.75	0.4	1.16999e-19	4	NR3
HOMER3	1.28044e-23	0.27	0.54	0.23	2.19928e-19	4	NR3
XBP1	6.80837e-22	0.29	0.92	0.69	1.16941e-17	4	NR3
PGRMC1	7.21176e-22	0.31	0.83	0.55	1.23869e-17	4	NR3
ST6GAL1	2.04585e-21	0.3	0.83	0.55	3.51395e-17	4	NR3
VPS13D	2.87095e-21	0.26	0.51	0.22	4.93115e-17	4	NR3
CTSC	5.07091e-21	0.28	0.89	0.71	8.70979e-17	4	NR3
BST2	8.21238e-21	0.28	0.92	0.75	1.41056e-16	4	NR3
EPHX1	8.87822e-21	0.3	0.85	0.58	1.52492e-16	4	NR3
HLA-DMB	6.28904e-20	0.3	0.8	0.48	1.08021e-15	4	NR3
DHRS3	3.08687e-19	0.26	0.63	0.32	5.30201e-15	4	NR3
UCP2	5.1676e-19	0.26	0.59	0.3	8.87587e-15	4	NR3
PLSCR1	8.0957e-19	0.29	0.62	0.32	1.39052e-14	4	NR3
CX3CL1	3.48533e-18	0.26	0.52	0.25	5.9864e-14	4	NR3
CEBPD	5.65432e-18	0.27	0.68	0.37	9.71186e-14	4	NR3
FXYD3	2.22158e-17	0.28	0.78	0.51	3.81578e-13	4	NR3
DYNLL2	2.84574e-17	0.25	0.61	0.31	4.88785e-13	4	NR3
GPAA1	4.01255e-17	0.26	0.73	0.4	6.89196e-13	4	NR3
HIST1H1C	1.35827e-15	0.28	0.6	0.34	2.33296e-11	4	NR3
H2AFJ	2.06378e-15	0.26	0.79	0.52	3.54475e-11	4	NR3
A2M	4.60553e-14	0.26	0.67	0.41	7.91047e-10	4	NR3
MTRNR2L12	5.46776e-92	0.74	1	0.76	9.39142e-88	5	NR3
MALAT1	7.87166e-66	0.38	1	0.93	1.35204e-61	5	NR3
IGKC	3.72914e-47	0.54	1	0.64	6.40517e-43	5	NR3
NEAT1	3.5527e-44	0.36	1	0.89	6.10211e-40	5	NR3
PLCG2	2.39803e-40	0.44	0.59	0.21	4.11885e-36	5	NR3
MTRNR2L8	7.6942e-38	0.46	0.87	0.5	1.32156e-33	5	NR3
COL1A1	2.96817e-30	0.41	0.87	0.51	5.09812e-26	5	NR3
COL1A2	4.87477e-29	0.41	0.91	0.56	8.3729e-25	5	NR3
IGHG3	8.14785e-24	0.36	0.63	0.3	1.39948e-19	5	NR3
COL3A1	2.29459e-23	0.34	0.62	0.29	3.94119e-19	5	NR3
THBS1	1.62875e-20	0.27	0.39	0.14	2.79754e-16	5	NR3
SPARC	2.65822e-20	0.32	0.68	0.35	4.56575e-16	5	NR3
IGLC2	1.78035e-19	0.3	0.48	0.21	3.05793e-15	5	NR3
IGLC3	4.74877e-19	0.3	0.47	0.2	8.15648e-15	5	NR3
FN1	9.13986e-18	0.33	0.67	0.39	1.56986e-13	5	NR3
AL627171.2	3.402e-17	0.32	0.74	0.46	5.84327e-13	5	NR3
SYNE2	1.1329e-14	0.26	0.45	0.24	1.94587e-10	5	NR3
SPARC	5.28211e-109	1.07	0.94	0.34	9.07256e-105	6	NR3
IGFBP7	6.414e-108	0.94	0.86	0.23	1.10167e-103	6	NR3
COL3A1	1.57874e-102	1.02	0.89	0.27	2.71165e-98	6	NR3
BGN	6.59063e-98	0.73	0.7	0.13	1.13201e-93	6	NR3
COL1A1	1.67654e-96	1.06	0.97	0.5	2.87963e-92	6	NR3
COL1A2	8.83648e-96	1.03	0.98	0.56	1.51775e-91	6	NR3
HTRA1	3.14594e-93	0.47	0.44	0.04	5.40347e-89	6	NR3
COL5A1	3.87021e-92	0.57	0.55	0.08	6.64748e-88	6	NR3
PCOLCE	3.60516e-90	0.53	0.54	0.08	6.19222e-86	6	NR3
THY1	6.75129e-89	0.6	0.62	0.11	1.1596e-84	6	NR3
COL5A2	1.10645e-86	0.62	0.61	0.11	1.90043e-82	6	NR3
COL6A2	1.12629e-86	0.73	0.72	0.16	1.93452e-82	6	NR3
MMP2	2.57977e-84	0.49	0.5	0.07	4.43101e-80	6	NR3
THBS2	3.02776e-83	0.64	0.6	0.11	5.20048e-79	6	NR3
LUM	3.51623e-82	0.72	0.63	0.13	6.03948e-78	6	NR3
EMILIN1	7.48138e-82	0.44	0.43	0.05	1.285e-77	6	NR3
HSPG2	1.66637e-78	0.57	0.59	0.11	2.86216e-74	6	NR3
ACTA2	8.0224e-78	0.63	0.58	0.11	1.37793e-73	6	NR3
SERPINF1	5.1398e-75	0.44	0.44	0.06	8.82811e-71	6	NR3
POSTN	9.54255e-75	0.53	0.56	0.1	1.63903e-70	6	NR3
IGFBP4	1.11168e-74	0.57	0.61	0.13	1.90941e-70	6	NR3
AEBP1	1.30448e-74	0.8	0.75	0.21	2.24058e-70	6	NR3
COL12A1	1.34667e-74	0.57	0.52	0.09	2.31303e-70	6	NR3
ASPN	1.31044e-73	0.31	0.26	0.02	2.25081e-69	6	NR3
DCN	1.40654e-72	0.64	0.58	0.12	2.41588e-68	6	NR3
TIMP2	3.21866e-72	0.45	0.5	0.08	5.52836e-68	6	NR3
COL4A1	1.53026e-70	0.68	0.66	0.16	2.62838e-66	6	NR3
ITGA11	1.57113e-69	0.31	0.28	0.02	2.69858e-65	6	NR3
FN1	1.88031e-69	0.79	0.88	0.38	3.22962e-65	6	NR3
COL6A3	7.46517e-69	0.49	0.53	0.1	1.28222e-64	6	NR3
SFRP2	1.54444e-68	0.33	0.33	0.03	2.65272e-64	6	NR3
FSTL1	7.55913e-68	0.49	0.51	0.09	1.29836e-63	6	NR3
FBLN1	1.12511e-67	0.39	0.4	0.05	1.93248e-63	6	NR3
VCAN	7.48263e-67	0.44	0.47	0.08	1.28522e-62	6	NR3
CXCL12	3.04294e-63	0.31	0.3	0.03	5.22656e-59	6	NR3
THBS1	1.24438e-61	0.69	0.56	0.13	2.13735e-57	6	NR3
TIMP3	2.38449e-59	0.46	0.49	0.1	4.09559e-55	6	NR3
PDGFRB	5.98597e-59	0.33	0.32	0.04	1.02815e-54	6	NR3
MXRA8	2.43242e-58	0.32	0.34	0.04	4.17793e-54	6	NR3
SULF1	9.20334e-58	0.41	0.42	0.07	1.58077e-53	6	NR3
BMP1	4.57587e-57	0.29	0.34	0.04	7.85952e-53	6	NR3
PLVAP	5.23259e-57	0.3	0.3	0.03	8.9875e-53	6	NR3
COL4A2	2.27273e-56	0.6	0.61	0.17	3.90364e-52	6	NR3
TAGLN	3.10224e-56	0.6	0.67	0.2	5.3284e-52	6	NR3
CCN2	2.81896e-55	0.61	0.61	0.17	4.84185e-51	6	NR3
MXRA5	4.34825e-55	0.41	0.41	0.07	7.46856e-51	6	NR3
MMP11	1.4231e-54	0.43	0.41	0.07	2.44431e-50	6	NR3
CCDC80	4.86001e-54	0.31	0.33	0.04	8.34755e-50	6	NR3
CD93	1.39161e-53	0.26	0.25	0.02	2.39024e-49	6	NR3
COL8A1	2.04598e-53	0.32	0.3	0.04	3.51418e-49	6	NR3
COL11A1	3.53618e-53	0.42	0.39	0.06	6.07375e-49	6	NR3
C1R	3.73801e-53	0.38	0.47	0.09	6.4204e-49	6	NR3
COL6A1	2.06586e-52	0.5	0.52	0.12	3.54831e-48	6	NR3
VWF	6.2387e-52	0.35	0.34	0.05	1.07156e-47	6	NR3
FNDC1	1.01166e-51	0.33	0.31	0.04	1.73763e-47	6	NR3
NID1	5.68812e-51	0.29	0.28	0.03	9.76992e-47	6	NR3
SPARCL1	2.24464e-47	0.35	0.33	0.05	3.8554e-43	6	NR3
RARRES2	2.87048e-47	0.36	0.38	0.07	4.93034e-43	6	NR3
COMP	5.07227e-46	0.48	0.46	0.11	8.71213e-42	6	NR3
SERPINE1	3.35392e-43	0.34	0.39	0.08	5.76069e-39	6	NR3
EGFL7	2.01703e-42	0.3	0.31	0.05	3.46445e-38	6	NR3
COL5A3	3.36996e-42	0.27	0.26	0.03	5.78824e-38	6	NR3
COL18A1	9.36459e-42	0.6	0.65	0.25	1.60846e-37	6	NR3
RNASE1	1.17578e-41	0.27	0.32	0.05	2.01952e-37	6	NR3
SERPING1	1.04856e-40	0.44	0.53	0.16	1.80101e-36	6	NR3
CALD1	9.74124e-40	0.44	0.57	0.18	1.67315e-35	6	NR3
ENG	9.91251e-38	0.28	0.29	0.05	1.70257e-33	6	NR3
CAVIN1	1.1043e-36	0.35	0.43	0.11	1.89675e-32	6	NR3
MGP	5.53147e-36	0.4	0.49	0.14	9.50085e-32	6	NR3
C1QA	1.88254e-35	0.36	0.47	0.13	3.23345e-31	6	NR3
LAMB1	5.48306e-35	0.26	0.28	0.05	9.41771e-31	6	NR3
IGHA1	1.70272e-34	0.66	0.6	0.24	2.92459e-30	6	NR3
ITGA5	4.49949e-34	0.26	0.32	0.07	7.72833e-30	6	NR3
MRC2	1.12863e-33	0.26	0.31	0.06	1.93854e-29	6	NR3
IGLC1	1.17751e-33	0.45	0.39	0.1	2.02249e-29	6	NR3
FBN1	9.12469e-33	0.31	0.33	0.07	1.56726e-28	6	NR3
JCHAIN	7.11485e-32	0.29	0.28	0.05	1.22205e-27	6	NR3
MYL9	1.18093e-29	0.52	0.63	0.31	2.02836e-25	6	NR3
IGKC	7.50684e-29	0.58	0.85	0.66	1.28938e-24	6	NR3
C1S	7.66244e-28	0.34	0.47	0.16	1.3161e-23	6	NR3
IGHG1	4.6817e-26	0.53	0.61	0.29	8.04128e-22	6	NR3
TIMP1	8.70588e-26	0.38	0.91	0.69	1.49532e-21	6	NR3
TUBA1A	1.49491e-25	0.3	0.37	0.11	2.56766e-21	6	NR3
IGHG4	1.53108e-24	0.63	0.65	0.36	2.62979e-20	6	NR3
SERPINH1	3.53336e-23	0.37	0.63	0.32	6.0689e-19	6	NR3
IGHG3	2.82538e-22	0.63	0.59	0.31	4.85287e-18	6	NR3
IGFBP3	6.83771e-22	0.34	0.36	0.12	1.17444e-17	6	NR3
TPM1	1.94266e-21	0.3	0.44	0.17	3.33671e-17	6	NR3
IGHM	5.24013e-21	0.36	0.37	0.13	9.00044e-17	6	NR3
LGALS1	1.83525e-20	0.27	0.93	0.81	3.15222e-16	6	NR3
IGLC3	4.12947e-19	0.5	0.46	0.21	7.09278e-15	6	NR3
IGLC2	1.68627e-17	0.42	0.46	0.21	2.89633e-13	6	NR3
NBL1	1.72983e-16	0.3	0.45	0.21	2.97116e-12	6	NR3
IFITM2	2.87866e-16	0.27	0.43	0.19	4.94439e-12	6	NR3
DUSP1	4.95775e-16	0.31	0.6	0.34	8.51544e-12	6	NR3
MCAM	3.12041e-15	0.26	0.32	0.13	5.35962e-11	6	NR3
FOS	9.28414e-14	0.32	0.74	0.56	1.59464e-09	6	NR3
A2M	1.58084e-13	0.33	0.65	0.41	2.71526e-09	6	NR3
TPM2	1.54662e-11	0.26	0.59	0.37	2.65647e-07	6	NR3
MTRNR2L12	4.31841e-88	0.79	1	0.76	7.4173e-84	7	NR3
MALAT1	1.00182e-62	0.4	1	0.93	1.72073e-58	7	NR3
MTRNR2L8	1.1077e-41	0.52	0.89	0.51	1.90259e-37	7	NR3
PLCG2	4.03634e-38	0.44	0.62	0.21	6.93282e-34	7	NR3
NEAT1	1.33484e-21	0.26	0.99	0.89	2.29272e-17	7	NR3
ABCA13	2.59689e-13	0.27	0.43	0.22	4.46042e-09	7	NR3
AL627171.2	6.58793e-12	0.29	0.71	0.47	1.13154e-07	7	NR3
HLA-C	6.83528e-76	0.29	1	1	1.17403e-71	8	NR3
S100A8	6.08924e-68	0.88	0.96	0.48	1.04589e-63	8	NR3
RPL41	3.67822e-60	0.26	1	1	6.31772e-56	8	NR3
S100A9	4.2256e-58	0.64	0.97	0.8	7.25789e-54	8	NR3
SAA1	6.0335e-53	0.7	0.71	0.22	1.03631e-48	8	NR3
HLA-DRB1	7.33733e-51	0.48	0.99	0.8	1.26026e-46	8	NR3
MT1E	1.3586e-47	0.56	0.9	0.43	2.33353e-43	8	NR3
WFDC2	3.64957e-46	0.26	1	0.99	6.2685e-42	8	NR3
S100A6	9.04937e-46	0.28	1	0.99	1.55432e-41	8	NR3
RPL17	1.04372e-45	0.34	1	0.93	1.79269e-41	8	NR3
GAPDH	6.02008e-44	0.29	1	0.98	1.03401e-39	8	NR3
RPL26	8.12138e-44	0.51	0.96	0.54	1.39493e-39	8	NR3
S100A10	1.65312e-42	0.51	0.88	0.4	2.83939e-38	8	NR3
CSTB	1.0499e-41	0.4	0.99	0.97	1.80331e-37	8	NR3
ALDOA	2.70609e-41	0.32	0.44	0.09	4.64798e-37	8	NR3
NDUFA1	1.38469e-40	0.47	0.89	0.39	2.37834e-36	8	NR3
CLIC1	1.69228e-40	0.46	0.89	0.38	2.90666e-36	8	NR3
SEC61G	8.20844e-38	0.47	0.88	0.42	1.40988e-33	8	NR3
PSMB6	8.58504e-38	0.34	0.57	0.15	1.47457e-33	8	NR3
SAA2	8.68218e-36	0.58	0.57	0.2	1.49125e-31	8	NR3
UBB	1.67618e-35	0.46	0.84	0.39	2.87901e-31	8	NR3
NDUFA4L2	3.26596e-35	0.36	0.53	0.15	5.60961e-31	8	NR3
AZGP1	1.31337e-34	0.48	0.82	0.39	2.25585e-30	8	NR3
NDUFA6	1.62196e-34	0.41	0.71	0.26	2.78587e-30	8	NR3
S100A11	3.99262e-34	0.34	0.99	0.83	6.85772e-30	8	NR3
GNPTG	7.70549e-34	0.3	0.48	0.13	1.3235e-29	8	NR3
TMSB4X	3.50752e-33	0.35	0.98	0.87	6.02452e-29	8	NR3
RPL37	6.53198e-33	0.29	1	0.93	1.12193e-28	8	NR3
RPS27A	3.96471e-32	0.27	1	0.96	6.80978e-28	8	NR3
IFITM1	1.17723e-31	0.31	0.38	0.09	2.02201e-27	8	NR3
SMDT1	1.6839e-31	0.32	0.52	0.15	2.89227e-27	8	NR3
ACADVL	1.74282e-31	0.41	0.79	0.34	2.99347e-27	8	NR3
CLDN7	4.55957e-31	0.4	0.77	0.34	7.83152e-27	8	NR3
IER3	1.76001e-30	0.44	0.72	0.32	3.023e-26	8	NR3
NAMPT	2.73026e-30	0.48	0.79	0.4	4.68949e-26	8	NR3
MRPL33	6.365e-30	0.36	0.65	0.24	1.09325e-25	8	NR3
NDUFA12	1.0635e-29	0.27	0.41	0.11	1.82667e-25	8	NR3
TXNDC17	1.57093e-29	0.35	0.61	0.22	2.69824e-25	8	NR3
UQCRQ	2.26416e-29	0.4	0.92	0.54	3.88891e-25	8	NR3
MT1X	2.57601e-29	0.48	0.88	0.55	4.42455e-25	8	NR3
RPS20	2.60496e-29	0.32	0.99	0.82	4.47428e-25	8	NR3
COX7B	3.47766e-29	0.39	0.76	0.34	5.97324e-25	8	NR3
CALM2	9.75242e-29	0.36	0.98	0.71	1.67508e-24	8	NR3
PTN	3.44135e-28	0.28	0.42	0.11	5.91087e-24	8	NR3
RPS10	5.55412e-28	0.35	0.97	0.7	9.53975e-24	8	NR3
ATP5IF1	7.3828e-28	0.37	0.8	0.35	1.26807e-23	8	NR3
SNHG6	7.91112e-28	0.35	0.68	0.27	1.35881e-23	8	NR3
RPS25	1.51505e-27	0.32	0.97	0.82	2.60224e-23	8	NR3
TSTD1	2.3751e-27	0.28	0.48	0.15	4.07947e-23	8	NR3
TCN2	8.94307e-27	0.36	0.74	0.31	1.53606e-22	8	NR3
EIF4A1	1.04407e-26	0.38	0.94	0.56	1.79329e-22	8	NR3
TMEM256	1.40391e-26	0.3	0.52	0.17	2.41135e-22	8	NR3
SERF2	1.65897e-26	0.29	0.99	0.87	2.84944e-22	8	NR3
MGST3	2.22579e-26	0.29	0.5	0.16	3.82301e-22	8	NR3
TMEM258	3.24677e-26	0.36	0.74	0.33	5.57666e-22	8	NR3
MUC5B	3.87226e-26	0.33	0.49	0.16	6.65099e-22	8	NR3
CKLF	4.06045e-26	0.33	0.65	0.26	6.97423e-22	8	NR3
QPCT	6.0976e-26	0.27	0.35	0.09	1.04732e-21	8	NR3
IGFBP2	8.4565e-26	0.32	0.5	0.17	1.45249e-21	8	NR3
CLU	1.35854e-25	0.47	0.89	0.73	2.33343e-21	8	NR3
HSPA8	2.68861e-25	0.39	0.83	0.49	4.61796e-21	8	NR3
HILPDA	4.80524e-25	0.29	0.43	0.13	8.25349e-21	8	NR3
COX7A2	5.41947e-25	0.35	0.7	0.31	9.30848e-21	8	NR3
ATP5PO	1.54403e-24	0.32	0.59	0.23	2.65202e-20	8	NR3
POLR2L	2.35101e-24	0.37	0.79	0.41	4.0381e-20	8	NR3
MAGEC2	3.62341e-24	0.25	0.39	0.11	6.22357e-20	8	NR3
DUSP1	3.9532e-24	0.36	0.76	0.33	6.79002e-20	8	NR3
RPS15A	4.27482e-24	0.34	0.96	0.71	7.34244e-20	8	NR3
ROMO1	4.49364e-24	0.34	0.76	0.34	7.71828e-20	8	NR3
HLA-DQB1	4.80025e-24	0.31	0.65	0.26	8.24491e-20	8	NR3
PDZK1IP1	5.90061e-24	0.37	0.47	0.16	1.01349e-19	8	NR3
YWHAE	8.26108e-24	0.34	0.73	0.33	1.41892e-19	8	NR3
RPL30	8.43784e-24	0.26	0.99	0.92	1.44928e-19	8	NR3
MT1G	8.83248e-24	0.31	0.61	0.24	1.51707e-19	8	NR3
CIAO2B	1.16315e-23	0.28	0.5	0.17	1.99782e-19	8	NR3
UBE2L3	1.59684e-23	0.33	0.71	0.32	2.74273e-19	8	NR3
TMPRSS4	1.70006e-23	0.37	0.79	0.42	2.92002e-19	8	NR3
RHOB	1.93573e-23	0.33	0.55	0.21	3.3248e-19	8	NR3
SF3B6	2.54715e-23	0.33	0.78	0.35	4.37499e-19	8	NR3
SRGN	7.23669e-23	0.32	0.43	0.15	1.24297e-18	8	NR3
EIF3L	1.35212e-22	0.26	0.45	0.15	2.3224e-18	8	NR3
HINT1	1.72202e-22	0.35	0.82	0.43	2.95773e-18	8	NR3
ITM2B	4.56042e-22	0.35	0.94	0.61	7.83298e-18	8	NR3
LAGE3	5.18509e-22	0.27	0.52	0.19	8.90591e-18	8	NR3
CRABP2	1.76431e-21	0.25	0.45	0.15	3.03039e-17	8	NR3
HLA-DPB1	2.82076e-21	0.31	0.63	0.27	4.84494e-17	8	NR3
MDH1	3.78215e-21	0.33	0.71	0.35	6.49621e-17	8	NR3
RNASEK	5.06128e-21	0.31	0.74	0.34	8.69325e-17	8	NR3
NDUFB6	6.0171e-21	0.27	0.48	0.17	1.0335e-16	8	NR3
ATP5PD	6.33395e-21	0.27	0.56	0.22	1.08792e-16	8	NR3
NDUFB3	1.35e-20	0.26	0.52	0.19	2.31876e-16	8	NR3
G0S2	1.41246e-20	0.37	0.44	0.16	2.42604e-16	8	NR3
TNFSF13	2.62096e-20	0.27	0.52	0.2	4.50177e-16	8	NR3
DBI	3.36722e-20	0.32	0.71	0.35	5.78354e-16	8	NR3
PTTG1IP	3.8997e-20	0.31	0.69	0.32	6.69812e-16	8	NR3
POLR2K	4.45372e-20	0.28	0.65	0.28	7.64971e-16	8	NR3
DDT	5.57901e-20	0.3	0.66	0.3	9.5825e-16	8	NR3
RPS19BP1	7.48862e-20	0.29	0.61	0.26	1.28624e-15	8	NR3
H2AFZ	1.06446e-19	0.34	0.88	0.57	1.82832e-15	8	NR3
CD81	1.22821e-19	0.33	0.82	0.43	2.10958e-15	8	NR3
PARK7	1.30078e-19	0.31	0.7	0.34	2.23423e-15	8	NR3
RPL36AL	1.89805e-19	0.3	0.7	0.33	3.2601e-15	8	NR3
TOMM7	2.17724e-19	0.31	0.83	0.43	3.73962e-15	8	NR3
ARF4	2.82464e-19	0.31	0.83	0.44	4.85161e-15	8	NR3
C19orf53	4.23125e-19	0.27	0.54	0.22	7.26759e-15	8	NR3
TMEM14C	4.76547e-19	0.26	0.51	0.2	8.18517e-15	8	NR3
SRP9	5.14421e-19	0.3	0.65	0.31	8.8357e-15	8	NR3
SNRPE	5.36192e-19	0.27	0.54	0.22	9.20964e-15	8	NR3
HSPA1A	9.39186e-19	0.36	0.74	0.43	1.61315e-14	8	NR3
COX17	1.33115e-18	0.26	0.53	0.22	2.28638e-14	8	NR3
CD83	1.36606e-18	0.29	0.46	0.18	2.34634e-14	8	NR3
RPS26	1.70178e-18	0.31	0.88	0.61	2.92297e-14	8	NR3
NDUFB1	1.78344e-18	0.31	0.81	0.43	3.06324e-14	8	NR3
[truncated: 3,800 more rows]
