# Supplementary material for: Integrated analysis of spatial transcriptomics and CT phenotypes for unveiling the novel molecular characteristics of recurrent and non-recurrent high-grade serous ovarian cancer
Source: Biomark Res. 2024 Aug 12;12:80. doi: 10.1186/s40364-024-00632-7 (PMC11318304; doi:10.1186/s40364-024-00632-7)
Supplement: Supplementary file 4 — Supplementary Material 4: Table S2. Differentially expressed genes in recurrence of HGSOC [file 40364_2024_632_MOESM4_ESM.xlsx]

## Sheet: TableS2
Table S2. Differentially expressed genes in recurrence of HGSOC.
Gene name	P-value	Average log2FC	Pct.1	Pct.2	Adjusted p-value	Region
IGHG3	< 0.001	-6.43	0.16	0.77	< 0.001	tumor
IGHG4	< 0.001	-6.07	0.22	0.79	< 0.001	tumor
IGHG1	< 0.001	-5.98	0.12	0.67	< 0.001	tumor
IGLC2	< 0.001	-5.9	0.14	0.68	< 0.001	tumor
IGLC3	< 0.001	-7.26	0.05	0.56	< 0.001	tumor
IGKC	< 0.001	-5.35	0.39	0.88	< 0.001	tumor
CXCL17	< 0.001	-3	0.26	0.71	< 0.001	tumor
TNNT1	< 0.001	-2.71	0.29	0.73	< 0.001	tumor
LYPD2	< 0.001	-4.76	0.08	0.51	< 0.001	tumor
IGFBP3	< 0.001	-2.36	0.32	0.73	< 0.001	tumor
C2orf88	< 0.001	3.89	0.45	0.05	< 0.001	tumor
REC8	< 0.001	3.18	0.45	0.06	< 0.001	tumor
ID4	< 0.001	2.38	0.55	0.15	< 0.001	tumor
PLP2	< 0.001	2.3	0.5	0.12	< 0.001	tumor
MYC	< 0.001	2.6	0.47	0.09	< 0.001	tumor
SNRPN	< 0.001	3.56	0.42	0.03	< 0.001	tumor
SDC1	< 0.001	-2.88	0.14	0.51	< 0.001	tumor
SCGB2A1	< 0.001	2.6	0.64	0.28	< 0.001	tumor
CLDN10	< 0.001	2.8	0.49	0.13	< 0.001	tumor
MAGEA4	< 0.001	-5.76	0.02	0.37	< 0.001	tumor
IGLC1	< 0.001	-4.64	0.05	0.4	< 0.001	tumor
HTR3A	< 0.001	7.36	0.35	0.0002	< 0.001	tumor
BCAT1	< 0.001	3.38	0.41	0.07	< 0.001	tumor
MT1M	< 0.001	-3.04	0.1	0.44	< 0.001	tumor
DEFB1	< 0.001	2.31	0.5	0.16	< 0.001	tumor
MMP7	< 0.001	3.37	0.39	0.06	< 0.001	tumor
TMOD1	< 0.001	3.39	0.37	0.03	< 0.001	tumor
EPS8L1	< 0.001	-2.11	0.42	0.75	< 0.001	tumor
PAGE2B	< 0.001	-8.66	0.002	0.33	< 0.001	tumor
SELENOW	< 0.001	-1.83	0.63	0.96	< 0.001	tumor
LEMD1	< 0.001	4.35	0.35	0.02	< 0.001	tumor
CLGN	< 0.001	4.01	0.34	0.02	< 0.001	tumor
SYT8	< 0.001	-6.09	0.01	0.33	< 0.001	tumor
SCX	< 0.001	3.15	0.4	0.08	< 0.001	tumor
TMEM190	< 0.001	-8.74	0.001	0.32	< 0.001	tumor
CLIC5	< 0.001	-2.45	0.15	0.46	< 0.001	tumor
CDC42EP5	< 0.001	-3	0.1	0.41	< 0.001	tumor
RCN1	< 0.001	-1.44	0.57	0.87	< 0.001	tumor
PNOC	< 0.001	-3.88	0.07	0.37	< 0.001	tumor
HLA-DQA1	< 0.001	1.67	0.66	0.35	< 0.001	tumor
TMTC1	< 0.001	-2.55	0.12	0.43	< 0.001	tumor
MT1E	< 0.001	-0.88	0.67	0.97	< 0.001	tumor
TNNI3	< 0.001	-3.35	0.07	0.37	< 0.001	tumor
ACTN4	< 0.001	-1.6	0.66	0.96	< 0.001	tumor
MYL9	< 0.001	-1.42	0.65	0.96	< 0.001	tumor
AC132217.1	< 0.001	-7.56	0.002	0.3	< 0.001	tumor
TRIM28	< 0.001	-1.61	0.5	0.8	< 0.001	tumor
MT1F	< 0.001	-1.69	0.31	0.61	< 0.001	tumor
CDKN2A	< 0.001	2.17	0.62	0.33	< 0.001	tumor
RABAC1	< 0.001	-1.74	0.38	0.67	< 0.001	tumor
ATP2B4	< 0.001	1.54	0.79	0.5	< 0.001	tumor
TPM1	< 0.001	-1.4	0.5	0.78	< 0.001	tumor
PAGE2	< 0.001	-9.39	0.001	0.29	< 0.001	tumor
FAM107A	< 0.001	4.7	0.29	0.01	< 0.001	tumor
SCGB1A1	< 0.001	-5.32	0.04	0.31	< 0.001	tumor
KLK10	< 0.001	-1.58	0.66	0.93	< 0.001	tumor
HCLS1	< 0.001	-2.67	0.09	0.36	< 0.001	tumor
CXCL12	< 0.001	-2.68	0.1	0.36	< 0.001	tumor
NDUFA3	< 0.001	-1.64	0.7	0.96	< 0.001	tumor
ISOC2	< 0.001	-1.87	0.3	0.56	< 0.001	tumor
SLC34A2	< 0.001	1.69	0.8	0.55	< 0.001	tumor
COMP	< 0.001	-4.53	0.02	0.27	< 0.001	tumor
UPK3B	< 0.001	-3.2	0.05	0.29	< 0.001	tumor
LYPD1	< 0.001	1.86	0.71	0.47	< 0.001	tumor
MUC16	< 0.001	1.86	0.95	0.71	< 0.001	tumor
PRDX2	< 0.001	1.15	0.92	0.68	< 0.001	tumor
S100A1	< 0.001	3.11	0.64	0.41	< 0.001	tumor
CHI3L1	< 0.001	1.14	0.83	0.61	< 0.001	tumor
SPON1	< 0.001	1.59	0.86	0.64	< 0.001	tumor
BCAM	< 0.001	-1.21	0.69	0.91	< 0.001	tumor
FOLR1	< 0.001	-0.83	0.77	0.99	< 0.001	tumor
NDUFB1	< 0.001	-0.87	0.75	0.96	< 0.001	tumor
BEX3	< 0.001	-1.85	0.73	0.94	< 0.001	tumor
HLA-DQB1	< 0.001	1.1	0.88	0.68	< 0.001	tumor
CLU	< 0.001	1.39	0.91	0.74	< 0.001	tumor
CRIP2	< 0.001	1.13	0.84	0.69	< 0.001	tumor
HSPD1	< 0.001	1.13	0.93	0.79	< 0.001	tumor
MT2A	< 0.001	-1.33	0.86	1	< 0.001	tumor
BTF3	< 0.001	1.09	0.9	0.78	< 0.001	tumor
C19orf33	< 0.001	-1.82	0.88	0.99	< 0.001	tumor
TNFAIP2	< 0.001	1.25	0.91	0.81	< 0.001	tumor
SLC25A6	< 0.001	1.24	0.99	0.89	< 0.001	tumor
VPS28	< 0.001	1.01	0.87	0.78	< 0.001	tumor
KRT19	< 0.001	-1.46	0.91	1	< 0.001	tumor
HSPE1	< 0.001	1.21	0.98	0.89	< 0.001	tumor
WFDC2	< 0.001	1.32	1	0.91	< 0.001	tumor
GAS5	< 0.001	1.23	0.96	0.88	< 0.001	tumor
EEF1B2	< 0.001	1.17	0.98	0.9	< 0.001	tumor
CFB	< 0.001	1.82	0.94	0.86	< 0.001	tumor
CYC1	< 0.001	1.16	0.91	0.84	< 0.001	tumor
EIF1	< 0.001	-0.96	0.92	0.99	< 0.001	tumor
RPS5	< 0.001	-1.05	0.93	1	< 0.001	tumor
SNHG29	< 0.001	1.15	0.99	0.93	< 0.001	tumor
UBL5	< 0.001	0.95	0.97	0.92	< 0.001	tumor
S100A13	< 0.001	1.25	0.9	0.85	< 0.001	tumor
SPINT2	< 0.001	-1.62	0.96	1	< 0.001	tumor
COX7A2	< 0.001	0.64	0.97	0.95	< 0.001	tumor
YWHAZ	< 0.001	0.67	0.99	0.97	< 0.001	tumor
NDUFB9	< 0.001	0.82	0.98	0.97	< 0.001	tumor
UQCRB	< 0.001	0.75	1	0.99	< 0.001	tumor
RPS26	< 0.001	1.12	0.98	0.99	< 0.001	tumor
GNAS	< 0.001	-0.84	0.99	1	< 0.001	tumor
NME2	< 0.001	1.33	0.99	0.99	< 0.001	tumor
RPS4X	< 0.001	1.52	1	0.99	< 0.001	tumor
COX6C	< 0.001	0.79	1	0.99	< 0.001	tumor
MT-CO3	< 0.001	-0.92	1	1	< 0.001	tumor
HLA-A	< 0.001	-0.65	1	1	< 0.001	tumor
RPL5	< 0.001	0.7	1	1	< 0.001	tumor
MUC1	< 0.001	0.95	1	0.99	< 0.001	tumor
RPL14	< 0.001	0.89	1	1	< 0.001	tumor
RPL10A	< 0.001	0.62	1	1	< 0.001	tumor
RPL6	< 0.001	0.52	1	1	< 0.001	tumor
UQCRH	< 0.001	0.63	0.99	0.99	< 0.001	tumor
PTMA	< 0.001	0.74	1	1	< 0.001	tumor
RPSA	< 0.001	0.57	1	1	< 0.001	tumor
RPS23	< 0.001	0.81	1	1	< 0.001	tumor
CD74	< 0.001	0.98	1	1	< 0.001	tumor
RACK1	< 0.001	0.48	1	1	< 0.001	tumor
CD24	< 0.001	0.74	0.99	0.99	< 0.001	tumor
RPL12	< 0.001	0.69	1	1	< 0.001	tumor
RPS24	< 0.001	0.46	1	1	< 0.001	tumor
RPS25	< 0.001	0.83	1	1	< 0.001	tumor
SERF2	< 0.001	0.75	1	1	< 0.001	tumor
FTL	< 0.001	-0.8	1	1	< 0.001	tumor
RPS8	< 0.001	0.6	1	1	< 0.001	tumor
RPS7	< 0.001	0.6	1	1	< 0.001	tumor
RPS27A	< 0.001	1.01	1	1	< 0.001	tumor
RPL31	< 0.001	0.47	1	1	< 0.001	tumor
RPL37A	< 0.001	1.11	1	1	< 0.001	tumor
RPL29	< 0.001	1.45	1	1	< 0.001	tumor
RPL35A	< 0.001	1.47	1	1	< 0.001	tumor
RPL9	< 0.001	0.48	1	1	< 0.001	tumor
RPL37	< 0.001	1.09	1	1	< 0.001	tumor
RPS14	< 0.001	0.93	1	1	< 0.001	tumor
RPS18	< 0.001	0.59	1	1	< 0.001	tumor
EEF1A1	< 0.001	1.21	1	1	< 0.001	tumor
RPL30	< 0.001	0.93	1	1	< 0.001	tumor
RPL8	< 0.001	0.89	1	1	< 0.001	tumor
RPS6	< 0.001	1.63	1	1	< 0.001	tumor
RPS3	< 0.001	0.61	1	1	< 0.001	tumor
RPL41	< 0.001	0.7	1	1	< 0.001	tumor
RPL21	< 0.001	0.7	1	1	< 0.001	tumor
TPT1	< 0.001	0.52	1	1	< 0.001	tumor
RPLP1	< 0.001	0.53	1	1	< 0.001	tumor
RPS2	< 0.001	0.46	1	1	< 0.001	tumor
RPL36	< 0.001	0.63	1	1	< 0.001	tumor
RPS28	< 0.001	1.3	1	1	< 0.001	tumor
RPL18A	< 0.001	0.51	1	1	< 0.001	tumor
RPS19	< 0.001	-0.79	1	1	< 0.001	tumor
RPL28	< 0.001	-1.03	1	1	< 0.001	tumor
RPL39	< 0.001	0.42	1	1	< 0.001	tumor
RPL10	< 0.001	0.53	1	1	< 0.001	tumor
CRISP3	8.38273e-308	10.27	0.26	0.001	1.94907e-303	tumor
PHLDA3	8.54035e-306	1.95	0.49	0.16	1.98572e-301	tumor
RPL11	2.70343e-304	0.54	1	1	6.28574e-300	tumor
IGHM	2.89199e-304	-3.09	0.06	0.28	6.72415e-300	tumor
FGFRL1	4.49474e-304	1.91	0.43	0.1	1.04507e-299	tumor
MT-CYB	1.22673e-301	-0.73	0.96	1	2.85228e-297	tumor
SLC40A1	5.1918e-301	2.22	0.4	0.09	1.20714e-296	tumor
JUP	1.20523e-300	-1	0.74	0.92	2.80228e-296	tumor
RGS10	2.14466e-300	2.29	0.4	0.1	4.98656e-296	tumor
MAL2	3.32216e-296	0.94	0.92	0.87	7.72436e-292	tumor
PABPC1	5.58902e-296	0.83	0.99	0.99	1.2995e-291	tumor
AMY2B	1.40701e-295	3.55	0.31	0.04	3.27144e-291	tumor
SNHG14	4.94829e-294	4.34	0.27	0.01	1.15053e-289	tumor
SNRPD2	4.07948e-293	-0.86	0.8	0.96	9.48519e-289	tumor
ABHD14B	2.56199e-289	2.02	0.42	0.11	5.95687e-285	tumor
GNG5	6.59613e-287	0.85	0.86	0.76	1.53367e-282	tumor
SPARC	7.23721e-287	-1.32	0.68	0.9	1.68272e-282	tumor
BAG1	1.59061e-284	1.53	0.5	0.17	3.69834e-280	tumor
STON2	1.49452e-283	-2.19	0.17	0.41	3.4749e-279	tumor
AK3	5.98979e-280	1.83	0.43	0.12	1.39269e-275	tumor
SOD1	1.53292e-277	0.8	0.87	0.77	3.56419e-273	tumor
SAP25	2.10316e-277	-2.9	0.1	0.32	4.89007e-273	tumor
NACA	1.21423e-276	0.75	0.98	0.98	2.82321e-272	tumor
NFIB	3.29494e-276	1.86	0.38	0.08	7.66107e-272	tumor
LGR4	1.19397e-275	2.19	0.36	0.07	2.77611e-271	tumor
PTPN13	1.99867e-275	-2.58	0.06	0.27	4.64711e-271	tumor
KLK6	1.10991e-274	-1.35	0.48	0.73	2.58066e-270	tumor
CNPPD1	1.54715e-274	2.01	0.4	0.11	3.59727e-270	tumor
RPL23A	4.92713e-274	0.56	0.99	0.99	1.14561e-269	tumor
ATP5MC3	1.69705e-273	0.67	0.96	0.94	3.94582e-269	tumor
ELF3	2.90008e-273	0.88	0.89	0.77	6.74298e-269	tumor
CCND1	3.85959e-271	-1.29	0.41	0.65	8.97393e-267	tumor
DSC2	2.03427e-270	1.97	0.42	0.13	4.72988e-266	tumor
ASRGL1	2.17979e-269	1.61	0.52	0.22	5.06823e-265	tumor
SLC4A2	2.87106e-268	1.71	0.46	0.16	6.6755e-264	tumor
ITM2B	3.63938e-268	-0.65	0.98	1	8.46193e-264	tumor
PPIA	3.82031e-267	0.49	1	1	8.88259e-263	tumor
HLA-DOA	4.45323e-267	2.13	0.38	0.09	1.03542e-262	tumor
MAPK15	8.47013e-267	3.78	0.28	0.03	1.96939e-262	tumor
RPS12	2.43499e-266	0.63	1	1	5.66159e-262	tumor
NXNL2	2.61605e-265	4.36	0.25	0.01	6.08258e-261	tumor
CTSH	3.77224e-265	-1.83	0.33	0.54	8.77085e-261	tumor
SMARCA4	2.26287e-264	1.48	0.51	0.2	5.26141e-260	tumor
AIFM1	4.12766e-264	1.68	0.45	0.15	9.59722e-260	tumor
NDUFS1	1.98753e-263	1.69	0.44	0.14	4.6212e-259	tumor
CPXM1	1.9122e-262	3.08	0.3	0.04	4.44606e-258	tumor
RNASE1	7.30518e-262	-1.58	0.64	0.83	1.69853e-257	tumor
COL3A1	1.46036e-261	-1.5	0.6	0.84	3.39547e-257	tumor
RBM5	2.61389e-261	1.61	0.47	0.17	6.07756e-257	tumor
CALM1	1.06549e-260	-0.81	0.77	0.96	2.47738e-256	tumor
RPS15A	1.92106e-260	0.41	1	1	4.46666e-256	tumor
HIST1H2AC	6.67291e-258	1.51	0.49	0.18	1.55152e-253	tumor
HOXD1	6.44719e-255	2.44	0.36	0.09	1.49904e-250	tumor
CLIC3	7.49772e-255	-2.56	0.07	0.28	1.74329e-250	tumor
ATP5F1B	1.04357e-254	0.61	0.98	0.97	2.4264e-250	tumor
MTRNR2L12	1.26603e-254	-1.77	0.63	0.89	2.94364e-250	tumor
FBL	5.18242e-253	-1.04	0.57	0.79	1.20497e-248	tumor
SEC61A1	4.23082e-252	-0.75	0.73	0.93	9.83708e-248	tumor
A1BG	7.25691e-252	-2.17	0.11	0.33	1.6873e-247	tumor
TAF9B	2.43816e-251	-2.37	0.1	0.31	5.66897e-247	tumor
MLPH	4.03865e-250	2.07	0.33	0.06	9.39027e-246	tumor
SLC9A3R2	1.91814e-249	1.53	0.47	0.17	4.45987e-245	tumor
EIF3K	6.16909e-249	-0.92	0.71	0.91	1.43438e-244	tumor
CTXN1	1.37935e-248	1.93	0.41	0.13	3.20714e-244	tumor
SYK	1.19917e-247	2.58	0.3	0.05	2.7882e-243	tumor
RPLP0	2.03204e-247	0.53	1	1	4.72469e-243	tumor
MORF4L2	2.57045e-247	-0.81	0.77	0.93	5.97654e-243	tumor
RAB25	2.84184e-247	2.24	0.32	0.06	6.60757e-243	tumor
MRPL4	3.08087e-247	1.38	0.53	0.23	7.16334e-243	tumor
EYA2	2.60597e-246	2.52	0.29	0.04	6.05914e-242	tumor
TXN	7.21275e-246	0.64	0.92	0.86	1.67704e-241	tumor
MYLPF	1.7203e-244	-2.27	0.08	0.29	3.99988e-240	tumor
RPN1	5.62662e-244	-0.77	0.79	0.96	1.30824e-239	tumor
DMKN	3.18021e-243	-1.14	0.5	0.76	7.3943e-239	tumor
PNKD	4.86428e-243	0.99	0.73	0.54	1.13099e-238	tumor
HLA-DRB5	8.19117e-243	1.9	0.41	0.13	1.90453e-238	tumor
MT1G	1.38802e-242	-1.02	0.44	0.74	3.22728e-238	tumor
XIST	5.40681e-242	1.12	0.51	0.19	1.25714e-237	tumor
ATP5MC2	3.48757e-241	0.68	0.92	0.87	8.10896e-237	tumor
SCGB1D2	3.25617e-240	1.95	0.41	0.14	7.57093e-236	tumor
GTF2I	1.0037e-239	0.73	0.87	0.76	2.33369e-235	tumor
NUPR1	1.30471e-239	-0.66	0.54	0.79	3.03357e-235	tumor
EIF3E	2.25307e-239	0.75	0.9	0.85	5.23862e-235	tumor
BTNL9	2.33323e-239	3.85	0.27	0.04	5.425e-235	tumor
TCEAL9	5.66877e-239	-1.39	0.38	0.59	1.31805e-234	tumor
RAB3D	2.42957e-238	1.56	0.41	0.13	5.64899e-234	tumor
PAX8	5.32998e-238	1.41	0.6	0.37	1.23927e-233	tumor
IGHA1	1.19857e-237	-1.8	0.18	0.42	2.7868e-233	tumor
IRF7	1.35066e-236	-2.02	0.21	0.43	3.14043e-232	tumor
PPDPF	1.71043e-236	-0.99	0.78	0.96	3.97692e-232	tumor
IFT172	4.23474e-236	2.04	0.34	0.08	9.84619e-232	tumor
HLA-DPA1	6.92866e-236	0.77	0.9	0.86	1.61098e-231	tumor
C20orf204	6.08706e-235	-1.1	0.43	0.7	1.4153e-230	tumor
EIF4A2	3.42976e-233	0.57	0.95	0.92	7.97454e-229	tumor
CLK1	4.9773e-233	1.51	0.44	0.15	1.15727e-228	tumor
AFDN	2.69685e-232	1.84	0.34	0.08	6.27045e-228	tumor
PKM	3.39535e-232	0.44	1	0.99	7.89453e-228	tumor
RPL22	8.98557e-231	0.48	1	1	2.08923e-226	tumor
NDUFA1	1.04097e-230	0.47	0.99	0.95	2.42036e-226	tumor
TCP1	3.07344e-230	1.27	0.53	0.25	7.14604e-226	tumor
CNDP2	6.7476e-230	1.3	0.52	0.23	1.56889e-225	tumor
TIMP1	8.9059e-230	0.8	0.89	0.8	2.07071e-225	tumor
SERINC2	3.52309e-228	1.7	0.39	0.12	8.19154e-224	tumor
EEF1G	8.15975e-228	0.39	1	1	1.89722e-223	tumor
SMARCD3	1.07424e-227	2.1	0.36	0.1	2.49771e-223	tumor
PDHA1	4.57609e-226	1.28	0.6	0.36	1.06399e-221	tumor
CIITA	1.1944e-225	1.63	0.4	0.13	2.77709e-221	tumor
CPE	1.40662e-225	-1.95	0.14	0.35	3.27053e-221	tumor
POLR2L	1.48161e-223	-0.64	0.88	0.99	3.44488e-219	tumor
FOLR3	4.05982e-223	-3.27	0.08	0.27	9.43949e-219	tumor
MMD	7.46024e-223	2.9	0.26	0.04	1.73458e-218	tumor
SMS	3.42729e-222	1.35	0.44	0.16	7.9688e-218	tumor
EIF2S3	3.95026e-222	0.86	0.78	0.65	9.18475e-218	tumor
MGST2	6.3979e-222	1.38	0.46	0.18	1.48758e-217	tumor
ITGB1	1.09366e-221	-0.87	0.61	0.81	2.54286e-217	tumor
S100A6	3.88671e-221	0.86	1	1	9.03699e-217	tumor
SCNN1A	4.93808e-220	0.99	0.62	0.33	1.14815e-215	tumor
COL1A1	1.62208e-219	-1.4	0.78	0.91	3.7715e-215	tumor
TEX264	4.58044e-219	1.48	0.43	0.16	1.065e-214	tumor
P4HTM	4.90316e-218	1.86	0.36	0.11	1.14003e-213	tumor
MIF	8.82507e-218	0.4	1	1	2.05192e-213	tumor
UBA1	9.8637e-218	0.6	0.91	0.86	2.29341e-213	tumor
CRABP1	4.55575e-217	-1.05	0.18	0.45	1.05926e-212	tumor
RRBP1	8.51936e-217	-0.98	0.49	0.71	1.98084e-212	tumor
ATP5IF1	1.18865e-216	0.54	0.91	0.78	2.76373e-212	tumor
RCN2	1.65813e-216	-0.88	0.68	0.86	3.85533e-212	tumor
RPL35	1.88364e-216	0.49	1	1	4.37964e-212	tumor
NISCH	2.21481e-216	1.47	0.43	0.16	5.14965e-212	tumor
COX7B	7.09664e-216	0.5	0.99	0.97	1.65004e-211	tumor
HAGLR	8.55741e-216	2.08	0.34	0.09	1.98968e-211	tumor
RPL24	9.43028e-216	0.44	1	1	2.19263e-211	tumor
CKS2	2.13684e-215	1.17	0.61	0.37	4.96837e-211	tumor
NDUFB2	2.91382e-215	0.65	0.91	0.89	6.77491e-211	tumor
NRBP2	3.90307e-215	1.79	0.54	0.31	9.07503e-211	tumor
HSP90AB1	8.79512e-215	0.38	1	1	2.04495e-210	tumor
NARS	3.17453e-214	1.4	0.44	0.16	7.38111e-210	tumor
HNRNPA1	9.53837e-211	0.58	0.96	0.93	2.21777e-206	tumor
TSPAN3	1.96783e-210	0.64	0.9	0.86	4.5754e-206	tumor
CTTN	3.43847e-210	0.83	0.76	0.58	7.99479e-206	tumor
RPL27	5.5146e-210	-0.56	0.95	1	1.2822e-205	tumor
TLE1	8.55279e-210	1.4	0.42	0.16	1.98861e-205	tumor
NEAT1	2.59808e-209	0.47	0.96	0.86	6.04079e-205	tumor
PDLIM1	5.71021e-209	1.29	0.49	0.22	1.32768e-204	tumor
IL4I1	3.93766e-208	1.56	0.47	0.22	9.15546e-204	tumor
PABPN1	1.13982e-207	1.25	0.54	0.27	2.65019e-203	tumor
MT-ATP6	1.56454e-207	-0.55	0.98	1	3.63772e-203	tumor
GNL3	1.70142e-207	1.26	0.5	0.23	3.95597e-203	tumor
NDUFB11	2.73985e-206	0.69	0.9	0.86	6.37042e-202	tumor
LARGE2	8.22344e-206	2.68	0.26	0.04	1.91203e-201	tumor
HSD17B14	2.78518e-205	-1.91	0.11	0.31	6.47582e-201	tumor
PARP4	7.70845e-205	1.39	0.4	0.14	1.79229e-200	tumor
NTHL1	3.63924e-203	1.46	0.44	0.17	8.46159e-199	tumor
PFKL	9.93992e-203	-0.9	0.56	0.75	2.31113e-198	tumor
APOA1	1.95454e-202	-1.79	0.25	0.45	4.5445e-198	tumor
BDH1	2.22069e-202	1.8	0.32	0.08	5.16334e-198	tumor
QPRT	3.25356e-202	1.31	0.54	0.29	7.56486e-198	tumor
PRKX	3.01054e-201	1.71	0.34	0.1	6.9998e-197	tumor
SLC25A38	1.1216e-200	1.84	0.37	0.12	2.60783e-196	tumor
MGAT4B	2.66205e-199	0.95	0.74	0.62	6.18954e-195	tumor
LTA4H	2.88766e-199	1.52	0.38	0.13	6.7141e-195	tumor
SSR3	9.11429e-198	-0.77	0.66	0.85	2.11916e-193	tumor
TCEAL4	6.04217e-197	-1.24	0.4	0.59	1.40487e-192	tumor
TXNL4A	1.60396e-196	1.1	0.58	0.33	3.72937e-192	tumor
SUSD3	4.26857e-196	1.57	0.39	0.14	9.92484e-192	tumor
CERNA2	4.4045e-196	1.89	0.33	0.1	1.02409e-191	tumor
TMC4	5.60582e-196	-1.63	0.26	0.45	1.30341e-191	tumor
LMAN1	7.97408e-196	1.2	0.45	0.18	1.85405e-191	tumor
IL6R	1.3341e-194	2.08	0.29	0.07	3.10192e-190	tumor
LPCAT1	1.64296e-194	1.71	0.33	0.09	3.82006e-190	tumor
AP1M2	3.73883e-194	1.17	0.47	0.2	8.69315e-190	tumor
UBB	7.5426e-194	0.77	0.84	0.77	1.75373e-189	tumor
CALD1	1.43754e-193	-1.53	0.23	0.44	3.34242e-189	tumor
EIF3H	3.30764e-193	0.59	0.9	0.87	7.69059e-189	tumor
RPL18	6.19517e-193	-0.42	1	1	1.44044e-188	tumor
FAU	1.29319e-192	0.35	1	1	3.00679e-188	tumor
CTDSP1	2.34747e-192	1.08	0.54	0.27	5.45811e-188	tumor
IRS2	2.61173e-192	1.89	0.31	0.08	6.07254e-188	tumor
ARMCX2	1.55659e-191	-1.97	0.25	0.43	3.61923e-187	tumor
NTN4	1.80123e-191	-1.89	0.11	0.3	4.18803e-187	tumor
SEMA3B	3.05559e-191	1.53	0.47	0.22	7.10456e-187	tumor
BHLHE41	1.58717e-190	1.1	0.43	0.16	3.69034e-186	tumor
MX1	9.89361e-190	-0.97	0.56	0.76	2.30036e-185	tumor
SLC44A4	1.53777e-189	1.5	0.39	0.15	3.57546e-185	tumor
MEGF6	6.71225e-189	1.78	0.33	0.1	1.56066e-184	tumor
MYO10	1.79498e-188	1.6	0.31	0.08	4.17351e-184	tumor
THAP4	4.00739e-188	1.81	0.32	0.09	9.31758e-184	tumor
DUSP6	2.77396e-186	1.77	0.34	0.11	6.44973e-182	tumor
SQLE	5.80009e-186	1.44	0.45	0.21	1.34858e-181	tumor
CFLAR	1.09379e-185	1.27	0.4	0.15	2.54318e-181	tumor
HLA-DRB1	2.45575e-185	0.46	0.99	0.99	5.70987e-181	tumor
PPP1R14A	1.2053e-184	-1.68	0.19	0.39	2.80245e-180	tumor
COX7C	3.14911e-184	0.44	0.99	0.98	7.322e-180	tumor
SLIRP	1.9584e-183	-0.77	0.69	0.88	4.55347e-179	tumor
ARHGEF2	2.53911e-183	1.41	0.43	0.18	5.90368e-179	tumor
AFG3L2	5.03709e-183	1.2	0.48	0.23	1.17117e-178	tumor
SGPP2	5.98131e-183	1.75	0.3	0.08	1.39071e-178	tumor
CD55	4.57967e-182	1.24	0.53	0.28	1.06482e-177	tumor
MFSD3	4.98116e-182	1.49	0.39	0.15	1.15817e-177	tumor
HNRNPH1	5.32988e-182	0.74	0.84	0.77	1.23925e-177	tumor
KCNE3	1.52959e-181	2.19	0.27	0.07	3.55646e-177	tumor
EIF3G	1.68549e-181	0.93	0.71	0.55	3.91893e-177	tumor
METRNL	6.38607e-181	1.39	0.41	0.17	1.48482e-176	tumor
TRMT1	8.113e-181	1.66	0.33	0.1	1.88635e-176	tumor
ADAM15	8.51376e-181	1.09	0.46	0.2	1.97953e-176	tumor
CYB561	8.58007e-181	1.16	0.43	0.17	1.99495e-176	tumor
KRTCAP3	1.64742e-179	1.13	0.49	0.23	3.83042e-175	tumor
SLC43A3	2.98049e-179	1.62	0.36	0.13	6.92993e-175	tumor
RBM6	3.17126e-179	1.42	0.39	0.15	7.37349e-175	tumor
TWF2	6.34043e-179	1.59	0.34	0.11	1.47421e-174	tumor
SMIM4	1.10869e-178	1.33	0.4	0.16	2.5778e-174	tumor
SNHG7	1.13504e-178	1.67	0.41	0.17	2.63908e-174	tumor
ARSD	1.70186e-178	1.59	0.33	0.1	3.95699e-174	tumor
SUMF1	1.77176e-177	-1.75	0.24	0.42	4.11951e-173	tumor
ARL8A	2.30149e-177	1.41	0.37	0.13	5.35119e-173	tumor
SPIN1	3.86869e-177	1.08	0.48	0.22	8.99509e-173	tumor
NCBP2	4.3988e-177	1.02	0.52	0.26	1.02277e-172	tumor
MTAP	5.23975e-177	1.93	0.27	0.06	1.2183e-172	tumor
HNRNPK	8.81891e-177	0.44	0.96	0.93	2.05048e-172	tumor
KCNK15	3.06108e-176	1.23	0.41	0.17	7.11732e-172	tumor
PART1	3.41952e-176	2.3	0.26	0.06	7.95072e-172	tumor
CTSB	1.70224e-175	0.45	0.98	0.97	3.95788e-171	tumor
PPP2R1A	2.12733e-175	-0.71	0.68	0.87	4.94626e-171	tumor
WDR82	2.29396e-175	1.28	0.43	0.18	5.33369e-171	tumor
OBSL1	2.49919e-175	1.27	0.43	0.18	5.81087e-171	tumor
KIFC2	2.5195e-175	1.68	0.41	0.18	5.85809e-171	tumor
HYAL2	6.6359e-175	1.35	0.39	0.15	1.54291e-170	tumor
LAMC2	1.4553e-174	1.39	0.36	0.12	3.38371e-170	tumor
TMPRSS4	5.07558e-174	0.91	0.49	0.23	1.18012e-169	tumor
CMTM7	7.70156e-174	1.16	0.48	0.23	1.79069e-169	tumor
TMSB4X	1.33986e-173	0.33	1	1	3.11531e-169	tumor
MCRIP2	1.87884e-173	1.12	0.47	0.22	4.3685e-169	tumor
CYFIP1	4.55915e-173	1.18	0.41	0.16	1.06005e-168	tumor
SLC35F2	9.8974e-172	1.99	0.25	0.06	2.30124e-167	tumor
UQCRQ	4.30213e-171	0.37	0.98	0.94	1.00029e-166	tumor
NSUN5	7.78132e-171	1.25	0.4	0.16	1.80924e-166	tumor
GOLGA8B	2.5016e-170	1.37	0.34	0.11	5.81646e-166	tumor
SERP1	4.24977e-170	-0.57	0.8	0.95	9.88113e-166	tumor
NOP16	7.87572e-170	1.43	0.38	0.15	1.83118e-165	tumor
MROH1	2.77882e-169	1.15	0.5	0.26	6.46104e-165	tumor
STK25	9.67901e-169	1.06	0.46	0.21	2.25047e-164	tumor
SORL1	5.17883e-168	0.96	0.64	0.44	1.20413e-163	tumor
MT1X	5.18485e-168	-1.06	0.38	0.58	1.20553e-163	tumor
DVL1	5.26249e-168	1.15	0.43	0.18	1.22358e-163	tumor
BACE2	5.47227e-168	1.05	0.51	0.27	1.27236e-163	tumor
RNF44	5.76833e-168	1.13	0.46	0.21	1.34119e-163	tumor
MTA1	6.09152e-168	1.51	0.33	0.11	1.41634e-163	tumor
CARM1	9.80383e-168	1.27	0.39	0.15	2.27949e-163	tumor
RPS16	9.84044e-168	-0.46	1	1	2.288e-163	tumor
CXorf38	1.62053e-167	2.1	0.25	0.06	3.76788e-163	tumor
SRP14	2.07867e-167	0.49	0.94	0.92	4.83312e-163	tumor
ATP5MD	1.41531e-166	0.51	0.97	0.98	3.29075e-162	tumor
SOD2	1.66525e-166	1.72	0.7	0.6	3.87186e-162	tumor
NDUFV2	3.56711e-166	0.76	0.71	0.54	8.29389e-162	tumor
RAB17	7.28855e-166	1.74	0.28	0.07	1.69466e-161	tumor
SEMA3F	1.31929e-165	1.37	0.43	0.2	3.06748e-161	tumor
NDUFA7	1.89942e-165	0.92	0.7	0.54	4.41634e-161	tumor
PCOLCE	2.48206e-165	-1.74	0.16	0.34	5.77103e-161	tumor
USP53	2.5683e-165	1.74	0.29	0.09	5.97156e-161	tumor
TAP2	2.94072e-165	1.17	0.39	0.15	6.83747e-161	tumor
RHPN1	3.29028e-165	1.12	0.41	0.16	7.65024e-161	tumor
C1QBP	8.19527e-165	1.09	0.48	0.24	1.90548e-160	tumor
PSMD8	2.40142e-164	-0.92	0.45	0.64	5.58354e-160	tumor
CALM3	2.57298e-163	-1.07	0.42	0.59	5.98243e-159	tumor
ISYNA1	9.88798e-163	-1.01	0.5	0.68	2.29905e-158	tumor
ITGB4	1.75068e-162	1.03	0.54	0.31	4.0705e-158	tumor
KDELR1	2.30177e-162	-1.13	0.4	0.57	5.35184e-158	tumor
MSN	7.72268e-162	0.96	0.49	0.24	1.7956e-157	tumor
LRFN4	1.32341e-161	1.45	0.35	0.13	3.07705e-157	tumor
PNRC1	7.80981e-161	1.18	0.47	0.24	1.81586e-156	tumor
NBDY	1.22432e-160	1.41	0.32	0.11	2.84667e-156	tumor
DSTN	2.82966e-160	-0.7	0.59	0.8	6.57925e-156	tumor
PTGDS	2.87582e-160	-1.73	0.17	0.35	6.68657e-156	tumor
PLSCR1	3.94923e-160	-0.93	0.5	0.68	9.18236e-156	tumor
TATDN1	1.0732e-159	1.24	0.39	0.16	2.4953e-155	tumor
CCZ1	1.43838e-159	1.52	0.31	0.1	3.34438e-155	tumor
MAP4	3.29215e-159	1.15	0.43	0.19	7.65457e-155	tumor
TMEM115	4.57452e-159	1.42	0.34	0.12	1.06362e-154	tumor
QTRT1	4.579e-159	1.57	0.32	0.11	1.06466e-154	tumor
TRPS1	4.62662e-159	1.6	0.25	0.06	1.07573e-154	tumor
AGAP3	1.02646e-158	1.14	0.44	0.2	2.38663e-154	tumor
IP6K2	1.56093e-158	1.25	0.54	0.35	3.62933e-154	tumor
RPLP2	1.74014e-158	-0.31	1	1	4.046e-154	tumor
NCALD	3.44154e-158	1.66	0.25	0.06	8.00191e-154	tumor
TMEM183A	4.44722e-158	1.23	0.39	0.16	1.03402e-153	tumor
RPL15	5.23564e-158	0.29	1	1	1.21734e-153	tumor
LAMA5	5.93421e-158	-0.69	0.67	0.87	1.37976e-153	tumor
ST6GAL1	7.19617e-158	0.58	0.48	0.21	1.67318e-153	tumor
SNHG25	7.48167e-158	-0.99	0.71	0.88	1.73956e-153	tumor
SNHG5	8.50162e-158	0.93	0.61	0.41	1.97671e-153	tumor
CCDC50	1.60095e-157	1.16	0.37	0.14	3.72236e-153	tumor
TRIM25	1.71687e-157	1.45	0.34	0.12	3.9919e-153	tumor
TXNIP	4.62643e-157	1.12	0.49	0.25	1.07569e-152	tumor
TFRC	1.50338e-156	1	0.6	0.4	3.49551e-152	tumor
CELSR2	3.28411e-156	1.31	0.35	0.13	7.63589e-152	tumor
PIN1	7.89817e-156	1.18	0.41	0.18	1.8364e-151	tumor
PSMG3	1.22105e-155	1.04	0.42	0.18	2.83906e-151	tumor
PROM2	3.18143e-155	1.15	0.42	0.19	7.39713e-151	tumor
VDAC1	3.48964e-155	0.75	0.7	0.52	8.11377e-151	tumor
ANKRD65	5.22288e-155	1.43	0.35	0.13	1.21437e-150	tumor
PDIA3	1.83572e-154	0.57	0.89	0.84	4.26822e-150	tumor
THOC7	2.31586e-154	1.08	0.45	0.22	5.3846e-150	tumor
GSTK1	2.80919e-154	0.82	0.65	0.46	6.53165e-150	tumor
LARS	1.48449e-153	1.01	0.45	0.21	3.45159e-149	tumor
SNRPE	6.02406e-153	0.63	0.85	0.81	1.40066e-148	tumor
CD63	6.55171e-153	0.56	0.95	0.96	1.52334e-148	tumor
FBXL6	1.08369e-152	1.42	0.34	0.13	2.51968e-148	tumor
COL1A2	1.23031e-152	-1.12	0.8	0.92	2.8606e-148	tumor
REPIN1	1.45961e-152	1.04	0.47	0.23	3.39375e-148	tumor
GSN	1.88708e-152	0.52	0.92	0.88	4.38766e-148	tumor
NEO1	2.07697e-152	1.5	0.35	0.14	4.82916e-148	tumor
FN1	3.07621e-152	-1.08	0.67	0.84	7.1525e-148	tumor
CYB5A	6.6258e-152	1.21	0.39	0.16	1.54056e-147	tumor
HLA-DRA	5.00568e-151	0.39	0.99	0.99	1.16387e-146	tumor
STAT6	7.45823e-151	1.17	0.38	0.16	1.73411e-146	tumor
UBAP2L	1.13212e-150	0.99	0.46	0.22	2.63228e-146	tumor
IFRD2	2.67086e-150	1.24	0.4	0.18	6.21001e-146	tumor
SS18	2.94374e-150	1.27	0.35	0.13	6.84449e-146	tumor
NDUFC2	4.09607e-150	0.43	0.95	0.93	9.52377e-146	tumor
ILF3	9.84882e-150	0.71	0.76	0.66	2.28995e-145	tumor
NFIX	1.44475e-149	1.53	0.29	0.09	3.3592e-145	tumor
SLC1A5	1.54644e-149	-1.42	0.28	0.45	3.59562e-145	tumor
MRPL18	1.56355e-149	1.28	0.35	0.14	3.63541e-145	tumor
LRRC75A	3.51795e-149	1.63	0.41	0.2	8.17959e-145	tumor
TNK2	7.41077e-149	1.72	0.25	0.07	1.72308e-144	tumor
MGST3	1.05815e-148	0.8	0.67	0.5	2.4603e-144	tumor
GDI1	1.13788e-148	1.07	0.41	0.18	2.64569e-144	tumor
RPL36AL	1.97056e-148	-0.61	0.81	0.94	4.58176e-144	tumor
USP19	4.12358e-148	1.58	0.31	0.11	9.58774e-144	tumor
FMOD	6.4945e-148	2.03	0.26	0.07	1.51004e-143	tumor
UBA7	1.59498e-147	1.39	0.36	0.15	3.70849e-143	tumor
LRRFIP1	2.40773e-147	0.89	0.41	0.17	5.59822e-143	tumor
LAD1	6.42307e-147	1.4	0.3	0.1	1.49343e-142	tumor
HSBP1	8.37834e-147	-0.75	0.62	0.79	1.94805e-142	tumor
TSPAN7	8.64901e-147	-1.7	0.18	0.35	2.01098e-142	tumor
EMX2	2.96235e-146	1.59	0.32	0.12	6.88775e-142	tumor
PDIA6	5.58873e-146	-0.61	0.88	0.96	1.29943e-141	tumor
HLA-C	7.34378e-146	-0.35	0.99	1	1.7075e-141	tumor
KEAP1	8.46014e-146	1.05	0.43	0.21	1.96707e-141	tumor
MT-ND3	8.75674e-146	-0.62	0.98	1	2.03603e-141	tumor
MAGED1	1.60088e-145	-0.79	0.53	0.7	3.7222e-141	tumor
WIPI2	2.13039e-145	1.21	0.4	0.18	4.95336e-141	tumor
OGT	3.21006e-145	0.86	0.64	0.47	7.4637e-141	tumor
LRPAP1	4.68812e-145	-0.78	0.54	0.73	1.09004e-140	tumor
PRPF31	5.44847e-145	-1.38	0.27	0.44	1.26682e-140	tumor
RNF144B	8.96181e-145	1.65	0.28	0.09	2.08371e-140	tumor
RAB34	9.49288e-145	1.15	0.38	0.16	2.20719e-140	tumor
CSRP1	1.88871e-144	0.72	0.69	0.53	4.39144e-140	tumor
SEC11C	2.6135e-144	1.25	0.35	0.14	6.07664e-140	tumor
RALBP1	2.78912e-144	1.1	0.4	0.17	6.48499e-140	tumor
HSBP1L1	3.02402e-144	1.27	0.33	0.12	7.03114e-140	tumor
MT-CO1	4.68818e-144	-0.52	1	1	1.09005e-139	tumor
S100A10	1.08436e-143	-0.86	0.67	0.86	2.52126e-139	tumor
RNF181	1.17854e-143	-0.72	0.59	0.77	2.74022e-139	tumor
ATP5MC1	1.46274e-143	0.71	0.81	0.79	3.40102e-139	tumor
CFAP36	1.55004e-143	1.35	0.31	0.1	3.604e-139	tumor
RPL26	8.552e-143	0.36	1	0.99	1.98843e-138	tumor
TSC2	8.68734e-143	1.14	0.41	0.19	2.01989e-138	tumor
GBA2	1.25972e-142	1.35	0.32	0.12	2.92896e-138	tumor
MT-ND1	4.68965e-142	-0.56	0.99	1	1.09039e-137	tumor
AC010642.2	7.18172e-142	-1.62	0.12	0.29	1.66982e-137	tumor
SLC16A1	9.57437e-142	1.6	0.26	0.07	2.22614e-137	tumor
ANKZF1	1.00657e-141	1.46	0.3	0.1	2.34037e-137	tumor
RNPEP	1.43469e-141	1.27	0.33	0.12	3.33579e-137	tumor
PSIP1	3.55376e-141	1.35	0.32	0.12	8.26285e-137	tumor
HINT1	3.58568e-141	0.56	0.84	0.76	8.33707e-137	tumor
DCAF13	1.35632e-140	1.05	0.41	0.19	3.15358e-136	tumor
RETREG2	1.95619e-140	0.9	0.52	0.29	4.54835e-136	tumor
TMEM87A	3.83909e-140	1.32	0.32	0.11	8.92626e-136	tumor
PPP1R16A	4.78291e-140	0.81	0.78	0.75	1.11207e-135	tumor
HIGD2A	4.99449e-140	0.69	0.87	0.87	1.16127e-135	tumor
DIPK1B	5.79407e-140	1.4	0.33	0.13	1.34718e-135	tumor
PLOD2	8.14257e-140	-1.26	0.23	0.41	1.89323e-135	tumor
IAH1	1.09329e-139	1.24	0.35	0.14	2.542e-135	tumor
SLC6A8	1.10165e-139	1.75	0.26	0.08	2.56145e-135	tumor
NOP58	1.48964e-139	1	0.45	0.22	3.46356e-135	tumor
RRAGA	2.21911e-139	1.04	0.35	0.13	5.15965e-135	tumor
GPRC5C	4.94219e-139	1.04	0.46	0.25	1.14911e-134	tumor
NAP1L1	5.9789e-139	-0.69	0.64	0.8	1.39016e-134	tumor
SUMO2	6.53124e-139	0.61	0.91	0.92	1.51858e-134	tumor
ESYT1	8.71221e-139	1.39	0.32	0.12	2.02568e-134	tumor
GRINA	1.16894e-138	0.59	0.84	0.81	2.71791e-134	tumor
SQSTM1	1.31095e-138	0.54	0.92	0.87	3.04808e-134	tumor
ACTG1	1.55032e-138	0.6	1	1	3.60464e-134	tumor
COTL1	2.42019e-138	-1.45	0.23	0.4	5.62718e-134	tumor
ARF5	3.03345e-138	1.14	0.38	0.17	7.05308e-134	tumor
STX10	3.49616e-138	1.16	0.36	0.15	8.12891e-134	tumor
OFD1	5.36195e-138	1.38	0.28	0.09	1.24671e-133	tumor
ECHDC1	7.25286e-138	1.52	0.28	0.09	1.68636e-133	tumor
ESR1	1.53081e-137	1.37	0.37	0.16	3.55928e-133	tumor
IRAK1	2.33222e-137	0.75	0.54	0.3	5.42263e-133	tumor
LUM	3.28961e-137	-1.78	0.22	0.38	7.64867e-133	tumor
CD320	3.36845e-137	1.19	0.35	0.14	7.83199e-133	tumor
S100A16	3.87041e-137	0.66	0.8	0.73	8.9991e-133	tumor
CTSD	5.42629e-137	-0.49	0.97	0.99	1.26167e-132	tumor
EPN1	7.08848e-136	-1.25	0.3	0.46	1.64814e-131	tumor
PLXNA3	7.09973e-136	1.34	0.31	0.11	1.65076e-131	tumor
SYAP1	1.11567e-135	1.05	0.39	0.18	2.59404e-131	tumor
IMPDH1	1.93113e-135	1.44	0.29	0.1	4.49008e-131	tumor
DYNLT1	4.49177e-135	0.94	0.44	0.21	1.04438e-130	tumor
PRSS8	4.74749e-135	-0.6	0.6	0.81	1.10384e-130	tumor
BAP1	6.50932e-135	1.16	0.37	0.17	1.51348e-130	tumor
RTKN	1.00352e-134	1.2	0.33	0.13	2.33329e-130	tumor
NT5C	1.30762e-134	1.04	0.41	0.19	3.04035e-130	tumor
BEX2	1.30804e-134	-1.38	0.21	0.38	3.04132e-130	tumor
AZIN1	1.86445e-134	0.82	0.6	0.41	4.33504e-130	tumor
AEBP1	5.29849e-134	-1.48	0.31	0.47	1.23195e-129	tumor
CMTM6	7.50374e-134	0.7	0.74	0.62	1.7447e-129	tumor
ZNF706	7.61661e-134	0.79	0.59	0.38	1.77094e-129	tumor
RPS15	3.75331e-133	0.3	1	1	8.72682e-129	tumor
UBE2S	7.14438e-133	-1.23	0.31	0.47	1.66114e-128	tumor
ANKRD10	2.21821e-132	1.02	0.42	0.2	5.15755e-128	tumor
QARS	2.28465e-132	0.88	0.56	0.36	5.31205e-128	tumor
ADIPOR1	2.75306e-132	0.79	0.57	0.36	6.40113e-128	tumor
RSL1D1	8.73673e-132	0.85	0.58	0.38	2.03138e-127	tumor
GNB2	1.23856e-131	0.45	0.85	0.75	2.87978e-127	tumor
UBE3C	2.09113e-131	1.27	0.33	0.13	4.86209e-127	tumor
MSLN	2.44538e-131	0.5	0.97	0.98	5.68575e-127	tumor
OBSCN	2.83462e-131	1.25	0.35	0.15	6.59078e-127	tumor
PLGRKT	3.20871e-131	1.37	0.27	0.09	7.46056e-127	tumor
SEL1L	3.64121e-131	-1.45	0.21	0.37	8.46617e-127	tumor
LGALS3BP	8.23505e-131	0.42	0.97	0.97	1.91473e-126	tumor
AP2S1	1.3925e-130	-1.08	0.38	0.53	3.23769e-126	tumor
TXNL1	1.81021e-130	0.93	0.38	0.16	4.20892e-126	tumor
SPCS1	2.33222e-130	0.69	0.71	0.58	5.42264e-126	tumor
CCT3	3.1226e-130	0.59	0.78	0.71	7.26036e-126	tumor
TIMP2	5.13926e-130	-0.87	0.45	0.62	1.19493e-125	tumor
H3F3B	7.29015e-130	0.52	0.97	0.98	1.69503e-125	tumor
CSF1	1.2398e-129	1.1	0.41	0.2	2.88267e-125	tumor
UBE2B	1.86954e-129	0.85	0.48	0.26	4.34687e-125	tumor
CHMP1B	2.13931e-129	0.99	0.41	0.2	4.97411e-125	tumor
EBP	2.29314e-129	0.92	0.49	0.28	5.33177e-125	tumor
ARMCX6	2.35515e-129	-1.37	0.27	0.42	5.47595e-125	tumor
TAPBPL	2.63885e-129	1.49	0.27	0.09	6.1356e-125	tumor
SLC7A1	3.31983e-129	1.24	0.32	0.12	7.71894e-125	tumor
TPD52L1	3.68572e-129	1.01	0.43	0.22	8.56966e-125	tumor
WDR1	1.13979e-128	-0.72	0.59	0.75	2.65013e-124	tumor
RAI2	1.3781e-128	1.62	0.26	0.09	3.20423e-124	tumor
MYO15B	2.45211e-128	1.5	0.26	0.09	5.7014e-124	tumor
AAMP	3.57933e-128	0.8	0.54	0.32	8.3223e-124	tumor
TCEAL8	6.0733e-128	-1.45	0.26	0.41	1.4121e-123	tumor
MBOAT7	7.76659e-128	-1.2	0.3	0.46	1.80581e-123	tumor
EMC4	1.06503e-127	0.76	0.55	0.33	2.47631e-123	tumor
HDDC2	2.26708e-127	1.34	0.31	0.13	5.27118e-123	tumor
SLC38A1	6.74767e-127	0.79	0.57	0.36	1.5689e-122	tumor
COX4I1	7.42632e-127	-0.38	0.99	1	1.72669e-122	tumor
FARSA	9.75609e-127	0.95	0.38	0.17	2.26839e-122	tumor
BRI3	1.08767e-126	0.46	0.84	0.75	2.52894e-122	tumor
PON2	1.31287e-126	0.93	0.4	0.18	3.05255e-122	tumor
IRF6	1.75873e-126	1.5	0.27	0.09	4.08923e-122	tumor
ISCA1	2.36139e-126	1.25	0.31	0.12	5.49047e-122	tumor
RPL7	3.04496e-126	0.29	1	1	7.07983e-122	tumor
OPLAH	4.29482e-126	1.3	0.31	0.13	9.98589e-122	tumor
GTPBP6	5.64426e-126	1.61	0.26	0.08	1.31235e-121	tumor
BID	1.71816e-125	1.36	0.29	0.11	3.99489e-121	tumor
EXOC3	2.18635e-125	1.22	0.31	0.12	5.08349e-121	tumor
GABRE	2.38407e-125	1.41	0.33	0.14	5.5432e-121	tumor
OXA1L	3.07691e-125	0.8	0.54	0.33	7.15411e-121	tumor
RHOT2	3.54282e-125	1.03	0.42	0.21	8.2374e-121	tumor
NDUFS2	4.96385e-125	0.78	0.62	0.45	1.15414e-120	tumor
PPP1R7	5.95216e-125	1.09	0.35	0.15	1.38394e-120	tumor
PAPOLA	1.92257e-124	-0.76	0.51	0.67	4.47016e-120	tumor
SNCG	2.24035e-124	0.55	0.88	0.89	5.20904e-120	tumor
ZMIZ2	3.75855e-124	1.11	0.39	0.19	8.739e-120	tumor
GNG10	4.30103e-124	1.01	0.39	0.19	1.00003e-119	tumor
THEMIS2	4.3623e-124	1.57	0.26	0.09	1.01428e-119	tumor
FBRSL1	5.40172e-124	1.13	0.35	0.15	1.25595e-119	tumor
MRPS2	7.68004e-124	1.11	0.36	0.16	1.78569e-119	tumor
TMEM173	9.75667e-124	1.3	0.31	0.13	2.26852e-119	tumor
DTYMK	1.10486e-123	1.41	0.27	0.1	2.56891e-119	tumor
MCM7	1.70742e-123	0.78	0.5	0.27	3.96993e-119	tumor
WTAP	1.79532e-123	1.18	0.33	0.14	4.17429e-119	tumor
BEX4	2.2258e-123	-1.46	0.31	0.44	5.17521e-119	tumor
JAG1	3.12406e-123	-1.57	0.25	0.39	7.26375e-119	tumor
DNPH1	5.22968e-123	0.87	0.54	0.34	1.21595e-118	tumor
SYPL1	6.81572e-123	0.77	0.58	0.38	1.58472e-118	tumor
C2	8.28234e-123	1.05	0.46	0.27	1.92573e-118	tumor
WRNIP1	1.94842e-122	0.98	0.42	0.22	4.53026e-118	tumor
SERPINH1	3.02737e-122	-0.6	0.74	0.88	7.03894e-118	tumor
PIN4	3.11574e-122	0.84	0.5	0.28	7.24442e-118	tumor
RHOA	5.78165e-122	0.48	0.88	0.85	1.34429e-117	tumor
RIOK3	7.25473e-122	1.04	0.36	0.16	1.6868e-117	tumor
PPIF	1.10476e-121	0.86	0.52	0.32	2.56868e-117	tumor
DDX21	1.29653e-121	1	0.36	0.16	3.01455e-117	tumor
MMP11	1.30561e-121	-1.8	0.25	0.4	3.03568e-117	tumor
SORD	1.57096e-121	1.08	0.31	0.12	3.65265e-117	tumor
NCBP2AS2	1.80202e-121	0.91	0.4	0.19	4.18987e-117	tumor
SNHG3	2.78064e-121	0.94	0.45	0.24	6.46526e-117	tumor
NDUFA10	3.31658e-121	0.78	0.58	0.39	7.71139e-117	tumor
TM7SF2	4.351e-121	-1.19	0.29	0.44	1.01165e-116	tumor
SDC3	1.10153e-120	1.07	0.42	0.22	2.56117e-116	tumor
NECTIN2	1.27715e-120	-0.93	0.43	0.57	2.9695e-116	tumor
ATP5F1E	1.35478e-120	-0.31	1	1	3.15e-116	tumor
NOP10	2.81336e-120	0.69	0.67	0.52	6.54133e-116	tumor
IDH3B	6.68529e-120	0.96	0.48	0.29	1.5544e-115	tumor
MAPK13	7.04266e-120	1.11	0.3	0.12	1.63749e-115	tumor
PCGF3	9.35316e-120	1.04	0.32	0.13	2.1747e-115	tumor
PAK2	1.94423e-119	0.95	0.37	0.17	4.52053e-115	tumor
KLHL9	2.89692e-119	1.33	0.25	0.08	6.73563e-115	tumor
BZW1	2.91157e-119	0.8	0.49	0.27	6.76969e-115	tumor
HDAC6	5.87835e-119	1.4	0.28	0.1	1.36677e-114	tumor
WDR91	8.51369e-119	1.46	0.26	0.09	1.97952e-114	tumor
DDT	1.81392e-118	0.55	0.81	0.75	4.21754e-114	tumor
KLK8	3.28279e-118	-0.6	0.77	0.91	7.63281e-114	tumor
RPN2	3.33841e-118	-0.6	0.78	0.89	7.76213e-114	tumor
TSC22D4	3.93998e-118	0.87	0.39	0.18	9.16085e-114	tumor
PRR34-AS1	4.7307e-118	-1.49	0.13	0.28	1.09993e-113	tumor
HSPBP1	6.06306e-118	-1.48	0.16	0.31	1.40972e-113	tumor
PPIB	4.63297e-117	-0.45	0.86	0.97	1.07721e-112	tumor
GPX3	9.90734e-117	1.32	0.64	0.58	2.30356e-112	tumor
SEPTIN2	9.91909e-117	0.71	0.58	0.38	2.30629e-112	tumor
DAP3	1.0747e-116	0.85	0.41	0.2	2.49878e-112	tumor
NUDT16L1	1.08062e-116	1.04	0.36	0.17	2.51255e-112	tumor
TIGD5	1.21387e-116	1.44	0.26	0.09	2.82238e-112	tumor
MKRN1	1.45576e-116	0.86	0.41	0.21	3.38478e-112	tumor
ERBB3	2.01939e-116	0.88	0.47	0.27	4.69528e-112	tumor
RHEX	3.47896e-116	1.15	0.38	0.18	8.08894e-112	tumor
FBXO21	8.96804e-116	0.88	0.54	0.35	2.08516e-111	tumor
RABGGTB	4.00016e-115	1.11	0.33	0.14	9.30077e-111	tumor
BNIP3	4.27814e-115	0.95	0.44	0.24	9.94711e-111	tumor
COMMD5	4.70889e-115	0.97	0.39	0.19	1.09486e-110	tumor
RTCA	5.02071e-115	1.28	0.27	0.09	1.16736e-110	tumor
ASS1	5.61953e-115	-0.55	0.86	0.96	1.3066e-110	tumor
RAD23A	5.94298e-115	0.73	0.63	0.46	1.3818e-110	tumor
RPS3A	6.47989e-115	0.38	1	1	1.50664e-110	tumor
CNOT8	1.30695e-114	0.99	0.36	0.17	3.03879e-110	tumor
DHX30	1.69031e-114	0.98	0.39	0.19	3.93015e-110	tumor
MED10	4.76579e-114	1.25	0.28	0.11	1.10809e-109	tumor
KLK7	5.06515e-114	-0.63	0.74	0.89	1.1777e-109	tumor
MDK	8.5483e-114	-0.34	0.97	1	1.98756e-109	tumor
SGPL1	1.21198e-113	0.91	0.45	0.25	2.81798e-109	tumor
HLA-DMB	3.54114e-113	0.56	0.62	0.42	8.23351e-109	tumor
COX8A	4.20897e-113	0.4	0.97	0.98	9.78627e-109	tumor
ITPR3	4.88095e-113	0.93	0.43	0.23	1.13487e-108	tumor
NSA2	9.0744e-113	1.02	0.37	0.18	2.10989e-108	tumor
ETV4	9.99941e-113	1.41	0.29	0.12	2.32496e-108	tumor
NUDT3	1.47712e-112	1.45	0.26	0.09	3.43445e-108	tumor
PRAF2	1.5055e-112	1.16	0.31	0.13	3.50043e-108	tumor
FURIN	1.58502e-112	0.87	0.41	0.21	3.68533e-108	tumor
PSME1	1.91129e-112	0.46	0.9	0.88	4.44395e-108	tumor
EXOSC4	1.03709e-111	0.95	0.41	0.22	2.41133e-107	tumor
MIR205HG	1.62128e-111	-1.21	0.33	0.48	3.76963e-107	tumor
OTUD1	3.1987e-111	-1.5	0.17	0.32	7.43729e-107	tumor
CXCR4	3.79819e-111	1.02	0.54	0.38	8.83118e-107	tumor
GRHPR	3.79845e-111	0.78	0.51	0.3	8.83177e-107	tumor
UNC5B-AS1	6.01931e-111	-1.3	0.2	0.35	1.39955e-106	tumor
SAFB	1.48811e-110	0.92	0.42	0.22	3.46001e-106	tumor
BTG2	2.1549e-110	1.21	0.29	0.12	5.01036e-106	tumor
KCTD1	2.29643e-110	1.49	0.25	0.09	5.33942e-106	tumor
RPL7A	5.82106e-110	0.37	1	1	1.35345e-105	tumor
ACADM	7.23101e-110	1.27	0.27	0.1	1.68128e-105	tumor
TOB1	1.24195e-109	1.03	0.37	0.18	2.88766e-105	tumor
CHCHD10	1.77337e-109	0.48	0.9	0.94	4.12326e-105	tumor
LSM8	1.86811e-109	0.76	0.46	0.26	4.34355e-105	tumor
ZNF358	2.67682e-109	0.99	0.36	0.17	6.22387e-105	tumor
KIAA1191	3.08175e-109	0.88	0.42	0.22	7.16538e-105	tumor
EBPL	3.42125e-109	1.01	0.38	0.19	7.95475e-105	tumor
JPX	3.93271e-109	1.16	0.3	0.13	9.14393e-105	tumor
RSRP1	3.99378e-109	0.78	0.43	0.22	9.28595e-105	tumor
UBQLN1	9.04166e-109	0.86	0.38	0.18	2.10228e-104	tumor
ADGRL2	1.17362e-108	-1.44	0.15	0.3	2.72878e-104	tumor
HS6ST1	1.4436e-108	-0.68	0.53	0.69	3.35651e-104	tumor
ARL6IP5	1.52273e-108	0.69	0.4	0.2	3.54051e-104	tumor
CLDN3	2.09695e-108	0.32	0.98	0.96	4.87562e-104	tumor
DOK7	2.7704e-108	1.2	0.3	0.13	6.44146e-104	tumor
SPINT1-AS1	2.99893e-108	1.02	0.31	0.13	6.97282e-104	tumor
UBE2H	3.61233e-108	0.66	0.65	0.49	8.39904e-104	tumor
MAPKAPK2	3.93934e-108	0.75	0.43	0.22	9.15936e-104	tumor
SLC2A4RG	4.9893e-108	-0.93	0.42	0.56	1.16006e-103	tumor
MEIS1	5.14523e-108	0.72	0.64	0.49	1.19632e-103	tumor
MT-ND4L	6.21686e-107	-0.69	0.51	0.7	1.44548e-102	tumor
RHBDD2	7.43497e-107	0.81	0.37	0.18	1.72871e-102	tumor
PPAN	7.93016e-107	1.13	0.31	0.13	1.84384e-102	tumor
PI3	1.23407e-106	1.75	0.27	0.11	2.86933e-102	tumor
LIMS1	1.49955e-106	0.95	0.34	0.16	3.4866e-102	tumor
CLIC1	1.51724e-106	0.41	0.91	0.91	3.52774e-102	tumor
TSPAN14	2.66487e-106	0.8	0.44	0.24	6.19609e-102	tumor
IGFBP5	7.53765e-106	-2.28	0.2	0.34	1.75258e-101	tumor
COL6A2	1.33461e-105	-1.05	0.42	0.56	3.1031e-101	tumor
RNF130	1.53903e-105	0.99	0.33	0.15	3.57839e-101	tumor
SF3B6	2.51292e-105	0.41	0.86	0.8	5.8428e-101	tumor
CPSF1	3.03266e-105	0.77	0.49	0.29	7.05123e-101	tumor
OSMR	3.39789e-105	1.29	0.28	0.11	7.90043e-101	tumor
ACY1	4.29834e-105	1.19	0.29	0.12	9.99408e-101	tumor
MRPS21	4.84495e-105	0.45	0.79	0.69	1.1265e-100	tumor
TMEM132A	5.19612e-105	1.1	0.32	0.14	1.20815e-100	tumor
PPP1R35	5.24333e-105	0.81	0.38	0.19	1.21913e-100	tumor
NDUFB3	6.31461e-105	0.7	0.65	0.53	1.46821e-100	tumor
NDUFAF6	7.77482e-105	1.29	0.26	0.1	1.80772e-100	tumor
PDCD2	7.97591e-105	1.28	0.27	0.1	1.85448e-100	tumor
TIMM44	1.35118e-104	0.95	0.35	0.17	3.14163e-100	tumor
SRM	2.13301e-104	0.83	0.4	0.21	4.95945e-100	tumor
PPP1R15B	2.31267e-104	1.12	0.28	0.12	5.3772e-100	tumor
TP53INP1	2.34174e-104	1.26	0.3	0.13	5.44478e-100	tumor
TMCO1	2.4865e-104	0.61	0.43	0.21	5.78137e-100	tumor
ZNF185	3.07989e-104	1.17	0.27	0.1	7.16106e-100	tumor
CYB5B	4.06434e-104	-1.37	0.17	0.31	9.45e-100	tumor
MPG	5.11102e-104	1.04	0.31	0.14	1.18836e-99	tumor
SIGMAR1	5.67643e-104	0.98	0.35	0.17	1.31983e-99	tumor
HADHA	6.67616e-104	0.66	0.61	0.43	1.55227e-99	tumor
SNHG32	6.97147e-104	0.71	0.66	0.54	1.62094e-99	tumor
PPP4R2	2.05614e-103	0.97	0.36	0.18	4.78074e-99	tumor
SPSB3	2.91601e-103	0.92	0.38	0.19	6.78003e-99	tumor
USP4	5.15216e-103	1.18	0.29	0.13	1.19793e-98	tumor
UBA3	5.58465e-103	1.05	0.29	0.12	1.29849e-98	tumor
STMP1	6.80754e-103	0.6	0.5	0.29	1.58282e-98	tumor
NDUFA5	7.71255e-103	0.75	0.54	0.36	1.79324e-98	tumor
PITPNA	1.00673e-102	1.12	0.3	0.13	2.34075e-98	tumor
PTPN2	1.06001e-102	1.12	0.3	0.13	2.46462e-98	tumor
YBX3	1.51463e-102	0.76	0.65	0.53	3.52168e-98	tumor
PPP4R3B	1.57481e-102	0.8	0.41	0.21	3.66158e-98	tumor
DHPS	1.58931e-102	1	0.32	0.14	3.6953e-98	tumor
ZFAS1	2.03523e-102	-0.48	0.67	0.87	4.7321e-98	tumor
EXT1	2.09099e-102	1	0.34	0.16	4.86175e-98	tumor
ARHGDIA	4.69145e-102	0.61	0.69	0.55	1.09081e-97	tumor
PA2G4	5.8411e-102	0.69	0.54	0.35	1.35811e-97	tumor
ZNF770	5.96751e-102	1.12	0.29	0.12	1.38751e-97	tumor
DNM2	6.28187e-102	0.69	0.48	0.27	1.4606e-97	tumor
CD99	7.20354e-102	0.58	0.68	0.54	1.67489e-97	tumor
CCNDBP1	1.03702e-101	1.11	0.27	0.11	2.41118e-97	tumor
MYADM	1.05177e-101	-1.33	0.13	0.27	2.44548e-97	tumor
DUS1L	1.21597e-101	0.74	0.48	0.28	2.82725e-97	tumor
ULK3	3.21008e-101	1.11	0.27	0.11	7.46375e-97	tumor
ATAD3A	3.99026e-101	1.19	0.26	0.1	9.27776e-97	tumor
RASSF7	4.10265e-101	-0.88	0.42	0.55	9.53906e-97	tumor
TSC22D1	4.35606e-101	0.73	0.56	0.39	1.01283e-96	tumor
BMPR2	4.8671e-101	0.91	0.35	0.17	1.13165e-96	tumor
TPR	5.9738e-101	0.84	0.36	0.18	1.38897e-96	tumor
CUL1	8.52383e-101	1.25	0.27	0.11	1.98188e-96	tumor
HNRNPH3	1.01455e-100	0.7	0.48	0.28	2.35894e-96	tumor
MUC20	1.08342e-100	0.58	0.55	0.35	2.51907e-96	tumor
RAB11B	1.5741e-100	0.71	0.49	0.29	3.65995e-96	tumor
IVD	2.88026e-100	1.06	0.32	0.15	6.69689e-96	tumor
RCOR3	2.94457e-100	1.07	0.28	0.12	6.84641e-96	tumor
TAPBP	3.37541e-100	0.38	0.94	0.9	7.84816e-96	tumor
PRXL2A	4.56445e-100	0.78	0.46	0.27	1.06128e-95	tumor
THY1	5.04352e-100	0.92	0.47	0.29	1.17267e-95	tumor
MBD2	5.24286e-100	0.81	0.32	0.14	1.21902e-95	tumor
HMGB1	6.0775e-100	0.41	0.93	0.94	1.41308e-95	tumor
TSPYL1	1.83803e-99	0.78	0.41	0.22	4.2736e-95	tumor
TMEM160	3.26055e-99	-1.13	0.27	0.41	7.5811e-95	tumor
ATG9A	4.82015e-99	1.2	0.28	0.12	1.12073e-94	tumor
LBH	4.96652e-99	0.85	0.41	0.22	1.15477e-94	tumor
CCL2	5.12348e-99	1.29	0.32	0.15	1.19126e-94	tumor
ATAD2	8.0067e-99	1.12	0.27	0.11	1.86164e-94	tumor
PTGS1	1.08487e-98	0.8	0.6	0.46	2.52243e-94	tumor
ANKLE2	1.18346e-98	0.91	0.37	0.19	2.75166e-94	tumor
RBM3	1.27608e-98	0.65	0.69	0.6	2.96701e-94	tumor
SH3BGRL3	1.69294e-98	-0.47	0.74	0.88	3.93625e-94	tumor
TRAPPC3	1.72818e-98	0.75	0.42	0.23	4.01819e-94	tumor
MRPL12	2.46337e-98	0.6	0.72	0.62	5.72758e-94	tumor
COMTD1	2.62096e-98	-1.06	0.39	0.52	6.094e-94	tumor
ITPA	3.65485e-98	0.74	0.59	0.44	8.49788e-94	tumor
ARPC2	3.74342e-98	0.51	0.77	0.68	8.70382e-94	tumor
MACF1	4.47178e-98	0.68	0.45	0.25	1.03973e-93	tumor
WASF2	5.1715e-98	0.77	0.39	0.2	1.20242e-93	tumor
GTF3C2	8.38e-98	0.96	0.34	0.17	1.94843e-93	tumor
SCAP	1.06542e-97	1.08	0.31	0.14	2.47721e-93	tumor
RAD21	1.09575e-97	0.56	0.76	0.7	2.54772e-93	tumor
DNAJB6	1.36971e-97	0.68	0.49	0.3	3.18471e-93	tumor
TIMM17A	1.6192e-97	0.72	0.53	0.35	3.7648e-93	tumor
CCT5	1.75793e-97	0.52	0.82	0.79	4.08737e-93	tumor
SAE1	2.18163e-97	-1.22	0.19	0.33	5.07251e-93	tumor
FASTK	2.48462e-97	0.76	0.46	0.27	5.77699e-93	tumor
SEMA4B	2.71638e-97	0.88	0.32	0.15	6.31585e-93	tumor
LGALS1	4.50392e-97	-0.51	0.82	0.94	1.04721e-92	tumor
FASN	5.59689e-97	0.78	0.5	0.31	1.30133e-92	tumor
MRPL24	1.0357e-96	0.75	0.5	0.31	2.40812e-92	tumor
LRPPRC	1.398e-96	0.67	0.55	0.37	3.25049e-92	tumor
CENPW	1.54572e-96	0.94	0.36	0.18	3.59395e-92	tumor
CNPY3	2.01592e-96	0.77	0.41	0.22	4.68722e-92	tumor
PARP12	2.16288e-96	0.91	0.33	0.16	5.02891e-92	tumor
RBM15B	2.25838e-96	0.98	0.32	0.15	5.25096e-92	tumor
YWHAB	2.31332e-96	-0.52	0.68	0.83	5.37869e-92	tumor
IGBP1	2.56289e-96	1.07	0.29	0.13	5.95897e-92	tumor
PCBP1	2.95798e-96	0.32	0.95	0.93	6.87759e-92	tumor
TIMM17B	3.40779e-96	0.73	0.47	0.28	7.92345e-92	tumor
BOP1	3.53493e-96	0.83	0.39	0.21	8.21907e-92	tumor
ANXA2	5.38604e-96	-0.85	0.91	0.89	1.25231e-91	tumor
LDLR	8.97159e-96	1.14	0.25	0.1	2.08599e-91	tumor
ATIC	9.50246e-96	0.79	0.38	0.2	2.20942e-91	tumor
EIF3J	1.07368e-95	0.9	0.32	0.15	2.4964e-91	tumor
NDUFAF3	1.42816e-95	0.74	0.47	0.28	3.32062e-91	tumor
RAVER1	1.45598e-95	0.95	0.31	0.14	3.38529e-91	tumor
SPP1	1.49791e-95	0.7	0.83	0.8	3.48278e-91	tumor
ELOF1	1.5861e-95	0.82	0.36	0.18	3.68783e-91	tumor
STXBP2	1.64659e-95	0.75	0.43	0.24	3.82848e-91	tumor
ELK1	2.10144e-95	1.07	0.28	0.12	4.88606e-91	tumor
PML	2.13759e-95	0.65	0.48	0.29	4.97011e-91	tumor
SLC12A7	2.71574e-95	0.68	0.42	0.23	6.31438e-91	tumor
CHID1	2.92694e-95	-1.09	0.3	0.43	6.80542e-91	tumor
CCNB1IP1	3.93532e-95	1.22	0.25	0.1	9.15001e-91	tumor
TTLL12	4.86002e-95	0.95	0.34	0.17	1.13e-90	tumor
CARS2	5.69499e-95	0.91	0.34	0.17	1.32414e-90	tumor
EIF1AX	9.00873e-95	0.65	0.67	0.54	2.09462e-90	tumor
ILVBL	9.23813e-95	0.8	0.41	0.22	2.14796e-90	tumor
PSMC1	1.10683e-94	-0.86	0.41	0.54	2.57348e-90	tumor
CTDSP2	1.16214e-94	0.72	0.49	0.3	2.70209e-90	tumor
ABHD16A	1.38443e-94	0.83	0.39	0.21	3.21895e-90	tumor
ZNF121	1.98948e-94	1.14	0.28	0.12	4.62574e-90	tumor
OTUD5	2.07627e-94	0.91	0.32	0.15	4.82753e-90	tumor
WDR6	2.91853e-94	0.86	0.43	0.25	6.78586e-90	tumor
IFI6	3.49868e-94	-0.49	0.88	0.92	8.13479e-90	tumor
FBXO32	7.71601e-94	0.91	0.37	0.19	1.79405e-89	tumor
ARL4C	9.33621e-94	0.89	0.4	0.22	2.17076e-89	tumor
C3	9.37821e-94	1.47	0.76	0.83	2.18053e-89	tumor
DNAJC10	1.19552e-93	0.85	0.41	0.23	2.77969e-89	tumor
KLF6	1.36942e-93	0.8	0.42	0.24	3.18403e-89	tumor
ZNF444	1.7129e-93	-1.43	0.13	0.26	3.98267e-89	tumor
RNPEPL1	2.0891e-93	0.93	0.31	0.14	4.85736e-89	tumor
GNAI2	4.09344e-93	0.58	0.72	0.63	9.51765e-89	tumor
ECE1	4.5983e-93	0.76	0.34	0.16	1.06915e-88	tumor
SLC39A10	4.92404e-93	0.88	0.35	0.18	1.14489e-88	tumor
HSPA1B	5.85206e-93	0.75	0.45	0.26	1.36066e-88	tumor
EMP2	7.09377e-93	0.72	0.6	0.45	1.64937e-88	tumor
CARD19	7.68629e-93	0.98	0.32	0.15	1.78714e-88	tumor
PDZK1IP1	8.00545e-93	1.2	0.63	0.58	1.86135e-88	tumor
OPA1	8.1819e-93	0.93	0.3	0.14	1.90237e-88	tumor
AKIRIN2	1.02514e-92	0.93	0.34	0.17	2.38356e-88	tumor
DCTPP1	1.52204e-92	0.78	0.46	0.28	3.5389e-88	tumor
GSPT1	1.62861e-92	0.7	0.5	0.31	3.78668e-88	tumor
ADRA2C	1.72506e-92	-1.16	0.24	0.38	4.01093e-88	tumor
SLC25A1	2.03954e-92	0.8	0.43	0.25	4.74214e-88	tumor
PPP1R2	3.03923e-92	0.87	0.28	0.12	7.06651e-88	tumor
SP1	3.54724e-92	0.92	0.31	0.15	8.24769e-88	tumor
NOLC1	5.35712e-92	0.76	0.42	0.24	1.24558e-87	tumor
ACAP2	5.53997e-92	0.72	0.3	0.13	1.2881e-87	tumor
UBE2F	5.62532e-92	1.05	0.28	0.12	1.30794e-87	tumor
TNIP1	5.66521e-92	0.71	0.49	0.31	1.31722e-87	tumor
S100A2	6.93437e-92	2.48	0.42	0.29	1.61231e-87	tumor
PSMD6	1.66011e-91	0.97	0.32	0.15	3.85991e-87	tumor
DCTN1	1.66695e-91	0.75	0.38	0.19	3.87583e-87	tumor
FSTL1	2.3813e-91	-1.23	0.22	0.36	5.53677e-87	tumor
TFPT	3.65668e-91	-1.32	0.15	0.28	8.50215e-87	tumor
PAM16	3.72278e-91	0.74	0.4	0.22	8.65585e-87	tumor
WDFY1	3.77711e-91	0.92	0.33	0.16	8.78215e-87	tumor
MICOS13	4.08171e-91	0.69	0.52	0.34	9.49037e-87	tumor
TNPO2	4.1288e-91	0.96	0.27	0.11	9.59987e-87	tumor
FOXO3	7.44931e-91	0.92	0.32	0.15	1.73204e-86	tumor
DDX41	1.08635e-90	0.76	0.4	0.22	2.52588e-86	tumor
SNRNP40	1.41317e-90	1.08	0.28	0.13	3.28575e-86	tumor
RBBP7	2.82057e-90	0.73	0.55	0.38	6.5581e-86	tumor
MRPL16	2.94166e-90	1.04	0.29	0.13	6.83965e-86	tumor
BRAT1	4.22202e-90	1.06	0.27	0.12	9.81661e-86	tumor
FAM49B	4.49165e-90	0.87	0.35	0.18	1.04435e-85	tumor
UBE2J2	5.35424e-90	0.76	0.4	0.22	1.24492e-85	tumor
MAEA	8.17962e-90	0.82	0.32	0.15	1.90184e-85	tumor
SFXN4	8.2048e-90	1.03	0.31	0.15	1.9077e-85	tumor
DKC1	1.16127e-89	1.01	0.29	0.13	2.70007e-85	tumor
OIP5-AS1	1.28113e-89	0.74	0.35	0.18	2.97875e-85	tumor
EPHX1	1.31399e-89	-0.87	0.43	0.56	3.05515e-85	tumor
SUGT1	1.45969e-89	0.95	0.32	0.16	3.39394e-85	tumor
TMBIM1	1.79752e-89	0.71	0.47	0.28	4.17942e-85	tumor
LMO4	1.7976e-89	0.64	0.66	0.54	4.17959e-85	tumor
CHCHD3	1.85753e-89	0.96	0.32	0.16	4.31894e-85	tumor
PDHB	2.28943e-89	0.78	0.39	0.22	5.32316e-85	tumor
ALCAM	2.89663e-89	-0.97	0.36	0.48	6.73495e-85	tumor
CENPX	3.9303e-89	0.7	0.42	0.23	9.13835e-85	tumor
USP36	4.45473e-89	1.13	0.26	0.11	1.03577e-84	tumor
MKNK2	4.92041e-89	0.62	0.4	0.21	1.14405e-84	tumor
SLC30A1	5.32911e-89	1.01	0.28	0.13	1.23907e-84	tumor
RFK	5.79034e-89	1.04	0.27	0.12	1.34631e-84	tumor
PIM3	6.0732e-89	1.05	0.26	0.11	1.41208e-84	tumor
CADM1	8.69853e-89	0.97	0.28	0.13	2.02249e-84	tumor
DCTN3	1.13509e-88	0.76	0.37	0.19	2.63921e-84	tumor
PQBP1	1.49805e-88	0.75	0.37	0.2	3.48311e-84	tumor
TCERG1	1.65577e-88	0.85	0.33	0.16	3.84983e-84	tumor
HNRNPUL1	1.92261e-88	-0.96	0.35	0.47	4.47026e-84	tumor
RAB5B	2.4145e-88	0.69	0.47	0.29	5.61394e-84	tumor
VPS4B	2.69911e-88	0.83	0.33	0.17	6.27571e-84	tumor
PACS2	2.80954e-88	0.83	0.35	0.18	6.53245e-84	tumor
TXNDC11	4.30798e-88	0.99	0.29	0.13	1.00165e-83	tumor
TARBP1	4.36201e-88	1.1	0.32	0.17	1.01421e-83	tumor
ECPAS	5.39596e-88	0.93	0.3	0.14	1.25461e-83	tumor
CAPN2	5.97614e-88	-0.51	0.68	0.81	1.38951e-83	tumor
CD151	6.17784e-88	-0.45	0.81	0.94	1.43641e-83	tumor
DNMT1	6.25267e-88	0.85	0.32	0.15	1.45381e-83	tumor
SMARCC1	6.64351e-88	0.77	0.39	0.21	1.54468e-83	tumor
ANKRD13D	6.89804e-88	0.99	0.3	0.14	1.60386e-83	tumor
RNASET2	8.30556e-88	0.68	0.61	0.48	1.93113e-83	tumor
DUT	9.02784e-88	0.58	0.58	0.4	2.09906e-83	tumor
NHP2	9.41062e-88	0.43	0.85	0.84	2.18806e-83	tumor
D2HGDH	9.74216e-88	1.06	0.26	0.11	2.26515e-83	tumor
PRKCA	1.92483e-87	1.28	0.27	0.13	4.47543e-83	tumor
ARHGAP17	3.21749e-87	1.09	0.27	0.12	7.48097e-83	tumor
TSTD1	3.51171e-87	0.48	0.71	0.59	8.16508e-83	tumor
SUN1	3.7113e-87	0.79	0.37	0.2	8.62914e-83	tumor
COX5A	3.74877e-87	0.37	0.93	0.91	8.71626e-83	tumor
SDR39U1	4.14241e-87	1	0.28	0.12	9.63152e-83	tumor
TRIP6	4.15272e-87	0.64	0.5	0.31	9.65549e-83	tumor
SERPINB6	4.45316e-87	0.65	0.35	0.17	1.0354e-82	tumor
PRKCD	7.65151e-87	1.03	0.32	0.16	1.77905e-82	tumor
DDX60	8.73965e-87	-1.32	0.17	0.3	2.03206e-82	tumor
HOOK2	1.03608e-86	0.87	0.3	0.14	2.40899e-82	tumor
DNASE2	1.41275e-86	0.65	0.38	0.2	3.28477e-82	tumor
ABCF2	1.55809e-86	1.11	0.27	0.12	3.62271e-82	tumor
ATG4B	1.85726e-86	0.82	0.33	0.16	4.31831e-82	tumor
FPGS	1.93291e-86	0.86	0.33	0.16	4.4942e-82	tumor
SUGP2	2.93886e-86	0.82	0.35	0.18	6.83315e-82	tumor
FAM83H	5.27029e-86	0.72	0.58	0.44	1.2254e-81	tumor
CTSF	6.98395e-86	0.94	0.35	0.19	1.62384e-81	tumor
OGDH	8.34162e-86	0.91	0.36	0.19	1.93951e-81	tumor
TSEN34	9.54494e-86	-1.11	0.23	0.36	2.21929e-81	tumor
NSUN2	1.24051e-85	1	0.3	0.14	2.8843e-81	tumor
ZYX	1.27297e-85	0.68	0.56	0.41	2.95979e-81	tumor
GTF3C3	1.77926e-85	1	0.28	0.13	4.13696e-81	tumor
DDX39B	1.93204e-85	0.49	0.81	0.78	4.49218e-81	tumor
TKT	2.51993e-85	0.65	0.51	0.34	5.8591e-81	tumor
SELENOK	4.47047e-85	0.71	0.44	0.26	1.03943e-80	tumor
NCL	4.66375e-85	0.35	0.92	0.91	1.08437e-80	tumor
TYK2	5.16637e-85	0.98	0.29	0.13	1.20123e-80	tumor
TNS1	8.45636e-85	0.91	0.33	0.17	1.96619e-80	tumor
MATN2	8.6617e-85	1.12	0.27	0.12	2.01393e-80	tumor
IMP3	8.88292e-85	0.73	0.39	0.22	2.06537e-80	tumor
SNHG1	1.0114e-84	0.73	0.42	0.25	2.3516e-80	tumor
CISD1	1.08869e-84	0.86	0.33	0.17	2.53131e-80	tumor
BICD1	1.13895e-84	1.07	0.26	0.11	2.64817e-80	tumor
HLA-E	1.50869e-84	-0.43	0.93	0.97	3.50785e-80	tumor
NFKB2	2.30105e-84	0.93	0.32	0.16	5.35018e-80	tumor
HSPA4	8.18962e-84	0.63	0.4	0.22	1.90417e-79	tumor
SRSF2	9.29251e-84	0.51	0.78	0.74	2.1606e-79	tumor
SLC9A3R1	1.07194e-83	0.46	0.46	0.26	2.49237e-79	tumor
ZRANB2	1.63056e-83	0.6	0.41	0.23	3.79121e-79	tumor
MEAF6	2.45752e-83	0.7	0.4	0.23	5.71397e-79	tumor
H2AFZ	3.96176e-83	-0.48	0.77	0.89	9.21148e-79	tumor
HDAC7	4.15764e-83	0.69	0.44	0.27	9.66692e-79	tumor
TBC1D9B	5.03999e-83	0.69	0.41	0.24	1.17185e-78	tumor
ISG15	5.77805e-83	-0.49	0.87	0.93	1.34346e-78	tumor
MVB12A	5.86273e-83	0.81	0.33	0.17	1.36314e-78	tumor
METTL3	6.24801e-83	0.97	0.29	0.14	1.45273e-78	tumor
NADK	6.62975e-83	0.67	0.38	0.2	1.54148e-78	tumor
WARS	6.75639e-83	-0.92	0.36	0.49	1.57093e-78	tumor
SMARCA2	7.07711e-83	0.92	0.26	0.11	1.6455e-78	tumor
ATP1B1	9.24441e-83	0.73	0.41	0.24	2.14942e-78	tumor
LLGL2	9.80563e-83	0.76	0.47	0.31	2.27991e-78	tumor
CLDN4	1.26029e-82	0.67	0.85	0.81	2.93031e-78	tumor
ABI2	1.66475e-82	0.99	0.27	0.12	3.8707e-78	tumor
PTGES2	1.86473e-82	0.74	0.39	0.22	4.33568e-78	tumor
POLR1D	2.87322e-82	0.63	0.48	0.3	6.68053e-78	tumor
NT5DC2	2.89059e-82	0.69	0.5	0.33	6.72091e-78	tumor
TMA7	3.58612e-82	0.31	0.99	0.99	8.33808e-78	tumor
TAF10	4.57844e-82	-0.77	0.44	0.56	1.06453e-77	tumor
PSMG2	5.77273e-82	0.77	0.36	0.19	1.34222e-77	tumor
TBRG4	7.55445e-82	0.79	0.4	0.24	1.75648e-77	tumor
HSPH1	7.89187e-82	0.66	0.47	0.29	1.83494e-77	tumor
RGL3	8.13972e-82	1.02	0.28	0.13	1.89257e-77	tumor
CMAS	1.15825e-81	1.03	0.28	0.13	2.69305e-77	tumor
ECH1	1.20974e-81	-0.79	0.34	0.47	2.81278e-77	tumor
CAMLG	2.61055e-81	0.86	0.32	0.16	6.0698e-77	tumor
MTIF3	3.13402e-81	0.9	0.3	0.15	7.2869e-77	tumor
THRAP3	3.406e-81	0.65	0.42	0.25	7.91929e-77	tumor
PCED1A	3.65735e-81	1.11	0.33	0.18	8.5037e-77	tumor
MTX2	4.15115e-81	0.68	0.44	0.26	9.65184e-77	tumor
BRD9	7.26424e-81	0.98	0.28	0.13	1.68901e-76	tumor
JUNB	7.79752e-81	0.56	0.65	0.51	1.813e-76	tumor
ZDHHC5	9.38839e-81	0.68	0.38	0.21	2.18289e-76	tumor
ABHD11	1.06214e-80	0.62	0.45	0.27	2.46959e-76	tumor
NPEPL1	1.07712e-80	0.83	0.31	0.15	2.50442e-76	tumor
HADHB	1.1644e-80	0.55	0.52	0.34	2.70735e-76	tumor
MRPS33	1.17478e-80	0.82	0.34	0.18	2.73149e-76	tumor
LUC7L2	1.24196e-80	0.75	0.36	0.19	2.88767e-76	tumor
CCDC3	1.30592e-80	-1.29	0.14	0.26	3.0364e-76	tumor
AP1S1	1.31303e-80	0.71	0.33	0.16	3.05292e-76	tumor
AGO2	1.44513e-80	0.83	0.33	0.17	3.36006e-76	tumor
PLXNB1	1.44587e-80	1.02	0.62	0.55	3.36179e-76	tumor
RPL3	1.51523e-80	0.26	1	1	3.52307e-76	tumor
BSDC1	1.60615e-80	0.96	0.26	0.12	3.73446e-76	tumor
EXOSC7	1.63494e-80	1.06	0.26	0.12	3.80141e-76	tumor
UQCRC2	2.74573e-80	0.67	0.63	0.54	6.38409e-76	tumor
EHD4	2.77689e-80	1.02	0.28	0.13	6.45655e-76	tumor
EPCAM	3.23815e-80	0.28	0.95	0.93	7.52903e-76	tumor
MYL12A	3.50504e-80	0.43	0.79	0.73	8.14958e-76	tumor
PPP1R12C	4.13e-80	-1.2	0.2	0.33	9.60267e-76	tumor
HGS	4.75508e-80	0.69	0.44	0.26	1.1056e-75	tumor
RPARP-AS1	5.0111e-80	0.99	0.3	0.15	1.16513e-75	tumor
TUSC2	5.49144e-80	0.8	0.37	0.21	1.27681e-75	tumor
RNF139	8.34687e-80	0.92	0.29	0.14	1.94073e-75	tumor
ATP5F1D	9.25443e-80	0.51	0.72	0.64	2.15175e-75	tumor
THEM6	1.01747e-79	0.71	0.37	0.2	2.36572e-75	tumor
NDUFS4	1.07356e-79	0.71	0.37	0.2	2.49614e-75	tumor
NFKBIA	1.18447e-79	0.79	0.54	0.4	2.75402e-75	tumor
RELA	1.24277e-79	0.66	0.41	0.24	2.88957e-75	tumor
SQOR	1.31597e-79	0.77	0.28	0.13	3.05976e-75	tumor
GJA1	1.37858e-79	0.75	0.38	0.21	3.20534e-75	tumor
RAN	1.68595e-79	0.41	0.84	0.83	3.92001e-75	tumor
ALS2CL	1.75256e-79	1.07	0.27	0.13	4.07488e-75	tumor
OGDHL	1.76488e-79	1.12	0.26	0.12	4.10353e-75	tumor
PTN	2.26589e-79	0.3	0.29	0.13	5.26843e-75	tumor
PPP2R5A	3.06225e-79	0.91	0.29	0.14	7.12003e-75	tumor
UBR5	4.81758e-79	0.67	0.38	0.21	1.12013e-74	tumor
SOX17	5.38914e-79	0.66	0.56	0.41	1.25303e-74	tumor
BRIX1	5.95108e-79	0.96	0.31	0.16	1.38369e-74	tumor
FADS2	7.63627e-79	-1.27	0.13	0.25	1.77551e-74	tumor
EZR	8.58137e-79	0.58	0.67	0.56	1.99526e-74	tumor
GET3	9.76728e-79	0.66	0.39	0.22	2.27099e-74	tumor
SNHG12	1.13545e-78	1.02	0.28	0.13	2.64004e-74	tumor
WDR77	1.35855e-78	0.98	0.28	0.14	3.15877e-74	tumor
RHEB	1.53899e-78	0.59	0.57	0.42	3.57832e-74	tumor
SDCBP	1.83616e-78	0.55	0.46	0.27	4.26926e-74	tumor
COA6	1.88326e-78	0.76	0.44	0.27	4.37877e-74	tumor
C22orf39	2.1816e-78	0.95	0.27	0.13	5.07243e-74	tumor
SF3B1	2.49227e-78	0.51	0.71	0.61	5.79478e-74	tumor
EMC7	2.75035e-78	0.82	0.29	0.14	6.39483e-74	tumor
SLC39A4	3.12867e-78	0.44	0.47	0.28	7.27446e-74	tumor
MORF4L1	3.17291e-78	-0.42	0.77	0.91	7.37733e-74	tumor
CANX	3.61896e-78	-0.31	0.94	0.99	8.41445e-74	tumor
ITPRID2	4.7905e-78	0.77	0.29	0.14	1.11384e-73	tumor
PREB	5.2034e-78	0.76	0.34	0.18	1.20984e-73	tumor
MT-ND5	5.8675e-78	-0.39	0.81	0.96	1.36425e-73	tumor
KLC1	7.8226e-78	0.76	0.37	0.21	1.81883e-73	tumor
PRMT1	1.27726e-77	-0.65	0.49	0.61	2.96976e-73	tumor
SNRPD1	1.29138e-77	0.62	0.56	0.41	3.00259e-73	tumor
PODXL	1.38534e-77	0.69	0.37	0.2	3.22105e-73	tumor
PRR13	1.50584e-77	0.62	0.49	0.32	3.50122e-73	tumor
WSB1	1.51869e-77	0.75	0.36	0.2	3.5311e-73	tumor
DDX56	1.80084e-77	0.78	0.35	0.19	4.18714e-73	tumor
WDR83OS	1.8511e-77	0.39	0.83	0.8	4.304e-73	tumor
PKD1	2.17147e-77	0.92	0.29	0.14	5.04888e-73	tumor
B4GALT1	2.78416e-77	0.91	0.6	0.5	6.47345e-73	tumor
GTF3A	2.8064e-77	0.57	0.55	0.39	6.52516e-73	tumor
RNF149	3.04729e-77	0.78	0.34	0.18	7.08526e-73	tumor
USP9X	3.16249e-77	0.58	0.46	0.28	7.35311e-73	tumor
KIF1B	3.44316e-77	0.88	0.27	0.12	8.00569e-73	tumor
ABRACL	3.46651e-77	0.87	0.31	0.16	8.05999e-73	tumor
FUNDC2	3.49494e-77	0.6	0.44	0.27	8.12607e-73	tumor
LZTS3	3.82556e-77	0.83	0.35	0.19	8.89482e-73	tumor
AGTRAP	6.53942e-77	0.63	0.42	0.25	1.52048e-72	tumor
ESRRA	7.66512e-77	0.72	0.38	0.22	1.78222e-72	tumor
YWHAH	1.21861e-76	0.62	0.52	0.36	2.83339e-72	tumor
PHIP	1.57853e-76	0.76	0.33	0.17	3.67023e-72	tumor
AARS	1.71475e-76	-1.29	0.22	0.34	3.98696e-72	tumor
NECTIN4	1.75069e-76	0.99	0.27	0.13	4.07053e-72	tumor
MPV17	2.02333e-76	0.74	0.27	0.12	4.70444e-72	tumor
EPPK1	2.7096e-76	0.99	0.42	0.28	6.30009e-72	tumor
N4BP2L2	3.49336e-76	0.67	0.37	0.2	8.1224e-72	tumor
TMED4	3.51263e-76	0.64	0.49	0.33	8.16722e-72	tumor
PRSS21	3.68482e-76	1.01	0.3	0.15	8.56757e-72	tumor
LTBR	3.79909e-76	0.51	0.44	0.25	8.83326e-72	tumor
POLR1C	5.84857e-76	0.97	0.27	0.13	1.35985e-71	tumor
SND1	6.63897e-76	0.57	0.53	0.36	1.54363e-71	tumor
CASC4	1.04147e-75	0.73	0.31	0.15	2.42152e-71	tumor
MDM4	1.3827e-75	0.86	0.29	0.14	3.21491e-71	tumor
PPP6R1	1.51374e-75	-1.06	0.24	0.36	3.51959e-71	tumor
SDHB	1.63668e-75	0.64	0.49	0.32	3.80544e-71	tumor
PTGR1	1.73927e-75	0.9	0.28	0.14	4.04397e-71	tumor
RFX5	3.54531e-75	0.93	0.28	0.14	8.24321e-71	tumor
CDC42EP4	3.5821e-75	0.72	0.44	0.27	8.32874e-71	tumor
STAB1	4.90085e-75	0.98	0.28	0.14	1.1395e-70	tumor
TMEM41A	4.95524e-75	0.82	0.3	0.15	1.15214e-70	tumor
AC005261.1	5.16474e-75	-1.14	0.18	0.3	1.20085e-70	tumor
LETMD1	5.33278e-75	0.93	0.25	0.11	1.23992e-70	tumor
IFI27	5.81016e-75	-0.48	1	1	1.35092e-70	tumor
TJP1	7.07879e-75	0.93	0.26	0.13	1.64589e-70	tumor
IFNGR1	9.41922e-75	0.84	0.29	0.15	2.19006e-70	tumor
LRP10	9.69523e-75	0.55	0.56	0.4	2.25424e-70	tumor
TRAPPC4	9.92752e-75	0.9	0.26	0.12	2.30825e-70	tumor
CAMSAP3	1.04112e-74	1.03	0.25	0.12	2.42072e-70	tumor
MFF	1.12246e-74	0.69	0.36	0.2	2.60984e-70	tumor
FNBP1L	1.21433e-74	0.84	0.29	0.14	2.82344e-70	tumor
GLYR1	1.23942e-74	0.72	0.35	0.19	2.88177e-70	tumor
NPM1	1.38514e-74	0.29	0.97	0.98	3.22058e-70	tumor
CD46	1.54798e-74	0.47	0.68	0.57	3.59921e-70	tumor
SMIM29	1.6332e-74	0.86	0.29	0.14	3.79734e-70	tumor
HIBADH	2.20321e-74	0.93	0.25	0.12	5.12268e-70	tumor
NCSTN	2.55424e-74	0.71	0.36	0.2	5.93886e-70	tumor
TMEM126B	2.72216e-74	0.84	0.28	0.14	6.32929e-70	tumor
NFATC2IP	2.99681e-74	0.85	0.28	0.14	6.96788e-70	tumor
CLCN7	3.17654e-74	0.8	0.34	0.19	7.38577e-70	tumor
UBE3A	3.73532e-74	0.82	0.26	0.12	8.68499e-70	tumor
RBM10	3.9219e-74	0.6	0.5	0.33	9.1188e-70	tumor
MRPS5	4.66493e-74	0.72	0.39	0.23	1.08464e-69	tumor
PSMD9	4.75081e-74	0.77	0.31	0.16	1.10461e-69	tumor
OXR1	5.31915e-74	0.96	0.26	0.12	1.23676e-69	tumor
CCNL2	5.5025e-74	0.63	0.56	0.41	1.27939e-69	tumor
CYSTM1	6.03731e-74	0.61	0.4	0.24	1.40373e-69	tumor
KMT2C	6.76826e-74	0.91	0.28	0.14	1.57369e-69	tumor
HMGN4	7.51078e-74	0.85	0.25	0.11	1.74633e-69	tumor
UGCG	7.92797e-74	0.95	0.29	0.15	1.84333e-69	tumor
FDPS	8.34896e-74	0.51	0.75	0.7	1.94122e-69	tumor
SDCCAG8	9.96119e-74	-1.12	0.19	0.31	2.31608e-69	tumor
PARP6	1.15391e-73	0.65	0.35	0.19	2.68295e-69	tumor
CDC37	1.28659e-73	0.53	0.65	0.52	2.99145e-69	tumor
SDHD	1.40629e-73	0.63	0.56	0.42	3.26977e-69	tumor
HERC4	1.58484e-73	0.82	0.27	0.13	3.68492e-69	tumor
BLVRB	1.64351e-73	-0.96	0.3	0.42	3.82133e-69	tumor
SPINT1	2.66926e-73	0.43	0.79	0.75	6.2063e-69	tumor
FBXO7	2.85644e-73	0.73	0.3	0.15	6.6415e-69	tumor
TOMM34	2.93834e-73	0.81	0.3	0.15	6.83193e-69	tumor
LZTS2	3.2283e-73	0.72	0.35	0.19	7.50611e-69	tumor
LAMP1	3.53417e-73	-0.48	0.7	0.82	8.2173e-69	tumor
APPL1	3.92056e-73	0.93	0.26	0.12	9.11568e-69	tumor
BCAT2	3.92888e-73	-1.16	0.18	0.3	9.13503e-69	tumor
GSTO1	4.35263e-73	0.63	0.42	0.26	1.01203e-68	tumor
PPP1CC	4.83052e-73	-0.59	0.54	0.66	1.12314e-68	tumor
SSBP1	5.01406e-73	0.51	0.67	0.56	1.16582e-68	tumor
ATP6V0B	5.18159e-73	0.33	0.86	0.83	1.20477e-68	tumor
SH3GLB1	7.0563e-73	0.62	0.37	0.2	1.64066e-68	tumor
KRT10	7.44461e-73	-1.07	0.31	0.42	1.73095e-68	tumor
DDX42	1.01382e-72	0.72	0.36	0.21	2.35723e-68	tumor
NUAK2	1.18226e-72	1.08	0.25	0.12	2.74887e-68	tumor
SCRN1	1.22549e-72	0.92	0.28	0.14	2.8494e-68	tumor
SDC4	1.38284e-72	-0.64	0.58	0.7	3.21524e-68	tumor
TP53I11	2.88824e-72	-0.97	0.31	0.43	6.71544e-68	tumor
SFT2D2	3.44519e-72	0.77	0.33	0.18	8.0104e-68	tumor
EPS8L2	3.69644e-72	-0.67	0.47	0.59	8.59458e-68	tumor
PPA1	3.83187e-72	0.33	0.92	0.92	8.90949e-68	tumor
CYB5R1	4.57552e-72	0.71	0.32	0.17	1.06385e-67	tumor
ALDOA	5.25797e-72	0.65	0.38	0.22	1.22253e-67	tumor
SFT2D1	5.53345e-72	0.83	0.31	0.16	1.28658e-67	tumor
FDFT1	8.38727e-72	0.61	0.41	0.25	1.95012e-67	tumor
CS	1.05229e-71	0.61	0.39	0.22	2.44667e-67	tumor
MRPS25	2.55598e-71	0.71	0.39	0.23	5.9429e-67	tumor
MOB4	2.60604e-71	0.86	0.29	0.15	6.0593e-67	tumor
EVA1C	3.2173e-71	0.88	0.29	0.15	7.48055e-67	tumor
IDH3G	3.46856e-71	0.68	0.33	0.18	8.06475e-67	tumor
NUB1	4.88403e-71	0.79	0.33	0.18	1.13559e-66	tumor
POLD2	5.0011e-71	0.61	0.46	0.3	1.1628e-66	tumor
CUEDC1	6.17153e-71	0.69	0.31	0.16	1.43494e-66	tumor
HSPA1A	9.70658e-71	0.73	0.52	0.38	2.25688e-66	tumor
ZC3H3	1.04153e-70	1.02	0.25	0.12	2.42165e-66	tumor
PIK3R2	1.08053e-70	0.66	0.4	0.24	2.51235e-66	tumor
TMEM205	1.2056e-70	0.51	0.59	0.43	2.80313e-66	tumor
CUEDC2	1.22388e-70	0.74	0.33	0.18	2.84565e-66	tumor
PNN	1.2738e-70	0.63	0.45	0.29	2.9617e-66	tumor
SLC25A10	1.40518e-70	0.94	0.26	0.13	3.26718e-66	tumor
ALDH18A1	1.53002e-70	0.7	0.35	0.2	3.55744e-66	tumor
STK24	1.7339e-70	0.59	0.47	0.3	4.0315e-66	tumor
CYP51A1	1.74442e-70	0.79	0.28	0.14	4.05596e-66	tumor
BCKDHA	2.19627e-70	-1.11	0.19	0.31	5.10655e-66	tumor
GTF3C6	2.61828e-70	0.7	0.38	0.22	6.08776e-66	tumor
LUC7L3	2.6526e-70	0.73	0.59	0.49	6.16757e-66	tumor
IRF9	2.67104e-70	0.58	0.47	0.3	6.21044e-66	tumor
GTF2H5	3.07739e-70	0.76	0.31	0.17	7.15524e-66	tumor
TJP2	3.53176e-70	0.61	0.39	0.22	8.2117e-66	tumor
EIF2AK1	3.60977e-70	0.58	0.36	0.2	8.39308e-66	tumor
CABIN1	3.70036e-70	0.74	0.33	0.19	8.60372e-66	tumor
CCDC12	5.06585e-70	0.68	0.36	0.21	1.17786e-65	tumor
GALNT3	6.08315e-70	0.97	0.26	0.13	1.41439e-65	tumor
MFGE8	6.57733e-70	0.43	0.67	0.57	1.52929e-65	tumor
RBX1	6.71231e-70	-0.45	0.67	0.8	1.56068e-65	tumor
ARIH1	7.64554e-70	0.76	0.3	0.15	1.77766e-65	tumor
AKT1	7.67595e-70	0.6	0.48	0.31	1.78473e-65	tumor
EIF4EBP3	1.01983e-69	0.79	0.31	0.16	2.37121e-65	tumor
RNF19A	1.12099e-69	0.85	0.3	0.16	2.60642e-65	tumor
GPRC5B	1.32428e-69	0.75	0.44	0.29	3.07908e-65	tumor
EIF2B5	1.42579e-69	0.58	0.37	0.21	3.3151e-65	tumor
DDRGK1	1.60571e-69	0.61	0.39	0.23	3.73344e-65	tumor
ACP5	1.90663e-69	0.95	0.26	0.13	4.4331e-65	tumor
SH2B1	2.19053e-69	0.83	0.31	0.17	5.09321e-65	tumor
PDXK	2.88301e-69	-0.53	0.61	0.73	6.70329e-65	tumor
ZNF217	3.81623e-69	-0.54	0.51	0.65	8.87311e-65	tumor
ANXA7	4.35814e-69	0.59	0.43	0.27	1.01331e-64	tumor
PCDH7	5.25952e-69	-1.04	0.21	0.33	1.22289e-64	tumor
TP53I3	5.54028e-69	0.85	0.27	0.13	1.28817e-64	tumor
NBEAL2	8.53309e-69	0.76	0.32	0.17	1.98403e-64	tumor
HMG20B	9.53311e-69	0.6	0.38	0.22	2.21654e-64	tumor
XRCC5	1.17365e-68	0.45	0.66	0.54	2.72886e-64	tumor
DPM3	1.18205e-68	0.61	0.54	0.39	2.74838e-64	tumor
KDM5B	1.23021e-68	0.85	0.25	0.12	2.86037e-64	tumor
UBE2L6	1.41428e-68	-0.49	0.58	0.71	3.28833e-64	tumor
PLXNA1	1.42848e-68	-1.09	0.21	0.32	3.32136e-64	tumor
PCBD1	1.64262e-68	0.48	0.68	0.59	3.81925e-64	tumor
HLA-DPB1	2.37713e-68	0.42	0.84	0.86	5.52707e-64	tumor
COX5B	2.97281e-68	0.27	1	1	6.91207e-64	tumor
KANSL3	3.93615e-68	0.93	0.26	0.13	9.15195e-64	tumor
SAFB2	4.11188e-68	0.86	0.28	0.14	9.56054e-64	tumor
CMBL	4.15582e-68	0.9	0.26	0.13	9.66271e-64	tumor
ARHGAP4	4.31458e-68	0.89	0.32	0.18	1.00318e-63	tumor
ACP1	4.40217e-68	-0.49	0.6	0.73	1.02355e-63	tumor
PFKP	4.55445e-68	0.6	0.57	0.44	1.05895e-63	tumor
CREBZF	5.67208e-68	0.73	0.28	0.14	1.31882e-63	tumor
MRPL13	6.48246e-68	0.62	0.52	0.37	1.50724e-63	tumor
VAPA	6.73553e-68	0.46	0.6	0.45	1.56608e-63	tumor
SDHA	7.85488e-68	0.55	0.63	0.53	1.82634e-63	tumor
RALGDS	8.0651e-68	0.84	0.26	0.12	1.87522e-63	tumor
SCAMP3	9.88253e-68	0.6	0.43	0.26	2.29779e-63	tumor
EMC2	1.03118e-67	0.7	0.34	0.19	2.39759e-63	tumor
IER2	1.09975e-67	0.63	0.61	0.5	2.55703e-63	tumor
VEZF1	1.60692e-67	0.81	0.3	0.16	3.73624e-63	tumor
HES4	1.74968e-67	-1.01	0.24	0.36	4.06818e-63	tumor
CHD2	2.28755e-67	0.64	0.34	0.19	5.31878e-63	tumor
NME3	2.66478e-67	0.61	0.5	0.35	6.19587e-63	tumor
PTTG1	3.6666e-67	0.58	0.38	0.22	8.5252e-63	tumor
RPL34	3.94672e-67	0.48	1	1	9.17651e-63	tumor
PTPN23	4.07962e-67	0.82	0.29	0.15	9.48553e-63	tumor
BTG3	4.09533e-67	0.61	0.47	0.32	9.52206e-63	tumor
ACAA1	5.37195e-67	0.78	0.33	0.19	1.24903e-62	tumor
NOTCH2	5.5467e-67	0.56	0.39	0.23	1.28966e-62	tumor
PTK2	6.16996e-67	0.59	0.45	0.29	1.43458e-62	tumor
BUD23	6.74785e-67	0.46	0.48	0.31	1.56894e-62	tumor
WASHC5	9.78991e-67	0.86	0.26	0.12	2.27625e-62	tumor
TMEM65	1.03686e-66	0.71	0.29	0.15	2.4108e-62	tumor
FYTTD1	1.09111e-66	0.63	0.31	0.17	2.53693e-62	tumor
NIPA2	1.14877e-66	0.83	0.26	0.13	2.67101e-62	tumor
SAT1	1.18438e-66	0.41	0.91	0.91	2.7538e-62	tumor
INO80E	1.52537e-66	0.81	0.28	0.15	3.54663e-62	tumor
MRPS36	1.56092e-66	0.92	0.26	0.13	3.62929e-62	tumor
BTBD2	1.62076e-66	0.65	0.34	0.19	3.76844e-62	tumor
PAM	1.755e-66	0.78	0.27	0.13	4.08055e-62	tumor
GPD2	1.76456e-66	0.97	0.29	0.15	4.10278e-62	tumor
LAMC1	1.79437e-66	0.48	0.43	0.26	4.17209e-62	tumor
LUC7L	1.97232e-66	0.86	0.29	0.16	4.58583e-62	tumor
PDCD4	2.1423e-66	0.7	0.45	0.3	4.98105e-62	tumor
MAX	2.71279e-66	0.84	0.25	0.12	6.3075e-62	tumor
CERS2	3.37509e-66	0.65	0.38	0.23	7.84742e-62	tumor
GGA3	3.96637e-66	0.83	0.29	0.15	9.2222e-62	tumor
MRPS15	4.28734e-66	0.54	0.43	0.26	9.96848e-62	tumor
EHMT2	4.52866e-66	0.65	0.41	0.25	1.05296e-61	tumor
DPCD	4.90829e-66	0.91	0.26	0.13	1.14123e-61	tumor
CLNS1A	5.86129e-66	0.53	0.5	0.34	1.36281e-61	tumor
NUDCD3	6.05946e-66	0.78	0.33	0.18	1.40888e-61	tumor
MTCH2	6.54573e-66	0.58	0.4	0.24	1.52195e-61	tumor
EIF4EBP1	7.29493e-66	-1.14	0.3	0.4	1.69615e-61	tumor
CHPF2	7.64101e-66	0.87	0.27	0.14	1.77661e-61	tumor
COL5A1	8.02976e-66	-1.26	0.17	0.28	1.867e-61	tumor
SHKBP1	8.47948e-66	-1.11	0.16	0.27	1.97156e-61	tumor
HIST3H2A	9.61082e-66	0.8	0.3	0.17	2.23461e-61	tumor
MED29	1.02014e-65	-1.03	0.18	0.3	2.37193e-61	tumor
DMAC1	1.25842e-65	0.4	0.73	0.64	2.92596e-61	tumor
SUMO1	1.28983e-65	0.5	0.58	0.44	2.99899e-61	tumor
MANF	1.32492e-65	0.51	0.62	0.5	3.08056e-61	tumor
BRD8	2.04071e-65	0.75	0.31	0.17	4.74484e-61	tumor
SPOCK2	2.53745e-65	-1.41	0.2	0.3	5.89983e-61	tumor
DPM2	2.54093e-65	0.79	0.31	0.17	5.90791e-61	tumor
TRAPPC12	2.6762e-65	0.68	0.34	0.19	6.22243e-61	tumor
EFNA1	2.71831e-65	0.63	0.43	0.28	6.32035e-61	tumor
STXBP6	2.9582e-65	0.86	0.28	0.14	6.87811e-61	tumor
HK1	3.19858e-65	0.59	0.37	0.21	7.43701e-61	tumor
CDC42EP1	3.25888e-65	1.14	0.26	0.14	7.57722e-61	tumor
PSMB3	5.23625e-65	-0.55	0.55	0.66	1.21748e-60	tumor
TRABD	5.61298e-65	0.71	0.26	0.13	1.30507e-60	tumor
ATP6V1C1	5.97501e-65	0.64	0.34	0.2	1.38925e-60	tumor
MDH2	6.32227e-65	0.44	0.75	0.69	1.46999e-60	tumor
SRRM1	6.93058e-65	0.67	0.33	0.19	1.61143e-60	tumor
LRATD2	7.58863e-65	0.59	0.42	0.26	1.76443e-60	tumor
PDCD11	8.22319e-65	0.9	0.26	0.13	1.91197e-60	tumor
CNN2	1.5396e-64	-1	0.28	0.39	3.57973e-60	tumor
LRRC41	1.54074e-64	0.51	0.44	0.27	3.58238e-60	tumor
CCDC130	1.65075e-64	0.88	0.25	0.13	3.83816e-60	tumor
ZNF644	1.70481e-64	0.77	0.3	0.16	3.96385e-60	tumor
KHDC4	1.73792e-64	0.82	0.29	0.16	4.04085e-60	tumor
PFDN2	1.89381e-64	0.62	0.62	0.53	4.40331e-60	tumor
CXXC5	2.11864e-64	0.63	0.6	0.5	4.92606e-60	tumor
PRMT5	2.1621e-64	0.65	0.34	0.2	5.0271e-60	tumor
CUL3	2.34322e-64	0.63	0.34	0.19	5.44821e-60	tumor
RAB6A	2.63328e-64	0.51	0.42	0.25	6.12264e-60	tumor
PHC2	2.96706e-64	0.5	0.41	0.25	6.89872e-60	tumor
DNAJA3	3.077e-64	0.75	0.28	0.15	7.15433e-60	tumor
GCSH	3.24844e-64	-1.05	0.23	0.34	7.55295e-60	tumor
TSPAN6	3.89216e-64	-0.94	0.32	0.42	9.04966e-60	tumor
APP	4.81713e-64	-0.56	0.5	0.62	1.12003e-59	tumor
ECSIT	7.32474e-64	0.9	0.25	0.12	1.70307e-59	tumor
SUCLG2	9.36389e-64	0.67	0.33	0.19	2.1772e-59	tumor
DCAF8	9.39128e-64	0.63	0.38	0.23	2.18357e-59	tumor
SEC62	1.03517e-63	-0.68	0.46	0.56	2.40687e-59	tumor
FNBP4	1.06375e-63	0.73	0.3	0.16	2.47332e-59	tumor
COPS8	1.23434e-63	0.8	0.25	0.12	2.86997e-59	tumor
RIPK4	1.46766e-63	-1.17	0.15	0.26	3.41246e-59	tumor
YES1	1.91601e-63	0.84	0.26	0.13	4.45493e-59	tumor
SLC25A5	3.33913e-63	0.37	0.8	0.77	7.76381e-59	tumor
PAN3	3.68638e-63	0.9	0.26	0.13	8.5712e-59	tumor
ATN1	4.02426e-63	0.58	0.51	0.36	9.35681e-59	tumor
EI24	4.38336e-63	0.43	0.43	0.26	1.01918e-58	tumor
RAB10	5.22301e-63	0.51	0.51	0.35	1.2144e-58	tumor
XRCC6	6.6654e-63	-0.49	0.64	0.75	1.54977e-58	tumor
DNPEP	8.16384e-63	0.67	0.33	0.18	1.89817e-58	tumor
COMMD6	8.38657e-63	0.41	0.84	0.87	1.94996e-58	tumor
SNX17	8.59743e-63	0.56	0.42	0.27	1.99899e-58	tumor
GLIPR2	1.07764e-62	1.18	0.32	0.2	2.50562e-58	tumor
ZFYVE21	1.25123e-62	0.85	0.26	0.13	2.90924e-58	tumor
HINT3	1.26012e-62	0.71	0.31	0.17	2.92991e-58	tumor
RANBP1	1.42328e-62	0.54	0.57	0.43	3.30928e-58	tumor
UXT	1.75545e-62	0.55	0.57	0.44	4.08161e-58	tumor
RAC1	1.78432e-62	0.37	0.8	0.76	4.14871e-58	tumor
POLE3	2.0516e-62	0.8	0.28	0.15	4.77018e-58	tumor
TOMM20	2.37797e-62	0.39	0.87	0.9	5.52901e-58	tumor
ANXA4	2.49207e-62	0.68	0.33	0.19	5.7943e-58	tumor
MECOM	2.77107e-62	0.6	0.44	0.29	6.44302e-58	tumor
DDIT4	3.52159e-62	0.63	0.41	0.26	8.18804e-58	tumor
AXIN1	3.63545e-62	0.77	0.27	0.14	8.45278e-58	tumor
INAVA	3.66588e-62	0.76	0.31	0.17	8.52353e-58	tumor
CNOT3	6.15826e-62	-1.06	0.18	0.29	1.43186e-57	tumor
TMEM248	6.78538e-62	0.55	0.51	0.36	1.57767e-57	tumor
COPS9	7.22068e-62	0.49	0.74	0.71	1.67888e-57	tumor
ORMDL1	7.55892e-62	0.57	0.34	0.19	1.75753e-57	tumor
NREP	8.33905e-62	-1.28	0.19	0.29	1.93891e-57	tumor
TNRC18	9.89054e-62	0.68	0.39	0.24	2.29965e-57	tumor
ITGB2	1.00641e-61	0.66	0.36	0.22	2.34002e-57	tumor
C5orf15	1.40406e-61	0.63	0.32	0.18	3.26457e-57	tumor
FRMD8	1.49006e-61	0.77	0.3	0.17	3.46453e-57	tumor
CDR2L	1.81418e-61	-1.1	0.33	0.41	4.21815e-57	tumor
MXRA7	1.83022e-61	0.6	0.39	0.24	4.25544e-57	tumor
SLC39A1	1.99073e-61	0.54	0.42	0.27	4.62864e-57	tumor
LONP1	2.06522e-61	0.64	0.37	0.23	4.80185e-57	tumor
ZNF692	2.7636e-61	0.88	0.27	0.14	6.42565e-57	tumor
ZNF467	4.04928e-61	0.96	0.25	0.13	9.41497e-57	tumor
TRIM56	4.21243e-61	0.68	0.26	0.13	9.79433e-57	tumor
UBXN6	4.27024e-61	0.54	0.39	0.23	9.92873e-57	tumor
ATXN10	4.99255e-61	-0.95	0.27	0.38	1.16082e-56	tumor
LYPLA1	5.54601e-61	0.52	0.35	0.2	1.2895e-56	tumor
MIB2	6.0891e-61	0.77	0.26	0.13	1.41578e-56	tumor
HSF1	6.67688e-61	0.5	0.65	0.55	1.55244e-56	tumor
CD14	7.63279e-61	0.61	0.37	0.22	1.7747e-56	tumor
RBM22	8.41927e-61	0.73	0.3	0.16	1.95756e-56	tumor
PSAT1	9.42192e-61	0.65	0.38	0.23	2.19069e-56	tumor
GLO1	1.15961e-60	0.53	0.47	0.32	2.69621e-56	tumor
MOV10	1.17156e-60	0.65	0.36	0.21	2.72399e-56	tumor
KDM5C	1.45146e-60	0.65	0.31	0.17	3.3748e-56	tumor
PTPN18	1.64287e-60	0.69	0.31	0.17	3.81983e-56	tumor
SARNP	2.14574e-60	0.62	0.37	0.23	4.98907e-56	tumor
PPM1G	2.55278e-60	0.47	0.44	0.28	5.93547e-56	tumor
CXCL16	2.99477e-60	0.56	0.39	0.24	6.96314e-56	tumor
EIF3B	3.35696e-60	0.51	0.62	0.51	7.80526e-56	tumor
NONO	3.7398e-60	0.36	0.77	0.7	8.6954e-56	tumor
GGA2	3.86401e-60	0.66	0.31	0.17	8.98422e-56	tumor
NOP53	5.96713e-60	-0.51	0.58	0.69	1.38742e-55	tumor
TXLNA	6.70944e-60	0.56	0.35	0.2	1.56001e-55	tumor
ASMTL	7.30063e-60	0.77	0.25	0.13	1.69747e-55	tumor
UBE2M	7.45088e-60	-0.9	0.29	0.4	1.73241e-55	tumor
TM4SF1	1.00379e-59	0.42	0.9	0.91	2.33391e-55	tumor
INPPL1	1.29309e-59	0.53	0.46	0.31	3.00656e-55	tumor
NCOA7	1.4086e-59	0.97	0.3	0.18	3.27513e-55	tumor
CHP1	1.42055e-59	0.58	0.3	0.16	3.30291e-55	tumor
GRK6	1.53423e-59	0.75	0.27	0.15	3.56725e-55	tumor
TUSC3	1.61401e-59	0.7	0.26	0.14	3.75273e-55	tumor
SUPT5H	1.67035e-59	-0.87	0.29	0.39	3.88372e-55	tumor
PKN1	1.75314e-59	0.61	0.47	0.33	4.07623e-55	tumor
ECI1	2.15298e-59	0.56	0.56	0.43	5.00588e-55	tumor
ARMCX3	2.33023e-59	-0.99	0.23	0.34	5.41802e-55	tumor
ZNF664	2.46462e-59	0.52	0.47	0.31	5.73048e-55	tumor
ACTR10	2.69481e-59	0.67	0.28	0.15	6.26571e-55	tumor
UNC50	3.11471e-59	0.83	0.26	0.14	7.242e-55	tumor
AFTPH	3.6968e-59	0.71	0.28	0.15	8.59543e-55	tumor
APEH	4.12538e-59	0.54	0.46	0.31	9.59193e-55	tumor
RCC2	4.35181e-59	0.46	0.55	0.4	1.01184e-54	tumor
PTDSS1	4.46699e-59	0.69	0.29	0.16	1.03862e-54	tumor
PNPLA6	4.63965e-59	0.78	0.26	0.13	1.07876e-54	tumor
ZNF579	5.23931e-59	-1.07	0.17	0.28	1.21819e-54	tumor
ARIH2	6.05625e-59	0.78	0.27	0.15	1.40814e-54	tumor
PET100	8.33877e-59	0.47	0.84	0.85	1.93885e-54	tumor
EXOSC10	1.01133e-58	0.85	0.25	0.13	2.35144e-54	tumor
HDAC2	1.29349e-58	0.58	0.44	0.29	3.00749e-54	tumor
PILRB	1.38942e-58	0.49	0.33	0.18	3.23054e-54	tumor
DIAPH1	1.44342e-58	0.54	0.36	0.21	3.35609e-54	tumor
SMAD2	1.45969e-58	-1	0.3	0.39	3.39391e-54	tumor
DGLUCY	1.69143e-58	-1.05	0.2	0.31	3.93274e-54	tumor
YIPF2	1.97828e-58	0.57	0.35	0.21	4.5997e-54	tumor
VPS51	2.31463e-58	0.49	0.41	0.26	5.38174e-54	tumor
MTPN	2.33787e-58	0.49	0.51	0.36	5.43577e-54	tumor
FLOT1	2.37292e-58	0.41	0.79	0.77	5.51728e-54	tumor
GLI4	2.6429e-58	0.88	0.29	0.16	6.145e-54	tumor
NARF	3.1016e-58	0.77	0.31	0.17	7.21153e-54	tumor
UBE2T	3.12547e-58	0.83	0.26	0.14	7.26703e-54	tumor
DCAF12	3.17329e-58	0.72	0.28	0.16	7.37821e-54	tumor
NKTR	4.40507e-58	0.73	0.3	0.17	1.02422e-53	tumor
FAM177A1	6.65958e-58	0.62	0.3	0.16	1.54842e-53	tumor
TUBA1A	6.67855e-58	0.61	0.33	0.19	1.55283e-53	tumor
CLINT1	6.73273e-58	0.52	0.41	0.26	1.56543e-53	tumor
IL32	7.05527e-58	0.67	0.44	0.3	1.64042e-53	tumor
CLPTM1	9.61603e-58	-0.92	0.25	0.35	2.23582e-53	tumor
FAM20C	9.88632e-58	0.64	0.26	0.13	2.29867e-53	tumor
C1orf43	1.03867e-57	0.47	0.61	0.49	2.41501e-53	tumor
LINC00963	1.06933e-57	0.75	0.28	0.15	2.4863e-53	tumor
EGLN2	1.09207e-57	-1	0.21	0.32	2.53917e-53	tumor
VTCN1	1.10587e-57	-0.9	0.35	0.44	2.57126e-53	tumor
BTG1	1.48842e-57	0.54	0.33	0.19	3.46072e-53	tumor
RAB7A	1.49063e-57	-0.38	0.65	0.79	3.46587e-53	tumor
RBBP6	2.17312e-57	0.63	0.34	0.2	5.05271e-53	tumor
CASP4	2.98736e-57	0.67	0.31	0.18	6.94591e-53	tumor
SNX2	3.36622e-57	0.75	0.29	0.17	7.82679e-53	tumor
CARS	3.96306e-57	-1.04	0.15	0.26	9.21452e-53	tumor
FTH1	4.1601e-57	0.67	1	1	9.67264e-53	tumor
GAK	4.38926e-57	0.47	0.34	0.19	1.02055e-52	tumor
TYMS	5.02337e-57	0.78	0.28	0.16	1.16798e-52	tumor
TNFRSF21	5.18635e-57	-1.06	0.18	0.28	1.20588e-52	tumor
NOC2L	5.28448e-57	0.55	0.37	0.22	1.22869e-52	tumor
CAST	5.41869e-57	0.57	0.31	0.17	1.2599e-52	tumor
GLB1	6.44005e-57	0.68	0.3	0.17	1.49737e-52	tumor
VWA1	6.81315e-57	0.45	0.51	0.35	1.58412e-52	tumor
COMT	7.27384e-57	0.52	0.41	0.26	1.69124e-52	tumor
DR1	8.94664e-57	0.65	0.3	0.17	2.08018e-52	tumor
NDUFA8	1.03299e-56	0.5	0.47	0.32	2.40181e-52	tumor
GNB1	1.12761e-56	0.36	0.77	0.72	2.6218e-52	tumor
TGIF1	1.34556e-56	0.7	0.28	0.15	3.12856e-52	tumor
TPCN1	1.36544e-56	0.67	0.29	0.16	3.1748e-52	tumor
LMBRD1	1.37678e-56	0.64	0.31	0.18	3.20116e-52	tumor
CITED4	1.44809e-56	0.6	0.41	0.27	3.36696e-52	tumor
IRF1	1.46391e-56	0.55	0.39	0.24	3.40374e-52	tumor
PIEZO1	1.67076e-56	-1	0.2	0.31	3.88469e-52	tumor
FAM136A	1.68367e-56	0.53	0.42	0.27	3.9147e-52	tumor
TST	1.70644e-56	0.7	0.28	0.16	3.96765e-52	tumor
MTDH	1.92126e-56	0.45	0.64	0.53	4.46713e-52	tumor
WASL	1.98871e-56	0.7	0.3	0.17	4.62395e-52	tumor
DLG1	2.22534e-56	0.54	0.31	0.17	5.17415e-52	tumor
C5orf24	2.59038e-56	0.66	0.27	0.14	6.02289e-52	tumor
CAPS	2.59829e-56	0.56	0.36	0.22	6.04129e-52	tumor
LAMTOR2	2.6444e-56	0.53	0.53	0.4	6.14849e-52	tumor
HDLBP	2.74402e-56	0.38	0.73	0.66	6.38013e-52	tumor
UQCC1	2.99056e-56	0.76	0.26	0.13	6.95334e-52	tumor
MAVS	3.99565e-56	0.65	0.3	0.17	9.29028e-52	tumor
PMF1	4.4444e-56	0.73	0.29	0.17	1.03337e-51	tumor
IK	4.65054e-56	0.48	0.39	0.24	1.0813e-51	tumor
CP	6.69087e-56	-0.28	0.84	0.93	1.55569e-51	tumor
NNMT	8.59917e-56	-0.89	0.33	0.43	1.99939e-51	tumor
IMPDH2	1.04524e-55	0.47	0.63	0.52	2.43028e-51	tumor
C14orf119	1.34526e-55	0.52	0.35	0.21	3.12787e-51	tumor
UBL7	1.39532e-55	0.74	0.27	0.15	3.24427e-51	tumor
PMPCB	1.65567e-55	0.53	0.34	0.2	3.84959e-51	tumor
SENP6	1.75975e-55	0.65	0.29	0.16	4.09159e-51	tumor
MRPL20	2.02512e-55	0.35	0.75	0.69	4.7086e-51	tumor
ECI2	2.17511e-55	0.76	0.26	0.14	5.05734e-51	tumor
COX17	2.23683e-55	-0.42	0.61	0.74	5.20085e-51	tumor
ZNF787	2.44611e-55	-1.03	0.2	0.3	5.68745e-51	tumor
RBM39	2.48969e-55	0.36	0.77	0.73	5.78877e-51	tumor
ITPRIPL2	2.51299e-55	0.66	0.27	0.14	5.84295e-51	tumor
NMI	2.97407e-55	0.56	0.34	0.2	6.915e-51	tumor
PRXL2B	3.62128e-55	0.72	0.28	0.16	8.41984e-51	tumor
DROSHA	4.02565e-55	0.76	0.28	0.16	9.36003e-51	tumor
FBXL3	4.43353e-55	0.77	0.27	0.15	1.03084e-50	tumor
SHARPIN	4.7803e-55	0.52	0.46	0.32	1.11147e-50	tumor
PHYKPL	4.86536e-55	0.77	0.26	0.14	1.13125e-50	tumor
PNISR	5.69812e-55	0.52	0.38	0.23	1.32487e-50	tumor
PNPT1	6.26307e-55	0.81	0.27	0.15	1.45623e-50	tumor
UBE2Q1	6.40653e-55	0.52	0.4	0.26	1.48958e-50	tumor
EBNA1BP2	8.22576e-55	0.52	0.42	0.27	1.91257e-50	tumor
B4GALT5	9.73873e-55	0.54	0.38	0.23	2.26435e-50	tumor
RUVBL2	1.05264e-54	-0.89	0.28	0.38	2.4475e-50	tumor
PDCD6	1.1782e-54	0.38	0.75	0.7	2.73944e-50	tumor
PTTG1IP	1.37756e-54	-0.49	0.64	0.76	3.20295e-50	tumor
FZD6	1.85769e-54	0.63	0.28	0.16	4.31932e-50	tumor
TAF1D	1.90155e-54	0.49	0.51	0.36	4.42128e-50	tumor
AP1G2	2.95538e-54	0.62	0.28	0.16	6.87156e-50	tumor
CAD	3.57323e-54	0.78	0.25	0.14	8.30811e-50	tumor
RTF1	3.82362e-54	0.67	0.27	0.15	8.89031e-50	tumor
ADPRHL2	4.36598e-54	0.65	0.29	0.16	1.01513e-49	tumor
CLUH	6.11145e-54	0.5	0.39	0.24	1.42097e-49	tumor
STARD7	6.12316e-54	-0.41	0.72	0.84	1.4237e-49	tumor
CARHSP1	6.51003e-54	0.48	0.6	0.48	1.51365e-49	tumor
SBNO2	7.64744e-54	0.55	0.34	0.2	1.77811e-49	tumor
CHMP2A	7.71842e-54	-0.79	0.37	0.45	1.79461e-49	tumor
FAM193B	8.24176e-54	0.67	0.29	0.16	1.91629e-49	tumor
TBCA	9.80041e-54	0.53	0.58	0.47	2.27869e-49	tumor
NPLOC4	1.04904e-53	0.52	0.39	0.24	2.43912e-49	tumor
TBC1D14	1.24848e-53	0.67	0.29	0.16	2.90283e-49	tumor
DDR1	1.42932e-53	0.4	0.77	0.74	3.32331e-49	tumor
ETFB	2.06243e-53	-0.88	0.29	0.39	4.79536e-49	tumor
FH	2.09224e-53	0.58	0.38	0.24	4.86466e-49	tumor
TMEM134	2.17843e-53	0.56	0.36	0.22	5.06506e-49	tumor
INTS1	2.28675e-53	0.49	0.39	0.25	5.31693e-49	tumor
DNAJC11	2.55581e-53	0.64	0.28	0.16	5.94252e-49	tumor
CHRAC1	2.75728e-53	0.73	0.25	0.14	6.41095e-49	tumor
IPO9	3.13321e-53	0.62	0.3	0.17	7.28503e-49	tumor
RPL26L1	3.4958e-53	0.55	0.35	0.22	8.12807e-49	tumor
TIA1	3.71192e-53	0.44	0.44	0.29	8.63059e-49	tumor
CACYBP	3.89199e-53	0.48	0.49	0.35	9.04927e-49	tumor
TLE5	4.04561e-53	0.29	0.8	0.74	9.40645e-49	tumor
SHFL	4.16633e-53	0.68	0.29	0.17	9.68715e-49	tumor
RTP4	4.50236e-53	0.76	0.32	0.19	1.04684e-48	tumor
DGAT1	5.38664e-53	0.6	0.53	0.41	1.25245e-48	tumor
VSIR	5.40391e-53	0.68	0.32	0.19	1.25646e-48	tumor
SNHG19	5.86672e-53	0.64	0.38	0.25	1.36407e-48	tumor
MAP3K13	7.1221e-53	0.38	0.37	0.22	1.65596e-48	tumor
PITRM1	7.36904e-53	0.58	0.4	0.26	1.71338e-48	tumor
AGPAT3	8.01046e-53	0.68	0.25	0.14	1.86251e-48	tumor
TLN1	8.0989e-53	0.41	0.49	0.34	1.88307e-48	tumor
ARHGAP1	8.85133e-53	0.48	0.37	0.23	2.05802e-48	tumor
IFI35	1.0797e-52	-0.96	0.24	0.34	2.51042e-48	tumor
TMEM265	1.12821e-52	0.52	0.38	0.24	2.62319e-48	tumor
UQCR10	1.32851e-52	0.27	0.94	0.96	3.08893e-48	tumor
NDUFA11	1.43934e-52	0.32	0.84	0.84	3.34661e-48	tumor
NAA10	1.64852e-52	0.32	0.47	0.3	3.83297e-48	tumor
STOML2	1.71437e-52	0.43	0.64	0.54	3.98608e-48	tumor
POMP	1.96718e-52	0.31	0.78	0.75	4.57388e-48	tumor
WDR13	2.01006e-52	0.48	0.45	0.3	4.6736e-48	tumor
GOT1	2.16626e-52	0.63	0.32	0.19	5.03677e-48	tumor
PKN2	2.66851e-52	0.67	0.26	0.14	6.20455e-48	tumor
TPD52	3.4515e-52	0.5	0.39	0.25	8.02507e-48	tumor
SLC35A2	3.55947e-52	0.71	0.28	0.16	8.27613e-48	tumor
RBM23	4.48693e-52	0.6	0.29	0.17	1.04326e-47	tumor
TES	5.86239e-52	0.57	0.33	0.2	1.36306e-47	tumor
MRPS12	6.1537e-52	-0.82	0.33	0.42	1.4308e-47	tumor
THBS3	6.47235e-52	0.79	0.26	0.15	1.50489e-47	tumor
LAMB3	8.02336e-52	0.65	0.42	0.28	1.86551e-47	tumor
CSKMT	8.90934e-52	-0.88	0.4	0.48	2.07151e-47	tumor
PTP4A2	9.72615e-52	0.34	0.76	0.71	2.26143e-47	tumor
SMU1	1.3122e-51	0.62	0.3	0.18	3.051e-47	tumor
ENSA	1.38287e-51	-0.46	0.55	0.66	3.21531e-47	tumor
CEP170B	1.64668e-51	0.71	0.25	0.14	3.8287e-47	tumor
CHMP5	1.9857e-51	0.44	0.47	0.33	4.61696e-47	tumor
KDELR2	2.00222e-51	-0.39	0.74	0.87	4.65537e-47	tumor
ANXA1	2.01323e-51	-0.67	0.7	0.75	4.68097e-47	tumor
SH3BGRL	2.85946e-51	0.5	0.36	0.22	6.64853e-47	tumor
PAK1	3.02339e-51	0.63	0.26	0.14	7.02969e-47	tumor
ZNF639	3.55567e-51	0.7	0.26	0.14	8.2673e-47	tumor
TACSTD2	3.91025e-51	0.36	0.79	0.72	9.09171e-47	tumor
MIDN	4.29317e-51	0.54	0.36	0.23	9.98205e-47	tumor
COL6A1	5.22622e-51	-0.58	0.5	0.61	1.21515e-46	tumor
DNAJC21	6.52014e-51	0.75	0.25	0.14	1.516e-46	tumor
YBX1	7.5173e-51	0.39	0.91	0.96	1.74785e-46	tumor
PDS5A	1.01853e-50	0.56	0.32	0.19	2.36819e-46	tumor
MTHFD1	1.14191e-50	0.57	0.28	0.16	2.65505e-46	tumor
MRPS24	1.16532e-50	0.46	0.51	0.38	2.7095e-46	tumor
MRPL27	1.36233e-50	0.53	0.46	0.33	3.16754e-46	tumor
NADSYN1	1.38357e-50	0.57	0.3	0.18	3.21693e-46	tumor
PTRHD1	1.38779e-50	0.66	0.33	0.2	3.22676e-46	tumor
ESD	1.39915e-50	0.58	0.34	0.21	3.25317e-46	tumor
FOSL2	1.41519e-50	0.49	0.44	0.3	3.29046e-46	tumor
TMPRSS3	1.42403e-50	0.51	0.41	0.27	3.31101e-46	tumor
MED4	1.42675e-50	0.64	0.31	0.18	3.31734e-46	tumor
ZDHHC12	1.43193e-50	0.69	0.27	0.15	3.32938e-46	tumor
IL1R1	1.55741e-50	-1	0.16	0.26	3.62113e-46	tumor
TMEM54	1.73327e-50	0.51	0.26	0.14	4.03002e-46	tumor
HDGF	2.1985e-50	0.34	0.83	0.83	5.11173e-46	tumor
NMRAL1	2.41224e-50	0.47	0.32	0.19	5.6087e-46	tumor
STAT1	2.59363e-50	-0.31	0.7	0.85	6.03045e-46	tumor
UBFD1	2.60143e-50	0.63	0.3	0.17	6.04858e-46	tumor
PLAAT4	2.68386e-50	0.35	0.46	0.31	6.24024e-46	tumor
MTIF2	2.70587e-50	0.77	0.26	0.14	6.29143e-46	tumor
DNAJB2	2.84647e-50	0.59	0.3	0.17	6.61832e-46	tumor
IMMT	3.43788e-50	0.48	0.4	0.26	7.99341e-46	tumor
CLDN1	3.49068e-50	0.71	0.29	0.16	8.11618e-46	tumor
DEXI	3.5906e-50	0.65	0.27	0.15	8.34851e-46	tumor
TMUB1	3.66674e-50	0.55	0.33	0.2	8.52554e-46	tumor
HUWE1	3.98569e-50	0.44	0.43	0.28	9.26713e-46	tumor
BECN1	4.15431e-50	-0.97	0.19	0.28	9.65918e-46	tumor
SNHG6	4.20288e-50	0.42	0.8	0.81	9.77212e-46	tumor
DHX15	4.91636e-50	0.45	0.44	0.3	1.1431e-45	tumor
H2AFX	5.00351e-50	0.58	0.33	0.2	1.16337e-45	tumor
PSMD13	5.16563e-50	-0.78	0.36	0.45	1.20106e-45	tumor
DECR1	5.24905e-50	0.53	0.31	0.18	1.22046e-45	tumor
GBP2	6.04279e-50	0.37	0.34	0.2	1.40501e-45	tumor
SWI5	6.18488e-50	0.75	0.26	0.14	1.43805e-45	tumor
MRPL22	6.23357e-50	0.5	0.38	0.24	1.44937e-45	tumor
ZMIZ1	6.24934e-50	0.54	0.37	0.23	1.45303e-45	tumor
CYCS	6.34474e-50	0.45	0.76	0.79	1.47522e-45	tumor
ADSS	7.13496e-50	0.53	0.38	0.24	1.65895e-45	tumor
LRRC59	8.80236e-50	0.51	0.44	0.3	2.04664e-45	tumor
RTL8A	8.88225e-50	0.46	0.32	0.19	2.06521e-45	tumor
DSG2	9.5299e-50	0.45	0.55	0.42	2.2158e-45	tumor
DCBLD2	1.17221e-49	0.67	0.33	0.2	2.72549e-45	tumor
CDH1	1.57375e-49	-0.89	0.32	0.41	3.65913e-45	tumor
SLC38A2	1.66638e-49	0.35	0.66	0.55	3.87451e-45	tumor
KIF1C	1.67178e-49	0.61	0.29	0.17	3.88705e-45	tumor
SELENOH	1.89783e-49	0.3	0.84	0.84	4.41265e-45	tumor
IGF1R	2.00512e-49	0.59	0.35	0.22	4.66211e-45	tumor
BIRC5	3.26154e-49	0.65	0.31	0.19	7.58342e-45	tumor
RABL6	3.3834e-49	0.38	0.35	0.21	7.86675e-45	tumor
NOP56	3.42777e-49	0.48	0.54	0.41	7.9699e-45	tumor
TMEM222	3.54225e-49	0.59	0.26	0.14	8.23609e-45	tumor
PSMG4	3.54986e-49	0.63	0.28	0.16	8.25379e-45	tumor
TMEM59	3.64827e-49	0.32	0.83	0.82	8.48258e-45	tumor
MRPL32	4.01528e-49	0.63	0.34	0.21	9.33592e-45	tumor
LRIG1	4.36569e-49	0.93	0.56	0.51	1.01507e-44	tumor
DSP	5.1578e-49	0.44	0.64	0.55	1.19924e-44	tumor
EBAG9	5.41148e-49	0.67	0.29	0.18	1.25822e-44	tumor
ARMC10	7.75163e-49	0.42	0.37	0.23	1.80233e-44	tumor
C6orf62	7.8244e-49	-0.3	0.7	0.84	1.81925e-44	tumor
MAN2C1	7.87268e-49	0.56	0.32	0.19	1.83048e-44	tumor
SPTBN1	8.58393e-49	0.48	0.42	0.28	1.99585e-44	tumor
UQCC2	8.92617e-49	-0.59	0.45	0.54	2.07542e-44	tumor
MT-ND2	9.62771e-49	-0.32	0.96	1	2.23854e-44	tumor
NDUFB4	1.07207e-48	-0.3	0.84	0.94	2.49267e-44	tumor
SERINC1	1.07664e-48	0.48	0.4	0.27	2.50329e-44	tumor
PSMA3	1.07798e-48	0.34	0.43	0.28	2.50642e-44	tumor
UQCRC1	1.1561e-48	0.42	0.75	0.74	2.68805e-44	tumor
TRAP1	1.65813e-48	0.48	0.5	0.37	3.85532e-44	tumor
SARS	1.82646e-48	-0.64	0.43	0.52	4.2467e-44	tumor
PMVK	1.89984e-48	0.59	0.47	0.36	4.41732e-44	tumor
CLK2	1.98716e-48	0.57	0.32	0.2	4.62034e-44	tumor
IL6ST	2.45131e-48	0.61	0.26	0.14	5.69955e-44	tumor
RFNG	2.89962e-48	0.64	0.3	0.18	6.7419e-44	tumor
PLAAT3	3.03507e-48	0.58	0.28	0.16	7.05685e-44	tumor
SAP30BP	3.14012e-48	0.62	0.32	0.2	7.3011e-44	tumor
CD276	3.53788e-48	0.53	0.29	0.17	8.22593e-44	tumor
ALDH2	4.18205e-48	0.73	0.28	0.16	9.72369e-44	tumor
TRAPPC6A	5.39683e-48	-0.94	0.18	0.28	1.25482e-43	tumor
POP7	5.62087e-48	0.53	0.28	0.16	1.30691e-43	tumor
USP7	5.63765e-48	0.5	0.4	0.26	1.31081e-43	tumor
PAFAH1B2	5.70396e-48	0.4	0.44	0.3	1.32623e-43	tumor
IFT57	5.97827e-48	0.69	0.27	0.15	1.39001e-43	tumor
FAF2	6.07206e-48	0.65	0.28	0.16	1.41181e-43	tumor
RAI14	6.12753e-48	-1.09	0.17	0.26	1.42471e-43	tumor
PTPRA	6.19287e-48	0.54	0.36	0.23	1.4399e-43	tumor
MRPL36	6.30134e-48	0.44	0.41	0.27	1.46512e-43	tumor
PXN	7.80312e-48	-0.81	0.35	0.43	1.8143e-43	tumor
ILF2	7.8661e-48	-0.37	0.7	0.81	1.82895e-43	tumor
DPP3	8.72331e-48	0.64	0.27	0.15	2.02826e-43	tumor
OAS3	1.01391e-47	0.57	0.35	0.22	2.35745e-43	tumor
APRT	1.02587e-47	-0.38	0.67	0.78	2.38525e-43	tumor
MZT2B	1.07305e-47	0.44	0.88	0.94	2.49495e-43	tumor
SMG1	1.24877e-47	0.49	0.38	0.24	2.90351e-43	tumor
SLC44A1	1.44921e-47	0.53	0.35	0.22	3.36955e-43	tumor
JAK1	1.53188e-47	0.58	0.29	0.17	3.56178e-43	tumor
CDK16	1.729e-47	0.37	0.69	0.61	4.02009e-43	tumor
DCAF6	1.76206e-47	0.63	0.27	0.16	4.09696e-43	tumor
PCGF5	1.84416e-47	0.66	0.27	0.16	4.28785e-43	tumor
LASP1	1.85702e-47	-0.9	0.27	0.36	4.31775e-43	tumor
HNRNPH2	1.87238e-47	-0.73	0.43	0.51	4.35347e-43	tumor
STX4	1.90149e-47	0.54	0.32	0.19	4.42114e-43	tumor
MBOAT1	1.91393e-47	0.62	0.33	0.21	4.45008e-43	tumor
COPE	2.28001e-47	-0.37	0.67	0.79	5.30124e-43	tumor
RRAS	2.41715e-47	0.57	0.32	0.2	5.62011e-43	tumor
SARAF	2.69346e-47	-0.65	0.48	0.56	6.26256e-43	tumor
YEATS2	3.01988e-47	0.47	0.33	0.2	7.02152e-43	tumor
P4HB	3.53446e-47	-0.27	0.91	0.98	8.21796e-43	tumor
STRAP	3.67811e-47	0.38	0.44	0.3	8.55197e-43	tumor
FAM199X	3.86747e-47	-0.97	0.2	0.29	8.99226e-43	tumor
AFF4	5.31921e-47	0.5	0.28	0.16	1.23677e-42	tumor
ARGLU1	5.7578e-47	0.65	0.6	0.54	1.33875e-42	tumor
DNAJA1	6.96705e-47	0.31	0.82	0.82	1.61991e-42	tumor
PLCD3	7.0114e-47	0.7	0.26	0.15	1.63022e-42	tumor
QRICH1	7.06639e-47	0.64	0.29	0.17	1.64301e-42	tumor
CBX3	7.42015e-47	0.34	0.75	0.7	1.72526e-42	tumor
ANKH	7.56655e-47	0.79	0.25	0.14	1.7593e-42	tumor
SRRT	8.185e-47	0.49	0.35	0.22	1.90309e-42	tumor
CCNB1	9.31433e-47	0.64	0.27	0.16	2.16567e-42	tumor
CETN2	9.36178e-47	0.48	0.3	0.18	2.17671e-42	tumor
SMARCD2	1.00252e-46	0.39	0.4	0.26	2.33097e-42	tumor
RAB11A	1.15463e-46	-0.4	0.67	0.78	2.68462e-42	tumor
NECAP2	1.40743e-46	0.57	0.3	0.18	3.27242e-42	tumor
ENTPD6	1.62672e-46	0.43	0.37	0.23	3.78229e-42	tumor
PPP3CB	1.67845e-46	0.72	0.26	0.15	3.90257e-42	tumor
POMGNT1	1.78437e-46	0.53	0.3	0.18	4.14883e-42	tumor
RWDD1	2.24293e-46	0.72	0.26	0.15	5.21505e-42	tumor
CHURC1	2.25414e-46	0.43	0.39	0.26	5.24109e-42	tumor
USP14	2.44414e-46	0.61	0.27	0.16	5.68288e-42	tumor
ATG101	2.49651e-46	0.59	0.3	0.18	5.80463e-42	tumor
DBNDD2	2.59852e-46	0.68	0.28	0.17	6.04182e-42	tumor
AURKAIP1	2.86966e-46	0.26	0.77	0.73	6.67224e-42	tumor
MRPS30	2.90817e-46	0.64	0.26	0.15	6.76178e-42	tumor
USP18	3.00624e-46	0.67	0.29	0.17	6.9898e-42	tumor
MTFR1L	3.07852e-46	0.55	0.3	0.18	7.15787e-42	tumor
OLA1	3.431e-46	0.36	0.4	0.26	7.97742e-42	tumor
RND3	4.21816e-46	-0.98	0.19	0.29	9.80764e-42	tumor
H2AFV	6.60754e-46	-0.35	0.63	0.76	1.53632e-41	tumor
CTSS	7.04765e-46	0.52	0.33	0.2	1.63865e-41	tumor
SRI	7.15258e-46	0.31	0.5	0.35	1.66305e-41	tumor
HEBP2	8.63995e-46	0.56	0.6	0.53	2.00887e-41	tumor
CCM2	9.30359e-46	0.67	0.26	0.15	2.16318e-41	tumor
YIF1B	9.91516e-46	-0.93	0.18	0.27	2.30537e-41	tumor
ZNF428	1.03832e-45	-0.95	0.19	0.28	2.4142e-41	tumor
FMC1	1.05989e-45	0.42	0.34	0.21	2.46436e-41	tumor
TBCD	1.08545e-45	0.45	0.36	0.23	2.52379e-41	tumor
COX14	1.11963e-45	0.43	0.46	0.32	2.60325e-41	tumor
MFN1	1.49842e-45	0.48	0.32	0.19	3.48398e-41	tumor
PRELID1	1.72542e-45	0.43	0.78	0.79	4.01178e-41	tumor
SMG7	2.05904e-45	0.5	0.36	0.23	4.78749e-41	tumor
RIC8A	2.27748e-45	-0.87	0.25	0.34	5.29537e-41	tumor
GAA	2.60049e-45	0.42	0.38	0.25	6.04641e-41	tumor
GANAB	3.15041e-45	-0.42	0.65	0.75	7.32502e-41	tumor
G3BP2	3.18145e-45	-0.89	0.26	0.35	7.39718e-41	tumor
GOLPH3	3.77162e-45	0.43	0.55	0.43	8.7694e-41	tumor
EIF4B	4.0893e-45	0.4	0.71	0.66	9.50803e-41	tumor
CPTP	4.20285e-45	0.55	0.26	0.15	9.77205e-41	tumor
ZFYVE19	4.52528e-45	0.65	0.26	0.15	1.05217e-40	tumor
KIAA2013	6.00873e-45	0.35	0.37	0.23	1.39709e-40	tumor
FUBP1	7.08551e-45	0.42	0.45	0.31	1.64745e-40	tumor
ATXN2L	7.25815e-45	0.49	0.35	0.22	1.68759e-40	tumor
NAB2	7.59217e-45	0.6	0.28	0.16	1.76526e-40	tumor
ENC1	8.29465e-45	0.86	0.28	0.17	1.92859e-40	tumor
IPO5	1.11151e-44	0.48	0.38	0.25	2.58437e-40	tumor
TECR	1.12132e-44	-0.38	0.62	0.74	2.60718e-40	tumor
PYCR2	1.37756e-44	0.44	0.39	0.26	3.20297e-40	tumor
PSMA7	1.39258e-44	-0.37	0.79	0.89	3.23788e-40	tumor
FGFR2	1.50703e-44	-1.02	0.24	0.32	3.504e-40	tumor
MCRIP1	1.59801e-44	0.41	0.46	0.33	3.71554e-40	tumor
MXD4	1.74434e-44	0.33	0.43	0.28	4.05576e-40	tumor
CSDE1	1.77894e-44	-0.34	0.81	0.9	4.13621e-40	tumor
MRPS23	1.95241e-44	0.51	0.36	0.23	4.53954e-40	tumor
MXRA5	2.18108e-44	0.67	0.29	0.18	5.07123e-40	tumor
NAPA	2.22713e-44	-0.82	0.28	0.36	5.17829e-40	tumor
ZMYM3	2.24343e-44	0.59	0.27	0.16	5.21621e-40	tumor
INSR	2.31154e-44	0.67	0.26	0.15	5.37456e-40	tumor
YIPF6	3.53174e-44	0.55	0.27	0.16	8.21165e-40	tumor
ARL16	3.76568e-44	0.55	0.3	0.18	8.75559e-40	tumor
UFC1	3.84545e-44	0.44	0.52	0.39	8.94107e-40	tumor
PTBP3	3.86176e-44	0.6	0.27	0.16	8.97898e-40	tumor
SELENOT	3.95349e-44	-0.65	0.41	0.48	9.19227e-40	tumor
SUPT16H	4.39233e-44	0.44	0.36	0.23	1.02126e-39	tumor
PICALM	4.41817e-44	0.39	0.37	0.24	1.02727e-39	tumor
CFAP298	4.62561e-44	0.58	0.29	0.17	1.0755e-39	tumor
SAMD1	4.81425e-44	0.47	0.39	0.26	1.11936e-39	tumor
ACOT13	4.8931e-44	0.57	0.29	0.18	1.1377e-39	tumor
NDUFA6	5.52914e-44	-0.38	0.61	0.73	1.28558e-39	tumor
COPB2	5.86541e-44	-0.66	0.41	0.49	1.36377e-39	tumor
COL12A1	6.49948e-44	-1.13	0.19	0.28	1.51119e-39	tumor
RSRC2	7.69846e-44	0.45	0.35	0.23	1.78997e-39	tumor
SIPA1L3	8.77455e-44	-0.93	0.17	0.27	2.04017e-39	tumor
LAMB2	9.06938e-44	0.42	0.46	0.32	2.10872e-39	tumor
RBM47	9.44836e-44	0.4	0.41	0.28	2.19684e-39	tumor
PSME4	9.85038e-44	0.5	0.28	0.17	2.29031e-39	tumor
TMEM9	1.06531e-43	0.43	0.64	0.57	2.47695e-39	tumor
SCARA3	1.14176e-43	0.49	0.38	0.26	2.65472e-39	tumor
PES1	1.16678e-43	0.57	0.26	0.15	2.71288e-39	tumor
CIC	1.24907e-43	-0.95	0.2	0.29	2.90422e-39	tumor
PLTP	1.31435e-43	0.51	0.35	0.23	3.056e-39	tumor
WBP11	1.3805e-43	0.49	0.34	0.21	3.2098e-39	tumor
METAP2	1.42301e-43	0.6	0.29	0.17	3.30864e-39	tumor
NPC2	1.52031e-43	0.36	0.83	0.82	3.53487e-39	tumor
NUCKS1	1.52192e-43	0.3	0.85	0.87	3.53862e-39	tumor
DCTN2	1.53082e-43	0.41	0.34	0.21	3.55931e-39	tumor
THOC3	1.88036e-43	0.49	0.37	0.25	4.37203e-39	tumor
CORO1A	1.93221e-43	0.62	0.26	0.15	4.49258e-39	tumor
ARHGEF12	1.96183e-43	0.33	0.34	0.21	4.56144e-39	tumor
NUP85	1.98452e-43	0.61	0.28	0.17	4.6142e-39	tumor
EFNB2	2.05753e-43	-0.9	0.2	0.29	4.78396e-39	tumor
PUM1	2.13096e-43	0.39	0.42	0.29	4.95468e-39	tumor
CENPF	2.7148e-43	0.58	0.27	0.16	6.31218e-39	tumor
GRB2	2.88004e-43	0.47	0.41	0.28	6.69638e-39	tumor
VAMP3	3.47857e-43	0.55	0.3	0.18	8.08803e-39	tumor
KDM3B	3.53244e-43	0.54	0.3	0.19	8.21327e-39	tumor
MAZ	4.42638e-43	0.48	0.6	0.5	1.02918e-38	tumor
TPRG1L	4.61526e-43	0.54	0.27	0.16	1.0731e-38	tumor
KMT2E	4.72917e-43	0.43	0.31	0.19	1.09958e-38	tumor
TSC22D3	5.37557e-43	0.33	0.3	0.18	1.24987e-38	tumor
COPZ1	5.39459e-43	0.4	0.54	0.42	1.2543e-38	tumor
MFSD12	5.59053e-43	0.57	0.28	0.17	1.29985e-38	tumor
DBP	5.60818e-43	-0.88	0.17	0.26	1.30396e-38	tumor
PLXNB2	5.62539e-43	0.27	0.65	0.52	1.30796e-38	tumor
PFKFB3	6.43557e-43	0.65	0.26	0.16	1.49633e-38	tumor
MLST8	6.79434e-43	0.55	0.28	0.16	1.57975e-38	tumor
GNPNAT1	1.13491e-42	0.62	0.25	0.15	2.63877e-38	tumor
MRPL42	1.1753e-42	0.48	0.32	0.2	2.7327e-38	tumor
CDK4	1.28942e-42	0.45	0.39	0.26	2.99804e-38	tumor
CLTB	1.36349e-42	0.49	0.46	0.34	3.17025e-38	tumor
SIN3B	1.73827e-42	0.64	0.27	0.16	4.04166e-38	tumor
DLD	1.90847e-42	0.45	0.35	0.23	4.43738e-38	tumor
CIAO1	2.01214e-42	0.38	0.4	0.27	4.67843e-38	tumor
CIB1	2.31165e-42	0.3	0.62	0.5	5.37481e-38	tumor
ARPC1B	2.42298e-42	-0.41	0.75	0.85	5.63367e-38	tumor
STAG2	2.50562e-42	0.51	0.3	0.18	5.82581e-38	tumor
BCL6	2.56006e-42	0.29	0.33	0.2	5.9524e-38	tumor
NDUFA12	2.58053e-42	0.37	0.48	0.34	6e-38	tumor
CCDC47	3.14436e-42	0.39	0.39	0.26	7.31096e-38	tumor
TNKS1BP1	3.93556e-42	0.44	0.33	0.21	9.15057e-38	tumor
DGCR2	4.21818e-42	0.52	0.32	0.2	9.80768e-38	tumor
ESRP1	4.24369e-42	0.39	0.48	0.35	9.867e-38	tumor
SYF2	5.06799e-42	0.41	0.41	0.28	1.17836e-37	tumor
MAP3K11	5.09046e-42	0.47	0.33	0.21	1.18358e-37	tumor
PRPF8	5.40141e-42	0.41	0.39	0.26	1.25588e-37	tumor
GLUD1	5.77542e-42	0.41	0.43	0.3	1.34284e-37	tumor
COA4	5.81677e-42	0.38	0.52	0.39	1.35246e-37	tumor
ARF6	5.89305e-42	-0.39	0.58	0.69	1.37019e-37	tumor
DEGS1	6.11996e-42	0.56	0.28	0.17	1.42295e-37	tumor
MRS2	6.19469e-42	0.58	0.28	0.17	1.44033e-37	tumor
USP34	6.1948e-42	0.44	0.34	0.22	1.44035e-37	tumor
INTS3	6.27449e-42	0.45	0.49	0.36	1.45888e-37	tumor
HMGCS1	7.02315e-42	0.58	0.35	0.23	1.63295e-37	tumor
COL5A2	7.53985e-42	-1.05	0.18	0.27	1.75309e-37	tumor
ATP6V1G1	7.58556e-42	0.36	0.72	0.67	1.76372e-37	tumor
SLC35B1	8.48226e-42	0.55	0.3	0.19	1.97221e-37	tumor
C20orf27	9.53801e-42	0.48	0.35	0.23	2.21768e-37	tumor
SHISA5	1.0891e-41	0.33	0.73	0.69	2.53228e-37	tumor
TRIO	1.46068e-41	0.62	0.25	0.15	3.39623e-37	tumor
SBDS	1.78498e-41	0.55	0.28	0.17	4.15025e-37	tumor
PEF1	1.79746e-41	0.42	0.33	0.21	4.17927e-37	tumor
SLC35A4	1.80556e-41	0.43	0.32	0.2	4.1981e-37	tumor
ASXL1	2.33627e-41	0.48	0.32	0.2	5.43207e-37	tumor
GAS1	2.53533e-41	0.52	0.34	0.22	5.89489e-37	tumor
TRIM11	2.71211e-41	0.62	0.26	0.16	6.30593e-37	tumor
ANAPC7	2.72775e-41	0.56	0.3	0.18	6.34229e-37	tumor
EMP1	3.01951e-41	0.68	0.34	0.22	7.02066e-37	tumor
PIGT	3.90577e-41	-0.64	0.44	0.51	9.08132e-37	tumor
FAM91A1	4.1586e-41	0.42	0.4	0.28	9.66916e-37	tumor
POLR2E	4.57913e-41	0.41	0.4	0.27	1.06469e-36	tumor
TMEM259	4.93894e-41	0.37	0.43	0.3	1.14835e-36	tumor
TPRKB	5.03508e-41	0.53	0.32	0.21	1.17071e-36	tumor
OCIAD2	5.27495e-41	0.44	0.55	0.45	1.22648e-36	tumor
MDH1	5.35875e-41	0.42	0.63	0.56	1.24596e-36	tumor
TC2N	5.84293e-41	-0.86	0.23	0.32	1.35854e-36	tumor
EIF4A3	5.96083e-41	0.38	0.47	0.34	1.38595e-36	tumor
MAP7D1	6.69718e-41	0.47	0.33	0.22	1.55716e-36	tumor
GUK1	6.89285e-41	0.29	0.95	0.97	1.60266e-36	tumor
MARCH5	7.50071e-41	0.56	0.26	0.15	1.74399e-36	tumor
SLC25A23	7.95963e-41	0.46	0.3	0.18	1.85069e-36	tumor
NIPSNAP2	8.30207e-41	0.48	0.34	0.23	1.93031e-36	tumor
TALDO1	8.76985e-41	-0.52	0.49	0.58	2.03908e-36	tumor
MAF1	8.92644e-41	0.42	0.64	0.58	2.07549e-36	tumor
PURB	9.19893e-41	0.52	0.33	0.22	2.13884e-36	tumor
ATL3	1.0382e-40	0.42	0.34	0.22	2.41393e-36	tumor
SNHG16	1.1364e-40	0.5	0.67	0.63	2.64225e-36	tumor
INTS8	1.3149e-40	0.5	0.28	0.17	3.05727e-36	tumor
DDX3X	1.45996e-40	0.33	0.65	0.56	3.39455e-36	tumor
PAIP2	1.54876e-40	0.43	0.37	0.24	3.60102e-36	tumor
PTPN14	1.62753e-40	0.58	0.26	0.15	3.78418e-36	tumor
PDXDC1	1.64039e-40	0.32	0.49	0.35	3.81407e-36	tumor
AIP	1.7744e-40	0.53	0.28	0.17	4.12566e-36	tumor
SIN3A	2.0525e-40	0.56	0.27	0.17	4.77227e-36	tumor
POLE4	2.1715e-40	0.42	0.31	0.2	5.04895e-36	tumor
TCEAL3	2.18927e-40	-0.89	0.19	0.27	5.09027e-36	tumor
HDAC1	2.27717e-40	0.4	0.4	0.27	5.29465e-36	tumor
NT5C2	2.72793e-40	0.56	0.3	0.19	6.34272e-36	tumor
MCUR1	2.96227e-40	0.5	0.34	0.22	6.88757e-36	tumor
CHERP	3.75053e-40	0.56	0.28	0.17	8.72036e-36	tumor
ARRDC3	4.30221e-40	0.5	0.28	0.17	1.00031e-35	tumor
CDIPT	6.20061e-40	0.48	0.42	0.3	1.4417e-35	tumor
DCAF11	6.24059e-40	0.47	0.33	0.21	1.451e-35	tumor
IER5L	6.26757e-40	0.48	0.39	0.27	1.45727e-35	tumor
PLOD3	6.70485e-40	0.5	0.27	0.16	1.55894e-35	tumor
PARD6B	9.8414e-40	-0.91	0.19	0.27	2.28822e-35	tumor
TNPO1	1.04083e-39	0.59	0.26	0.16	2.42003e-35	tumor
NIPBL	1.20031e-39	0.54	0.28	0.17	2.79085e-35	tumor
EMD	1.25564e-39	0.37	0.33	0.2	2.9195e-35	tumor
IFITM3	1.33759e-39	-0.32	1	1	3.11004e-35	tumor
AHNAK2	1.70375e-39	0.45	0.36	0.24	3.96138e-35	tumor
TNFRSF12A	1.73584e-39	0.42	0.4	0.28	4.03601e-35	tumor
REX1BD	1.74422e-39	-0.73	0.38	0.44	4.05549e-35	tumor
HERPUD1	2.04487e-39	-0.81	0.3	0.38	4.75452e-35	tumor
TMEM256	2.12375e-39	-0.67	0.35	0.43	4.93792e-35	tumor
NME1	2.14106e-39	0.51	0.71	0.7	4.97818e-35	tumor
NIBAN2	2.20318e-39	0.38	0.57	0.47	5.12262e-35	tumor
KDM1A	2.30225e-39	0.37	0.38	0.25	5.35296e-35	tumor
NCK1	2.31568e-39	0.8	0.27	0.17	5.38419e-35	tumor
ACLY	3.63084e-39	-0.89	0.21	0.3	8.44207e-35	tumor
TMEM123	3.75112e-39	0.33	0.65	0.57	8.72174e-35	tumor
DAG1	3.90879e-39	-0.43	0.58	0.67	9.08834e-35	tumor
CDCP1	3.9101e-39	0.63	0.29	0.18	9.09138e-35	tumor
ACIN1	4.94562e-39	0.43	0.3	0.18	1.14991e-34	tumor
MTRNR2L8	4.96881e-39	-1.1	0.3	0.37	1.1553e-34	tumor
PRDX4	5.33877e-39	0.41	0.58	0.48	1.24132e-34	tumor
CUL7	5.37198e-39	0.64	0.25	0.15	1.24904e-34	tumor
ARPC5L	5.50559e-39	0.41	0.47	0.34	1.2801e-34	tumor
C1R	5.8191e-39	-0.3	0.44	0.57	1.353e-34	tumor
CAB39	6.96248e-39	0.49	0.31	0.2	1.61885e-34	tumor
GOLM1	7.20717e-39	0.44	0.27	0.16	1.67574e-34	tumor
ATP5PO	8.5779e-39	0.27	0.88	0.91	1.99445e-34	tumor
TOMM7	9.29999e-39	-0.27	0.91	0.97	2.16234e-34	tumor
TAGLN	9.35982e-39	-0.77	0.32	0.41	2.17625e-34	tumor
SLC11A2	1.24559e-38	0.56	0.29	0.18	2.89613e-34	tumor
SF1	1.49929e-38	0.34	0.67	0.59	3.48599e-34	tumor
CAPZA2	1.52335e-38	0.34	0.41	0.28	3.54195e-34	tumor
ATP6V1F	1.82155e-38	0.39	0.63	0.56	4.2353e-34	tumor
TASOR	1.93313e-38	0.59	0.25	0.15	4.49473e-34	tumor
NDUFB6	1.94784e-38	0.36	0.61	0.52	4.52893e-34	tumor
FOXP4	2.03519e-38	0.59	0.26	0.16	4.73201e-34	tumor
LAS1L	2.40932e-38	0.56	0.25	0.15	5.60192e-34	tumor
TM9SF4	2.46142e-38	0.43	0.34	0.22	5.72306e-34	tumor
ENY2	2.59558e-38	0.35	0.72	0.69	6.03498e-34	tumor
AMD1	2.60684e-38	0.49	0.31	0.2	6.06116e-34	tumor
EIF4E2	2.66974e-38	0.4	0.35	0.23	6.20742e-34	tumor
EGLN1	2.6739e-38	0.52	0.32	0.21	6.21709e-34	tumor
NDFIP2	2.74859e-38	0.44	0.28	0.17	6.39074e-34	tumor
ATP6V1B1	3.07631e-38	-0.77	0.24	0.33	7.15273e-34	tumor
JPT1	3.55831e-38	0.48	0.62	0.55	8.27342e-34	tumor
BTF3L4	3.61851e-38	0.39	0.4	0.28	8.4134e-34	tumor
TEAD3	3.77458e-38	0.59	0.26	0.16	8.77627e-34	tumor
CALCOCO2	3.77767e-38	0.59	0.25	0.15	8.78345e-34	tumor
PGS1	3.80941e-38	0.57	0.25	0.15	8.85726e-34	tumor
B3GAT3	4.15436e-38	0.34	0.39	0.26	9.6593e-34	tumor
RBM8A	5.46399e-38	-0.37	0.64	0.73	1.27043e-33	tumor
HEXB	5.66249e-38	0.46	0.29	0.18	1.31659e-33	tumor
MAGEF1	6.11502e-38	0.32	0.44	0.3	1.4218e-33	tumor
CAPG	6.60981e-38	-0.42	0.5	0.6	1.53685e-33	tumor
LMO7	8.21263e-38	0.58	0.26	0.16	1.90952e-33	tumor
DANCR	8.916e-38	0.4	0.46	0.34	2.07306e-33	tumor
RSL24D1	1.00683e-37	0.33	0.39	0.26	2.34099e-33	tumor
DOK5	1.03678e-37	0.51	0.33	0.22	2.41062e-33	tumor
SAMHD1	1.04212e-37	0.36	0.47	0.35	2.42304e-33	tumor
LYPLA2	1.16817e-37	0.33	0.44	0.31	2.71612e-33	tumor
PHKG2	1.20023e-37	0.49	0.29	0.18	2.79065e-33	tumor
UBE2N	1.40192e-37	0.44	0.33	0.22	3.2596e-33	tumor
POLR2H	1.46505e-37	0.28	0.62	0.51	3.40639e-33	tumor
COPS2	1.60617e-37	0.43	0.28	0.17	3.73449e-33	tumor
MRPS34	2.01674e-37	0.37	0.53	0.42	4.68911e-33	tumor
EXT2	2.17611e-37	-0.85	0.21	0.29	5.05966e-33	tumor
RPL39L	2.19797e-37	0.29	0.38	0.25	5.1105e-33	tumor
GLRX5	2.24911e-37	-0.45	0.47	0.57	5.2294e-33	tumor
KLK11	2.53421e-37	-0.72	0.49	0.54	5.89229e-33	tumor
PSMB7	2.68821e-37	0.35	0.6	0.51	6.25037e-33	tumor
BAZ1B	2.7135e-37	0.4	0.29	0.18	6.30916e-33	tumor
KLHL24	3.39676e-37	0.45	0.45	0.34	7.89781e-33	tumor
ETFA	3.72603e-37	0.39	0.36	0.24	8.6634e-33	tumor
POR	3.80781e-37	0.27	0.42	0.29	8.85353e-33	tumor
LSM14B	4.57736e-37	-0.87	0.18	0.26	1.06428e-32	tumor
HLA-DMA	4.58491e-37	0.33	0.69	0.63	1.06604e-32	tumor
BCAP31	4.814e-37	0.38	0.83	0.82	1.1193e-32	tumor
MAGED2	6.13115e-37	-0.37	0.62	0.72	1.42555e-32	tumor
AADAC	6.49839e-37	-0.92	0.18	0.26	1.51094e-32	tumor
TMX2	8.74994e-37	0.38	0.45	0.33	2.03445e-32	tumor
ODC1	8.89188e-37	0.39	0.54	0.42	2.06745e-32	tumor
NOXA1	1.02836e-36	0.66	0.27	0.17	2.39103e-32	tumor
MRPS18B	1.04749e-36	0.39	0.42	0.3	2.43552e-32	tumor
FAM3A	1.08062e-36	0.42	0.28	0.17	2.51254e-32	tumor
ATPAF1	1.34684e-36	0.37	0.44	0.32	3.13154e-32	tumor
CLPP	1.40958e-36	0.45	0.3	0.19	3.2774e-32	tumor
NPEPPS	1.50537e-36	0.47	0.4	0.29	3.50014e-32	tumor
GPR108	1.5114e-36	0.51	0.3	0.2	3.51416e-32	tumor
RPL7L1	1.63554e-36	0.35	0.36	0.24	3.8028e-32	tumor
CUX1	1.76553e-36	0.46	0.28	0.17	4.10503e-32	tumor
ELOVL1	1.81413e-36	0.36	0.44	0.31	4.21803e-32	tumor
LAMTOR5	1.86902e-36	0.27	0.78	0.77	4.34565e-32	tumor
SUCLG1	1.99129e-36	0.39	0.5	0.38	4.62996e-32	tumor
ATP5F1A	2.2541e-36	-0.33	0.89	0.96	5.24102e-32	tumor
SUPT20H	2.9126e-36	0.52	0.26	0.16	6.77209e-32	tumor
PPIE	3.40095e-36	0.49	0.3	0.19	7.90755e-32	tumor
ITGB8	4.19623e-36	0.38	0.4	0.28	9.75665e-32	tumor
TIMM50	4.27226e-36	-0.74	0.23	0.32	9.93342e-32	tumor
TSPAN17	5.88793e-36	0.47	0.31	0.2	1.369e-31	tumor
HEXA	6.44909e-36	0.35	0.42	0.29	1.49948e-31	tumor
CHTOP	6.50918e-36	0.35	0.49	0.37	1.51345e-31	tumor
TRIM44	7.23154e-36	-0.75	0.32	0.39	1.68141e-31	tumor
SMARCB1	8.0523e-36	0.53	0.27	0.17	1.87224e-31	tumor
TMEM8A	8.0579e-36	0.38	0.32	0.21	1.87354e-31	tumor
MT-CO2	9.30158e-36	-0.26	1	1	2.16271e-31	tumor
TCTN3	1.00569e-35	0.59	0.26	0.16	2.33833e-31	tumor
ARL6IP4	1.12101e-35	0.29	0.75	0.73	2.60646e-31	tumor
CLK3	1.26409e-35	0.42	0.26	0.16	2.93914e-31	tumor
SEC63	1.50729e-35	0.4	0.32	0.21	3.5046e-31	tumor
ZKSCAN1	1.70589e-35	0.33	0.31	0.2	3.96636e-31	tumor
PSMB5	1.78568e-35	0.32	0.65	0.58	4.15189e-31	tumor
DNAJC8	2.0339e-35	0.37	0.35	0.23	4.72902e-31	tumor
FHL2	2.1157e-35	-0.76	0.34	0.41	4.91921e-31	tumor
ELAVL1	2.22424e-35	0.33	0.45	0.32	5.17157e-31	tumor
OGA	2.34987e-35	0.35	0.46	0.34	5.46369e-31	tumor
XAB2	2.43231e-35	0.49	0.28	0.18	5.65538e-31	tumor
SOX12	2.81636e-35	0.52	0.34	0.23	6.54833e-31	tumor
DYNC1I2	2.83464e-35	0.37	0.36	0.25	6.59082e-31	tumor
SSBP4	3.06779e-35	-0.4	0.56	0.65	7.13293e-31	tumor
UFD1	3.65062e-35	0.42	0.29	0.18	8.48806e-31	tumor
PNRC2	3.72622e-35	0.39	0.38	0.26	8.66383e-31	tumor
TLE3	3.75143e-35	-0.81	0.19	0.27	8.72245e-31	tumor
EPAS1	3.77273e-35	0.33	0.27	0.16	8.77197e-31	tumor
EXOC7	3.7911e-35	0.35	0.4	0.28	8.81468e-31	tumor
CDC20	4.01374e-35	0.58	0.26	0.17	9.33234e-31	tumor
NUDT22	4.14965e-35	0.35	0.38	0.26	9.64836e-31	tumor
ADAM17	4.5708e-35	-0.76	0.28	0.35	1.06276e-30	tumor
DDX6	5.61688e-35	0.34	0.4	0.28	1.30598e-30	tumor
SCAF11	5.69662e-35	0.41	0.31	0.2	1.32452e-30	tumor
CXCL10	6.03118e-35	-0.79	0.29	0.37	1.40231e-30	tumor
IFNGR2	6.51175e-35	0.3	0.46	0.33	1.51405e-30	tumor
TSR3	6.76852e-35	0.31	0.35	0.23	1.57375e-30	tumor
NSMCE1	7.07734e-35	0.4	0.28	0.17	1.64555e-30	tumor
CHMP4A	8.28686e-35	0.47	0.31	0.2	1.92678e-30	tumor
MYO9B	8.66834e-35	0.38	0.34	0.23	2.01548e-30	tumor
NUBP2	8.86812e-35	0.38	0.32	0.21	2.06193e-30	tumor
ARRDC1	9.408e-35	0.29	0.44	0.31	2.18745e-30	tumor
YARS	9.63977e-35	0.32	0.35	0.24	2.24134e-30	tumor
TCEA2	1.01433e-34	-0.79	0.28	0.36	2.35842e-30	tumor
GORASP2	1.10299e-34	0.28	0.4	0.28	2.56457e-30	tumor
FOXK2	1.1505e-34	0.49	0.29	0.19	2.67504e-30	tumor
TNFRSF14	1.25356e-34	0.38	0.35	0.23	2.91464e-30	tumor
COQ4	1.53494e-34	0.34	0.36	0.24	3.56888e-30	tumor
KHSRP	1.55001e-34	0.43	0.35	0.24	3.60392e-30	tumor
NAXE	1.67963e-34	0.38	0.57	0.47	3.9053e-30	tumor
IVNS1ABP	1.69274e-34	0.27	0.41	0.28	3.9358e-30	tumor
MKI67	1.87132e-34	0.64	0.29	0.2	4.35101e-30	tumor
SRSF11	2.03248e-34	0.32	0.52	0.41	4.72571e-30	tumor
[truncated: 7,468 more rows]
