# Supplementary material for: Integrated analysis of spatial transcriptomics and CT phenotypes for unveiling the novel molecular characteristics of recurrent and non-recurrent high-grade serous ovarian cancer
Source: Biomark Res. 2024 Aug 12;12:80. doi: 10.1186/s40364-024-00632-7 (PMC11318304; doi:10.1186/s40364-024-00632-7)
Supplement: Supplementary file 5 — Supplementary Material 5: Table S3. Copy number variation from spatially resolved mRNA profiles in HGSOC [file 40364_2024_632_MOESM5_ESM.xlsx]

## Sheet: TableS3
Table S3. Copy number variation from spatially resolved mRNA profiles in HGSOC.
Gene name	R1_tumor	R1_stroma	R1_immune	R2_tumor	R2_stroma	R2_immune	R3_tumor	R3_stroma	R3_immune	R4_tumor	R4_stroma	R4_immune	R5_tumor	R5_stroma	R5_immune	NR1_tumor	NR1_stroma	NR1_immune	NR2_tumor	NR2_stroma	NR2_immune	NR3_tumor	NR3_immune
A2M	0.998417	1.01201	1.00422	1.00263	1.00352	1.0041	0.995324	1.01689	1.00923	1.00117	1.02323	1.01111	1.00298	1.01212	1.01049	1.00096	1.00474	1.00263	0.992467	1.0178	1.01634	1.00313	1.00265
AAGAB	1.00256	1.00479	1.00467	1.00249	1.00306	1.00215	1.00433	1.00233	1.00074	1.00329	1.00165	1.00271	1.00403	1.00289	1.00082	1.00425	0.987335	1.00204	1.00258	1.00376	1.00064	1.00021	1.00052
AAK1	1.00273	0.995372	1.005	1.00246	1.00044	1.00303	1.00218	1.0026	1.00479	1.00287	0.997773	0.999184	1.00333	0.996754	0.99936	1.00128	1.00164	1.00312	1.00276	1.0013	1.00335	1.0012	1.00265
AAMDC	1.00324	0.997889	1.00296	1.00234	1.00418	1.00021	1.00406	1.0027	1.00172	1.00355	1.00188	1.00082	1.00583	1.00538	1.00139	1.00308	1.00047	1.00195	1.00275	1.00311	1.00332	0.999008	1.00055
AAMP	0.999743	1.00756	1.00614	1.00241	1.00078	1.00231	0.999709	1.00316	1.00614	1.00239	1.0114	1.00498	1.00161	1.00897	1.00258	0.998991	1.07209	1.0016	0.995302	1.01723	1.00762	0.999099	1.0018
AAR2	1.00359	1.00141	0.995848	1.00176	1.0015	1.00464	1.00243	1.00324	1.00094	1.00168	1.00467	1.00156	0.999397	1.0057	1.00432	1.00511	0.997512	0.999805	1.00542	1.00087	0.998839	1.00293	1.00115
AARS	1.00236	1.00641	1.00679	1.00389	1.00587	1.00287	1.00069	1.00958	1.00888	1.00513	1.00652	1.00355	1.00892	1.00603	1.00434	1.00482	1.00212	1.00305	0.999421	1.00488	1.00951	1.00291	1.00066
AASDHPPT	1.00268	0.993839	1.00672	0.999941	1.00351	1.00294	1.00063	1.0035	1.00696	1.00265	1.0026	1.00811	1.00675	1.00314	1.0021	1.0027	1.00349	1.00229	0.997661	1.01013	1.0092	1.00245	1.00151
AATF	1.00023	1.01361	1.00776	1.00194	1.00752	1.00348	0.99874	1.01133	1.01033	1.00288	1.00977	1.00725	1.00444	1.00664	1.0056	1.00082	1.02171	1.00281	1.0018	1.00345	1.00748	1.00386	1.00127
ABCC1	1.00234	0.998439	1.00511	1.00483	1.00148	1.00123	1.00888	0.994791	0.994859	1.00314	0.996947	1.00033	1.00376	0.998041	1.00068	1.00293	0.996799	1.00303	1.00428	1.00061	1.00423	1.0026	1.00154
ABCD3	1.00384	0.994884	1.00573	1.00519	1.00087	1.00293	1.00237	1.00379	1.00583	1.00467	1.00077	1.0027	1.00813	1.00136	1.00265	1.00224	1.00245	1.00404	0.999083	1.00985	1.00527	1.00296	1.00228
ABCE1	1.00243	1.00001	1.00829	1.00315	1.00293	1.00205	0.999282	1.00689	1.00869	1.0045	1.00637	1.00307	1.00865	0.999854	1.00175	1.00341	1.00128	1.00163	1.00031	1.00592	1.00709	1.00448	1.00301
ABCF1	1.00191	1.00576	1.00087	1.00331	1.00124	1.00482	1.00698	0.999201	0.996545	1.0003	0.996966	1.01165	1.00029	0.997061	1.01622	0.998135	1.00281	1.00471	1.0093	0.996044	0.996635	1.0008	0.998438
ABCF2	1.00319	1.00516	1.00045	1.00106	1.00755	1.00352	1.00783	1.00254	0.997889	1.00028	1.00223	1.0125	0.997677	1.00811	1.00587	1.00558	1.01723	1.00269	0.991716	1.01638	1.01568	1.00555	1.00455
ABCF3	1.00534	0.987788	1	1.0009	0.999693	1.00274	1.01133	0.991572	0.994519	1.00475	0.986011	0.995078	0.998814	0.999999	1.00166	1.00377	0.973766	1.00271	1.0131	0.996185	0.994712	0.998467	1.00074
ABHD10	1.00376	0.990245	1.01178	1.00419	1.0019	1.00303	0.99926	1.00266	1.01084	0.991289	1.00346	1.03119	1.01192	1.0024	1.00084	1.00206	0.999235	1.00228	1.00704	1.00032	0.999632	1.00407	1.00257
ABHD11	1.00334	0.998285	0.996758	1.00737	0.996662	1.0056	1.00591	0.998235	0.998987	1.00231	1.0026	1.00204	1.0017	1.0027	1.00015	1.00255	0.992989	1.00017	1.00247	1.00418	1.00382	1.00006	1.00154
ABHD12	1.00233	1.0066	0.997788	1.00207	1.00304	1.00245	1.00159	1.0045	1.00187	1.00144	1.00246	1.00137	1.00126	1.00731	1.00706	1.00613	1.00428	1.00168	1.00443	1.00138	1.00168	1.00242	1.00034
ABHD14B	1.00326	1.00616	0.997147	0.999764	1.00374	1.00141	1.0127	0.997089	0.992491	0.991094	1.01464	1.0238	1.00574	1.00389	1.00466	1.00482	1.01756	1.00251	1.00028	1.00554	1.00554	1.00552	1.00287
ABHD16A	1.00329	0.99833	1.00151	0.994016	1.00839	1.00998	1.01025	0.996537	0.99152	0.994201	0.993361	1.02497	0.994738	0.997501	1.01513	0.991808	0.997034	1.00842	1.01303	0.990989	0.993328	0.996855	1.00092
ABHD17A	1.00063	1.02495	0.994479	0.995953	1.01178	1.00229	1.00544	1.00749	0.999879	0.999642	1.02322	1.00495	0.996103	1.01846	1.01344	1.00158	1.03461	1.00027	0.986841	1.02414	1.02347	1.00224	1.00053
ABHD17C	1.00309	1.00438	1.00316	1.00378	1.00098	1.00336	1.00291	1.00599	1.00311	1.00391	0.992168	0.996926	1.0082	1.01175	0.98811	1.00182	0.995178	1.00277	1.00538	1.00043	1.00128	1.00199	1.00067
ABHD2	1.00276	1.00359	1.00301	1.00536	0.998811	1.00659	1.0059	1.0029	1.00046	1.0042	0.993868	1.00189	1.00854	1.01479	0.987997	1.00359	0.99845	1.00242	1.00368	1.0027	1.00428	1.00192	1.00121
ABI1	1.00101	1.00521	1.00421	1.00546	1.00005	1.00611	0.999852	1.00557	1.0089	1.00301	1.00541	1.00312	1.00571	1.003	1.00217	1.00204	1.01012	1.00304	1.00569	1.00155	1.00174	1.00191	1.00214
ABI2	1.00159	0.999921	1.00652	1.00058	1.00361	1.00106	1.00088	1.00138	1.00564	1.00232	1.00166	1.00278	1.00299	1.00454	1.00208	0.998489	1.0703	1.00201	0.989886	1.02493	1.01008	1.00068	1.00242
ABL1	1.00223	1.01353	1.0033	1.00206	1.00335	1.00102	1.00793	1.00087	0.999746	1.0049	1.00707	1.0028	1.0066	1.01147	1.0085	1.00689	1.00081	1.00206	1.00087	1.00447	1.00625	1.00425	1.00209
ABLIM1	1.00271	0.997753	1.00466	1.00488	1.00455	1.00211	1.00435	1.00057	1.0039	1.00467	1.00222	1.00147	1.00598	1.00429	1.00029	1.0082	1.0061	1.0026	1.00577	1.00042	1.00093	1.00423	1.00223
ABRACL	1.00391	0.996706	1.00585	1.007	0.999416	1.00351	0.998011	1.00476	1.00928	1.00286	1.00779	1.00958	1.00787	1.00595	1.00429	1.00138	1.00977	1.00145	0.997721	1.01256	1.0099	1.00346	1.00326
ABT1	1.00218	1.00145	1.0013	1.00423	1.00153	1.00451	1.00649	0.997234	0.998363	1.00303	0.996153	1.00972	1.00286	0.999728	1.01256	1.00015	1.00425	1.00444	1.00744	0.998965	1.00125	1.00217	0.999887
AC005261.1	1.00062	1.01597	1.00049	1.00244	1.00767	0.997498	1.00071	1.00498	1.00692	1.0047	1.01182	1.00435	1.00705	1.01267	1.0061	1.00528	0.999687	0.99905	1.03533	0.971444	0.965484	1.00447	0.999965
AC027644.3	1.00334	1.00104	0.997083	1.00457	0.999564	1.00431	1.00702	0.998236	0.998004	1.00211	1.00157	1.0017	1.00126	1.00108	1.00057	1.00241	0.994732	1.00023	1.00345	1.00303	1.00247	0.998822	1.00163
AC092069.1	1.0015	1.00945	0.997345	1.0031	0.994065	1.00928	1.0164	0.997801	0.988977	1.0006	1.00541	1.00582	0.989596	1.01244	1.00704	1.00649	1.0019	1.00205	0.999866	1.00898	1.00723	1.00398	1.00112
AC118549.1	1.00545	0.987443	1.00565	1.00406	1.00045	1.00357	1.00082	1.00416	1.00817	1.00356	0.999608	1.00489	1.00402	0.999762	1.00128	1.00199	0.996567	1.00307	1	1.00618	1.00622	1.00146	1.00246
ACAA1	1.00222	1.00057	1.00485	1.00453	1.00221	1.00042	1.0065	0.999896	1.00097	0.99296	1.00909	1.02286	1.00581	1.00676	1.00559	1.00392	1.00733	1.00147	1.00476	1.00131	1.00222	1.00503	1.00281
ACACA	1.00028	1.0139	1.00797	1.00207	1.00727	1.00344	0.99872	1.0114	1.01016	1.00275	1.00979	1.00721	1.00427	1.00666	1.00556	1.0009	1.02205	1.00275	1.00199	1.00345	1.00731	1.0038	1.00132
ACAD9	1.00404	0.992341	0.999314	1.00117	1.00363	1.00204	1.00128	1.00294	1.00363	0.996765	1.00763	1.03887	1.00482	1.00456	1.00394	1.00407	0.997288	1.00332	1.01269	0.996031	0.996762	1.00237	1.00203
ACADM	1.00542	0.987417	1.00476	1.005	1.0007	1.00312	1.00112	1.00429	1.0081	1.00325	0.999346	1.00488	1.0038	1.00007	1.00104	1.00197	0.995382	1.00303	1.00031	1.00541	1.00627	1.00152	1.00224
ACADVL	0.999908	1.02286	1.00128	1.00006	1.00757	1.00225	0.999923	1.00597	1.00164	1.00155	1.00972	1.00078	1.00175	1.00862	1.00745	1.00056	1.02467	1.00328	1.0013	1.00412	1.0034	1.0002	1.00475
ACAP2	1.00529	0.985994	1.00243	1.00947	0.990066	1.0078	1.01244	0.99372	0.997122	1.00875	0.985287	0.993169	1.00187	0.998695	1.00193	1.00394	0.984271	1.0026	1.00445	1.00113	1.00299	0.99978	1.00152
ACAP3	1.0038	1.01227	0.98678	1.00065	1.00421	1.00692	1.01539	0.994885	0.989992	1.00084	1.01341	0.999834	0.999481	1.01065	1.01187	1.00379	1.00289	1.00048	1.00259	1.0083	1.00438	1.00378	1.00085
ACBD3	1.00451	0.985782	0.999616	1.00435	0.99985	1.00352	1.00513	0.997937	1.00241	1.00312	0.997888	1.00648	1.00036	0.998263	0.997835	1.00375	0.995765	1.0022	1.02488	0.984095	0.984891	1.00222	1.00061
ACBD6	1.00249	1.00169	1.00479	1.00406	1.00041	1.00663	1.00237	0.999391	1.00219	1.00466	0.999811	1.00228	1.00346	1.00134	1.00409	1.0037	1.00067	1.00293	1.00159	1.00454	1.00594	1.00268	1.00281
ACIN1	1.00484	0.998826	0.995614	0.998657	1.00719	1.0034	1.00627	1.00134	0.996662	1.00099	1.00075	0.999966	1.00021	1.0029	1.00338	1.00139	1.00308	1.00332	0.999622	1.00543	1.00619	1.0038	1.00142
ACLY	1.00058	1.02113	1.00425	1.00481	1.00448	1.00283	0.995958	1.01707	1.01396	1.00402	1.01361	1.00172	1.00114	1.01279	1.00914	1.0056	1.0212	1.00204	1.00694	1.00031	0.994489	1.00114	1.0005
ACO1	1.00433	0.988445	1.00201	1.00313	1.00073	1.0006	1.00394	1.00141	1.00182	1.00368	1.00022	1.00014	1.00454	1.00003	1.00108	1.00223	1.00381	1.00147	0.997709	1.00495	1.01181	1.00228	1.00177
ACO2	1.00416	0.998525	0.996611	1.00153	1.00666	1.00215	1.00129	1.00502	1.00231	1.00345	1.0092	1.00112	1.00568	1.00905	1.00717	1.00304	1.03002	1.00216	1.00689	0.998098	0.999653	0.999201	1.00157
ACOT13	1.00276	0.999302	1.00351	1.00391	1.00185	1.0033	1.00791	0.993322	0.998459	1.0049	0.994183	1.00492	1.00402	1.00027	1.01132	1.00192	1.00254	1.00464	1.00648	0.998881	1.00127	1.00232	1.00133
ACOT7	1.0038	0.99976	0.997498	1.00542	1.00149	1.00311	1.00776	0.999761	0.999571	1.00352	1.00699	0.999769	1.0033	1.01183	1.01078	1.0037	0.992887	1.00016	1.00223	1.0032	1.0057	1.00257	1.00084
ACOT8	1.00412	0.993715	1.00657	1.00412	0.994346	1.01535	1.00157	1.001	1.00352	1.00303	0.996153	1.00362	1.0056	1.00574	1.00527	1.00598	0.981241	1.00136	1.01079	0.995512	1.00021	1.00235	1.00042
ACOX1	1.00927	1.00013	0.988994	1.00386	0.995572	1.00999	1.00878	1.00071	0.997121	1.00207	1.00488	1.0089	0.99637	1.00817	1.00071	1.00919	1.01936	1.00108	1.00987	0.994905	0.997842	1.00226	1.00081
ACP1	1.00348	0.994787	1.00523	1.00676	0.995824	1.00732	1.0129	0.995926	0.990012	1.00857	1.01198	0.986153	0.999747	1.00389	1.00119	1.0037	0.993579	1.0031	1.03799	0.971459	0.968193	0.997421	1.00196
ACP2	1.00201	1.00553	0.999434	1.00161	1.00419	1.00338	1.00334	1.00139	1.00003	1.0025	1.00525	1.00369	1.00049	1.00431	1.00334	1.00332	1.00022	1.00248	1.00656	1.00163	1.00168	1.00386	1.00095
ACP5	1.00243	1.00707	0.996531	1.00086	0.998027	1.00264	1.01688	0.998399	0.993536	1.00156	1.00479	1.0051	0.991585	1.0106	1.00677	1.0065	0.999305	1.00209	0.997765	1.01165	1.01106	1.00462	1.00091
ACSL1	1.00195	1.00889	1.00945	1.00918	1.00185	1.00112	0.996373	1.01511	1.01345	1.00513	1.00946	1.00661	1.01016	1.00028	1.00704	1.00407	1.00301	1.00406	0.998567	1.01087	1.01121	1.0074	1.00349
ACSL3	1.00167	1.00325	1.00348	1.00266	1.00017	1.00673	1.00326	1.00177	1.00214	1.00258	1.00618	1.0063	1.00235	1.00427	1.00265	1.00052	1.05898	1.00218	0.998243	1.01037	1.00674	1.00168	1.00166
ACSS2	1.00361	1.00447	0.994474	1.00192	1.00319	1.00126	1.00384	1.00248	0.999512	1.00196	1.00364	1.00104	0.998736	1.00562	1.00412	1.0052	1.0015	1.0004	1.00414	1.0011	1.00001	1.00332	1.00074
ACTA2	1.00258	1.00336	1.00244	1.00467	1.00001	1.00492	1.00155	1.00423	1.00628	1.00558	0.995426	0.999117	1.00322	1.00018	1.00314	0.997294	1.00169	1.00196	1.00734	1.00041	0.998399	1.00444	1.00329
ACTB	1.00275	1.00529	1.00117	1.00219	1.00748	1.00495	1.00362	1.00458	1.00192	1.00054	1.00683	1.01967	1.00172	1.00073	1.00082	1.00044	1.0142	1.0041	0.998762	1.01078	1.00848	1.00226	1.00112
ACTG1	1.00795	1.00639	0.984684	0.998784	1.00105	1.00501	1.00547	1.00443	0.999127	1.00074	1.01294	1.01183	0.995403	1.00879	1.00942	1.00924	1.03551	0.999803	1.00666	1.00352	0.997019	1.00386	1.00083
ACTL6A	1.00422	0.987677	1.00237	0.999443	1.00185	1.00085	1.00646	0.994747	0.998216	1.00299	0.989287	1.00038	1.00034	0.998616	1.00171	1.00335	0.976206	1.00262	1.02157	0.990312	0.987054	0.999334	1.0012
ACTN1	1.00179	1.00816	1.00472	1.00382	1.00332	1.0045	1.00369	1.00339	1.00426	1.00295	0.996339	0.994144	1.00662	1.00652	1.00464	1.00188	0.996241	1.00239	0.998344	1.00777	1.00904	1.00282	1.00282
ACTN4	1.00095	1.01739	0.99888	1.00079	1.00647	1.00382	0.998627	1.00625	1.00489	1.00267	1.00652	0.992486	0.996037	0.998872	1.02007	1.00046	0.99179	1.00176	1.05582	0.952234	0.94807	0.999555	0.999975
ACTR10	1.00339	0.996497	1.0091	1.00427	1.00305	1.0046	1.00078	1.00347	1.01041	1.00493	0.99614	0.993067	1.00838	1.00158	1.00284	1.00171	0.995556	1.00263	1.00082	1.00544	1.0058	1.00183	1.0017
ACTR1A	1.0028	0.998589	1.0017	1.00422	1.00408	1.00018	1.00609	1.00066	1.00075	1.0041	0.99903	0.999219	1.005	1.00367	1.00033	1.00535	1.00438	1.0026	1.00507	1.00027	1.00216	1.00496	1.00332
ACTR1B	1.00251	1.00282	1.00311	1.00278	1.00442	1.00266	1.00237	0.998217	1.00586	1.00396	1.00132	1.00268	1.00554	1.00091	1.00045	1.00266	1.00074	1.00209	1.00506	0.999518	1.00174	1.00548	1.00175
ACTR2	1.00304	0.990955	1.0053	1.00198	1.00111	1.00293	1.00188	1.00333	1.00622	1.00293	0.997983	1.00054	1.00343	0.995686	0.999089	1.0017	1.00056	1.00262	1.00237	1.00182	1.00273	0.999378	1.00272
ACTR3	1.00177	1.00078	1.00457	1.004	1.0014	1.00333	1.00371	1.00139	1.0025	1.00376	1.00255	1.00359	1.00217	1.00049	1.001	1.00374	0.999117	1.00223	1.00384	1.00097	1.00311	1.00447	1.00095
ACY1	1.00344	1.00597	0.997915	0.999954	1.00365	1.0015	1.01203	0.997546	0.993199	0.991356	1.01423	1.02332	1.00562	1.00378	1.00452	1.00491	1.0167	1.0025	1.00022	1.00539	1.00585	1.00562	1.00287
ACYP2	1.00254	0.985774	1.00793	1.00208	1.00158	1.00249	1.00265	1.00234	1.00611	1.00293	0.997252	1.00063	1.0041	0.999534	0.999427	1.00201	0.999082	1.00258	1.00389	1.00039	1.00205	0.994626	1.0021
ADAM10	1.0012	1.00263	1.00904	1.00423	1.00055	1.00446	1.00023	1.00478	1.00664	1.00308	1.00032	1.00147	1.00483	1.00091	1.0024	1.00271	0.99314	1.00215	0.998296	1.00917	1.00707	1.00135	1.00259
ADAM15	1.00356	0.998631	0.99667	1.00124	0.998823	1.00661	1.0135	0.991662	0.98646	1.00168	0.997817	0.996579	1.00737	1.00723	1.00103	0.998543	0.997699	1.0022	1.02519	0.978649	0.976129	0.999107	1.0012
ADAM17	1.00292	0.993368	1.00473	1.00606	0.999525	1.00476	1.00782	0.999206	0.996077	1.00447	1.00418	0.992807	0.999265	1.00051	0.999674	1.00325	0.998377	1.00304	1.02233	0.986394	0.985464	0.998157	1.00141
ADAM9	1.00219	1.00763	1.00718	1.00407	1.00153	1.00268	1.00182	1.00286	1.00694	1.00337	1.00121	1.00478	1.0048	1.00331	1.00412	1.00248	0.996087	1.00255	0.99998	1.00509	1.00554	1.00121	1.00159
ADAR	1.0033	0.998165	0.999621	1.00234	0.995737	1.0091	1.01406	0.991537	0.986649	1.0025	0.995742	0.996627	1.00554	1.00331	1.00044	0.997845	0.99842	1.0029	1.02838	0.975141	0.971675	0.998693	1.00134
ADCK5	1.00683	1.00525	0.993507	1.0029	1.0073	0.992529	1.04767	0.972018	0.962687	1.01416	1.00171	0.977202	0.985917	1.02209	1.00455	1.00889	0.969907	1.00182	1.02638	0.979991	0.981953	1.00454	0.999269
ADD1	1.00405	1.00634	0.995425	1.00523	0.999588	1.00252	1.0101	1.00219	0.998881	1.0046	1.0002	0.997131	1.00387	1.006	1.00239	0.999249	0.973889	1.00567	1.00432	1.00258	1.00519	1.0051	1.00276
ADD3	1.00288	0.997616	1.00244	1.00453	1.00385	1.00095	1.00455	1.00054	1.0025	1.00294	0.999997	1.0011	1.00546	1.00392	0.999969	1.00628	1.00623	1.00276	1.00583	1.0003	1.00132	1.00469	1.00292
ADGRE5	1.00132	1.0113	0.9965	1.00572	0.989324	1.01036	1.01442	0.999957	0.988897	1.00008	1.00569	1.00282	0.991396	1.01067	1.00738	1.00522	1.00229	1.00126	1.00614	1.00188	1.00006	1.00249	1.00116
ADGRG1	0.999182	1.01832	1.00893	1.00511	1.00156	1.00352	0.994001	1.01083	1.01301	0.997557	1.00936	1.02066	1.00534	1.00489	1.00569	1.00262	1.00227	1.0022	1.0016	1.00473	1.00361	1.00188	0.999983
ADH5	0.999583	1.00905	1.00946	1.00346	1.00053	1.00518	1.00059	1.00577	1.00887	1.00187	1.00748	1.00296	1.00756	1.00263	1.00441	1.00581	1.00913	1.00169	1.00085	1.00384	1.0064	1.00029	1.00199
ADI1	1.00358	0.993987	1.00504	1.00653	0.996675	1.00597	1.01225	0.996395	0.991266	1.00716	1.00964	0.988482	0.998887	1.0029	1.00072	1.00407	0.995761	1.00304	1.03451	0.974059	0.972664	0.9971	1.00152
ADIPOR1	1.00486	0.990535	1.0029	1.00726	0.997791	1.00479	1.00685	0.996723	0.999198	1.00318	0.998414	1.00217	0.995126	0.998355	1.00287	1.0069	0.998548	1.00224	1.00027	1.0058	1.00762	1.00211	1.00201
ADIPOR2	1.00204	1.00694	0.996618	1.00061	1.006	1.00275	1.00498	1.00469	0.998177	1.00139	1.02581	1.00387	0.999501	1.00597	1.00654	1.00224	0.984592	1.00423	0.994806	1.0161	1.01249	1.00379	1.00246
ADK	1.00231	1.00117	1.00627	1.00593	1.00024	1.00444	1.00027	1.00161	1.00221	1.00381	0.996734	0.996206	1.00149	0.999563	0.999541	0.996397	0.995568	1.00212	1.00961	0.997661	0.994656	1.00353	1.00249
ADNP	1.00274	0.997541	1.00317	1.00271	0.99664	1.00858	1.00508	0.999059	1.00108	1.00222	0.994188	1.00378	1.0047	1.00226	1.00363	1.00634	0.972582	1.00131	1.02072	0.98429	0.988615	1.00226	1.0013
ADPGK	1.00319	1.01061	1.00221	1.0016	1.00325	1.00205	1.00576	1.00407	1.00082	1.00267	1.00141	0.998344	1.00437	1.00659	0.999751	1.00393	0.990992	1.00187	1.00241	1.00521	1.00147	1.00181	0.999749
ADPRHL2	1.00272	1.00215	1.00142	1.00196	1.00202	1.00419	1.0054	1.00306	0.999756	1.00165	1.00136	1.0025	0.998255	1.00231	1.00176	1.00214	1.00255	1.00254	1.00181	1.00255	1.00441	1.0024	1.00089
ADRM1	1.00307	1.00125	1.00236	1.00377	0.999364	1.00488	1.01046	0.99538	0.993248	1.00391	0.998542	0.999261	1.00176	1.00094	1.00486	1.01041	0.969061	1.00106	1.03183	0.973549	0.973599	1.00057	1.00112
ADSL	1.00295	0.999911	0.997835	1.00061	1.00706	1.00213	1.00181	1.00595	1.00292	1.00293	1.01086	1.00209	1.00533	1.01078	1.00767	1.00258	1.03464	1.00297	1.00617	0.998774	1.00028	0.998694	1.0021
ADSS	1.00958	0.971477	0.999353	1.00684	1.00143	0.999807	1.00704	1.00165	1.00194	1.00412	0.99446	1.00451	1.00234	1.0036	0.997474	1.00565	0.992266	1.00189	1.01691	0.990571	0.992551	1.00393	1.00266
AEBP1	1.0013	1.01002	1.00008	0.998164	1.00856	1.00289	1.0022	1.0016	0.99707	1.00107	1.01372	1.00527	0.998882	1.00349	1.00385	0.999108	1.00739	1.00135	1.00155	1.00633	0.999073	0.999361	1.00208
AEBP2	1.00063	1.00158	1.00767	1.00394	1.00086	1.00337	0.998915	1.00866	1.00857	1.00343	1.01027	1.00638	1.0056	1.00652	1.00523	1.00145	1.00529	1.00309	0.99797	1.00757	1.00946	1.00187	1.00282
AFF1	0.999171	1.01295	1.01152	1.00284	1.0004	1.00723	0.999592	1.00607	1.01069	1.00164	1.0095	1.00489	1.00773	1.00408	1.00534	1.00558	1.01204	1.00234	1.00102	1.00354	1.00611	1.00214	1.00194
AFF4	1.00105	1.00021	1.00457	1.00184	1.00118	1.00559	0.998399	1.00838	1.00819	1.00176	0.996407	0.999917	1.00278	0.997894	1.00259	1.00047	1.00137	1.00142	0.986194	1.02485	1.01855	0.999609	1.00159
AFG3L2	1.00317	1.00127	1.00552	1.00649	0.997622	1.00662	1.00257	1.00015	1.0045	1.00436	1.00096	1.00081	1.00695	1.00191	1.00186	1.00411	1.00991	1.0029	1	1.00657	1.00484	1.00193	1.00252
AFTPH	1.0031	0.989425	1.0051	1.00212	1.00099	1.00235	1.00133	1.00297	1.00558	1.00272	0.997711	1.00082	1.00485	0.995662	0.99933	1.00184	1.00122	1.00253	1.0025	1.00209	1.00317	0.998399	1.00256
AGAP3	1.00316	1.00532	1.00045	1.00104	1.00762	1.00364	1.00781	1.00249	0.997976	1.00024	1.00266	1.01186	0.99759	1.00803	1.00589	1.0056	1.01712	1.00263	0.991743	1.01685	1.01577	1.00552	1.00447
AGBL5	1.00262	0.998463	1.00047	1.00153	1.00379	1.00142	1.00215	1.00464	1.00181	1.00266	1.00128	1.00029	0.997606	1.00294	0.999483	1.00251	1.00442	1.00227	1.0013	1.00383	1.00201	0.998328	1.00174
AGFG1	1.00141	1.00405	1.0039	1.00246	1.00049	1.00625	1.00308	1.00223	1.00192	1.00236	1.00477	1.00522	1.00244	1.00343	1.00208	1.00073	1.05659	1.00175	0.99895	1.00968	1.00584	1.00237	1.00168
AGO2	1.00482	0.993845	1.00025	1.00893	0.994164	1.00182	1.01529	0.986357	0.994657	1.00398	0.988402	0.998491	1.00125	1.00476	1.00047	1.00541	0.983331	1.00051	1.01429	0.99418	0.996363	1.00044	1.00084
AGPAT1	1.00453	0.991054	1.00366	0.987221	1.01574	1.00743	1.0071	0.999969	0.999449	0.990453	0.984606	1.03573	0.993892	0.997813	1.01101	0.987822	0.9955	1.01165	1.01322	0.989536	0.993573	0.995536	1.00312
AGPAT2	1.00184	1.02424	1.00184	1.00328	1.0048	0.999914	1.00724	1.0041	0.995434	1.00471	1.01301	0.999846	1.00295	1.01912	1.0124	1.00739	1.00694	1.0018	0.988023	1.02105	1.02043	1.00552	1.00213
AGPAT3	0.996822	1.03772	1.00628	1.00175	1.00348	1.00474	0.996575	1.01732	1.00526	1.00395	1.01237	0.989871	1.00008	0.999816	1.00609	1.00184	1.0356	1.00138	1.00007	1.0112	1.00384	1.00405	1.0023
AGPAT5	0.99857	1.01832	1.0122	0.996711	1.00942	1.00525	0.997365	1.00707	1.01027	1.00289	1.00147	1.00958	1.01185	1.00241	1.00591	1.0043	1.01237	1.00354	0.981879	1.02347	1.02499	1.00686	1.00181
AGPS	1.00218	0.998179	1.00434	0.997144	1.00978	1.00105	0.998486	1.00509	1.00443	1.00109	1.00782	1.01035	1.00477	1.00183	1.00319	1.00055	1.00805	1.0028	0.995991	1.01436	1.00586	1.00172	1.00403
AGRN	1.00319	1.01606	0.986098	0.998457	1.00575	1.00858	1.01518	0.995411	0.991343	1.00108	1.01365	1.00073	0.999456	1.00766	1.01148	1.00307	1.00939	1.00019	1.00248	1.00835	1.00171	1.00466	1.00092
AGTRAP	1.00247	1.00442	1.00379	1.00398	1.00237	1.00438	1.00425	1.00396	1.00242	1.00267	1.00384	1.00445	1.00577	1.01245	1.01242	1.0048	1.00263	1.00021	0.999549	1.00526	1.00702	1.00347	1.00067
AHCTF1	1.01012	0.971744	0.998515	1.00697	1.00243	1.00096	1.00868	1.0018	1.00147	1.00495	0.993804	1.00524	1.00144	1.00544	0.998324	1.00567	0.990493	1.00162	1.01668	0.990288	0.994511	1.0045	1.00319
AHCY	1.00331	1.00454	0.995324	1.00192	1.00328	1.00112	1.0029	1.00315	1.00003	1.00219	1.00195	1.001	0.998846	1.00499	1.00425	1.00509	1.00093	1.00074	1.00441	1.00051	1.00045	1.00293	1.00054
AHCYL1	1.00355	0.998839	1.00075	1.00175	1.00306	1.00129	1.00367	1.00244	1.00245	1.00448	0.996331	1.00034	1.00592	1.00166	1.00224	1.00194	1.00141	1.00339	1.002	1.00269	1.00347	1.00426	1.00137
AHDC1	1.00255	1.00328	1.00169	1.00127	1.0029	1.00549	1.00203	1.00554	1.00366	1.00159	0.998112	1.00325	1.00364	1.00567	1.00773	1.00117	1.0047	1.00375	1.00072	1.00427	1.00656	1.00345	1.00108
AHNAK	1.00282	0.999285	0.998755	1.00256	1.00248	1.00001	1.00873	0.996529	0.990567	1.0076	0.997612	0.988084	0.998681	1.00224	1.00091	1.00232	0.994607	1.00119	1.02149	0.985747	0.983988	1.00278	1.00034
AHNAK2	1.0027	1.01143	0.997512	1.00228	1.00799	1.00352	0.995303	0.983807	1.044	0.99834	0.989977	1.01697	0.996776	1.0085	1.00392	1.00089	0.999693	1.00372	0.969393	1.02751	1.04808	1.01247	0.99231
AHR	1.00165	1.00024	1.00268	1.00171	1.00523	1.00376	1.00329	1.00118	1.00198	1.00051	1.00789	1.00985	1.00233	0.999493	0.999552	0.999161	1.00865	1.00364	1.00201	1.00506	1.00296	0.99938	1.00024
AHSA1	1.00159	1.0127	1.00544	1.00311	1.00573	1.00498	1.00377	1.00366	1.00347	1.00186	0.99454	0.996216	1.00573	1.00549	1.00246	1.00018	0.999978	1.00277	1.00802	0.998674	0.999696	1.00153	1.00137
AIDA	1.00372	0.988614	1.00266	1.00765	0.998042	1.00448	1.0047	0.998763	1.00349	1.00376	0.997149	1.00644	1.00185	0.998134	0.999156	1.00402	0.994072	1.00228	1.01274	0.993448	0.995664	1.00273	1.00097
AIG1	1.00361	0.995896	1.00522	1.00729	0.999151	1.00408	0.998494	1.00478	1.00956	1.00333	1.00757	1.00863	1.00706	1.00655	1.00476	1.00137	1.01048	1.00133	0.997592	1.01266	1.00991	1.00353	1.00332
AIMP1	1.00015	1.00682	1.00621	1.0033	1.0011	1.00315	1.00047	1.00417	1.00807	1.00214	1.00699	1.00216	1.0074	1.0011	1.00314	1.00588	1.00713	1.00103	0.999633	1.00477	1.00634	0.999976	1.00224
AIMP2	1.00264	1.00394	1.00141	1.00243	1.00691	1.00483	1.00364	1.0038	1.00196	1.00061	1.00565	1.01699	1.00205	0.999478	0.999512	1.00026	1.01282	1.00369	1.00023	1.00946	1.00659	1.00218	1.00107
AIP	1.00375	1.00517	0.99406	1.00035	1.00101	1.00632	1.00714	1.00003	0.996936	1.00331	1.00644	0.99531	0.997779	1.00924	1.00439	1.00434	0.998168	1.00105	1.00833	0.99882	0.995977	1.00454	1.00102
AK1	1.00141	1.01156	1.00432	1.00226	1.00118	1.00425	1.00316	1.0042	0.997865	1.00281	1.00353	1.00117	1.00413	1.00777	1.00318	1.00261	1.00027	1.00202	1.00199	1.00155	1.00417	1.00371	1.00221
AK2	1.00267	1.00234	1.00056	1.0004	1.00152	1.00426	1.00676	1.00174	0.999765	1.00061	1.00107	1.00354	0.995891	1.00511	1.00437	1.00248	1.00312	1.00255	1.0017	1.00318	1.00545	1.00289	1.0007
AK3	1.00538	0.98794	1.0074	1.00694	1.0017	1.00044	1.01183	0.994727	0.99938	1.00634	0.997597	1.00017	1.00879	1.00202	1.00209	1.00414	1.00333	1.00119	0.996383	1.00721	1.01399	1.00232	1.0028
AK4	1.00441	0.990541	1.00499	1.00506	0.999875	1.00306	1.00207	1.00346	1.0078	1.00387	1.00029	1.00289	1.00276	0.999855	1.0003	1.00188	0.988772	1.00296	1.00172	1.00344	1.00449	1.00124	1.00145
AK6	1.00101	1.00593	1.00772	1.00453	1.00221	1.00127	1.00133	1.0032	1.00662	1.00444	1.00421	1.00352	1.00889	1.0016	1.00298	1.00297	1.00738	1.00206	0.992115	1.01575	1.01804	1.00296	1.00296
AKAP11	1.00193	1.00111	1.00613	1.00139	1.00333	0.999676	0.998904	1.00976	1.00724	1.0024	1.00214	1.00297	1.00757	1.0009	1.00073	1.00043	1.00541	1.00309	0.997442	1.00859	1.00812	1.00244	1.00398
AKAP13	1.00292	1.00353	1.00346	1.00554	0.99958	1.00518	1.0042	1.00429	1.00065	1.00438	0.993783	1.00105	1.00807	1.01416	0.988422	1.00298	0.997941	1.00251	1.00435	1.00159	1.00285	1.00173	1.00076
AKAP8	1.00209	1.01154	0.998269	1.00545	0.989627	1.01092	1.01108	1.00217	0.993234	1.00002	1.00472	1.00308	0.992809	1.00986	1.00794	1.00446	1.00446	1.00037	1.01023	0.998969	0.995645	1.00171	1.00119
AKAP8L	1.00209	1.01154	0.998276	1.00522	0.989665	1.01087	1.01057	1.00236	0.993198	1.00001	1.00424	1.00295	0.993263	1.0098	1.00798	1.00444	1.00406	1.00051	1.01067	0.998918	0.99521	1.00169	1.00115
AKAP9	1.0017	1.00486	1.00506	1.00267	1.00419	1.00147	1.00037	1.00412	1.00624	1.00285	1.00883	1.00558	1.00503	1.00442	1.00299	1.00253	0.999868	1.00067	0.99291	1.01684	1.0103	1.00349	1.00233
AKIRIN1	1.00218	1.00253	1.00482	1.00422	1.00132	1.0039	1.00189	1.00324	1.00288	1.0028	0.99904	0.997808	1.00106	0.999491	0.998604	1.00191	1.00017	1.0022	1.00349	0.999205	1.0017	1.00196	1.00101
AKIRIN2	1.00485	0.994168	1.00595	1.00549	1.00236	1.00053	1.00279	1.0017	1.00551	1.00203	1.0007	1.01131	1.00771	1.00012	1.00116	1.00314	1.0016	1.00276	0.999669	1.00687	1.00605	1.00359	1.00309
AKR1A1	1.00324	0.99969	1.00116	1.00141	1.00216	1.00201	1.00514	1.00248	0.99893	1.00401	0.997878	0.995712	0.997849	0.999527	0.999821	1.00168	0.988614	1.00234	1.00919	0.994584	0.997109	1.00182	1.00017
AKR1B1	1.00271	1.00348	1.00357	1.00395	1.00226	1.00239	1.00219	1.00439	1.00252	1.00333	1.002	1.00358	1.00375	1.00223	1.00539	1.00425	1.00628	1.00217	0.992663	1.01639	1.01332	1.00373	1.00341
AKR7A2	1.00002	1.019	1.00108	0.9972	1.00901	1.00308	0.995288	1.014	1.00836	0.99858	1.0099	1.00998	1.0035	1.01451	1.01561	1.00297	1.01692	1.00276	0.989711	1.02018	1.01324	1.00368	1.00224
AKT1	1.00282	1.01103	0.999468	1.00232	1.00737	1.00389	0.998084	0.986188	1.04096	0.998627	0.990274	1.01482	0.997357	1.00768	1.00343	1.00112	0.999683	1.0039	0.979207	1.01879	1.0386	1.012	0.994511
AKT1S1	1.00114	1.02035	1.00351	1.00268	1.00174	1.00339	0.999727	1.00447	1.007	1.00228	1.0194	1.00568	1.00589	1.01447	1.00922	1.00357	1.00082	1.00032	1.01807	0.987613	0.984096	1.00346	0.999397
AKT2	1.00054	1.02144	1.00183	1.00084	1.00783	1.00381	0.997587	1.00809	1.00717	1.00239	1.01173	1.00513	0.997931	1.00537	1.0126	1.00202	1.00237	1.00195	1.03725	0.967216	0.964272	1.00109	1.00004
AL627171.2	1.00297	0.992234	1.01329	1.00372	1.0028	1.00446	1.00204	1.00231	1.01025	1.00294	0.995624	0.996619	1.00998	0.997739	1.00122	1.00044	0.998524	1.0033	1.00381	1.00043	1.00488	1.00315	1.00151
ALCAM	1.00355	0.990809	1.01401	1.00445	1.00148	1.00257	0.999108	1.00161	1.01311	0.989101	1.00152	1.03031	1.01366	1.00142	1.00057	1.00147	1.0002	1.00196	1.00679	0.999929	1.00137	1.00363	1.00289
ALDH16A1	0.999864	1.02898	1.00565	1.00301	1.00581	1.00161	0.996773	1.0076	1.01018	1.00059	1.02696	1.00892	1.00465	1.01458	1.0109	1.00208	1.00263	1.00097	1.00964	0.995711	0.99378	1.0021	0.999771
ALDH18A1	1.00332	1.00135	1.00171	1.00581	1.00106	1.00278	1.00282	1.00456	1.00534	1.00512	0.996951	0.999372	1.0048	1.00174	1.00324	0.99961	1.00158	1.00181	1.00314	1.00279	1.00282	1.00451	1.00369
ALDH1B1	1.00315	0.997816	1.00289	1.00321	1.00034	1.00315	1.00336	1.00241	1.00337	1.00197	1.00173	1.00316	1.00447	1.00273	1.00252	1.00216	0.999947	1.00243	0.998025	1.00742	1.00852	1.00246	1.00115
ALDH2	1.00262	0.999895	1.0046	1.00131	1.00401	1.00276	1.0022	1.00569	1.00339	1.00163	0.997652	1.0017	1.00353	0.999971	1.00198	1.00209	0.99345	1.00187	1.00595	0.997356	1.00178	1.00218	1.00264
ALDH3A2	1.00122	1.01175	1.00403	1.00327	1.00561	0.999733	1.00062	1.00387	1.01013	1.00364	1.00736	1.00072	1.00536	1.00671	1.00549	1.0015	1.02251	1.00337	0.998999	1.00635	1.0072	1.00522	1.00178
ALDH5A1	1.00275	0.999043	1.00413	1.00377	1.00164	1.00298	1.00836	0.992857	0.998809	1.00483	0.993885	1.00469	1.0041	0.99979	1.01117	1.00215	1.0032	1.0047	1.00631	0.999133	1.0015	1.00209	1.00123
ALDH7A1	1.00196	1.00162	1.00708	1.00341	1.00215	1.0051	0.999044	1.01182	1.01	1.00405	1.00025	0.999771	1.00532	1.00008	1.00256	1.00051	1.00468	1.00244	0.981643	1.03135	1.02329	1.00089	1.0029
ALDH9A1	1.00214	1.00497	1.00367	1.00161	1.00361	1.0047	1.00277	1.00073	1.0009	1.00382	0.998203	0.999339	1.00426	1.00127	1.00334	1.00278	1.00275	1.00317	1.00171	1.00333	1.00472	0.999598	1.00183
ALDOA	1.00258	1.01415	1.00367	1.00405	1.00224	1.00171	1.00795	1.00033	0.997101	1.00358	1.00366	0.994558	0.995363	1.00928	1.00173	1.00435	0.999187	1.00319	1.00277	1.00189	1.00525	1.00377	1.00142
ALG1	1.00287	1.00007	1.00132	1.00515	1.00075	1.00272	1.00678	0.997536	0.998039	1.00103	0.998681	1.00512	1.00243	1.00302	1.00279	1.00341	0.993042	1.00259	1.00364	1.00181	1.00323	1.004	1.00127
ALG2	1.00251	0.999846	1.00588	1.00409	1.00134	1.00363	1.00162	1.00559	1.00583	1.00404	0.998404	1.00258	1.00727	0.99978	1.00253	1.00238	0.99867	1.00292	0.999433	1.00598	1.00791	1.00344	1.00177
ALG3	1.00544	0.987875	1.00022	1.00115	0.999377	1.00293	1.0115	0.991706	0.994273	1.00493	0.986406	0.995175	0.998972	0.999835	1.0019	1.00385	0.974503	1.00277	1.01263	0.996503	0.995281	0.998515	1.00058
ALG5	1.00222	1.00102	1.00854	1.00134	1.00371	0.999504	1.0007	1.00881	1.00449	1.00286	1.00116	1.00093	1.00788	1.00061	1.00066	0.999135	1.00597	1.00325	0.997246	1.01003	1.0083	1.00234	1.00405
ALG8	1.00363	0.997444	1.00301	1.00227	1.00375	1.00013	1.00365	1.0027	1.00212	1.00336	1.0002	1.00207	1.00603	1.00569	1.0011	1.00294	1.00055	1.00196	1.00263	1.00321	1.00383	0.998868	1.00073
ALKBH5	1.00099	1.0122	1.00353	1.00259	1.0064	0.999694	1.00118	1.00414	1.00652	1.00416	1.0077	1.0008	1.0049	1.00761	1.0053	1.00157	1.02161	1.00328	0.999167	1.00641	1.00652	1.00441	1.00157
ALKBH7	1.00281	1.00245	0.997359	1.00232	1.00384	0.99911	1.00775	1.00247	1.00078	1.00049	1.0109	1.00871	1.00461	1.01895	1.0088	1.00342	1.00838	1.00115	0.993625	1.01349	1.01645	1.00422	1.00225
ALYREF	1.00825	1.00459	0.983259	1.0001	1.00123	1.0068	1.00534	1.00373	1.00024	1.00107	1.01424	1.00951	0.995264	1.00886	1.01	1.00934	1.03801	0.999537	1.00688	1.00518	0.998669	1.00603	1.00043
AMD1	1.00318	0.994952	1.00811	1.00511	1.00294	0.99969	0.998478	1.00473	1.00953	0.997825	1.00266	1.02915	1.00805	1.0009	1.00208	1.00122	1.00501	1.00148	0.998127	1.01063	1.00742	1.00375	1.00371
AMFR	0.997726	1.02455	1.01282	1.00663	1.00122	1.00447	0.996425	1.01076	1.01324	0.996464	1.00906	1.02097	1.00304	1.00418	1.00628	1.00189	0.999287	1.00274	1.0031	1.00249	1.00198	1.00143	1.00037
AMOTL2	1.00419	0.987167	1.00452	1.00401	1.00233	1.00176	1.00166	1.00221	1.00433	1.00055	1.00637	1.02828	1.0054	1.00257	1.00233	1.00409	0.996285	1.00401	1.01352	0.995787	0.99685	1.00262	1.00163
AMPD2	1.0036	0.998446	1.00116	1.00241	1.00281	1.00152	1.0039	1.00279	1.00266	1.00469	0.996784	1.00016	1.00589	1.0019	1.00229	1.00193	1.0014	1.00354	1.00179	1.0034	1.00291	1.00439	1.00143
AMZ2	1.00978	0.996291	0.993219	0.999848	1.00363	1.00371	1.00715	1.00138	0.999484	1.00296	1.00636	1.00778	1.00158	1.00294	1.00197	1.00891	1.01895	1.00178	1.0089	0.993992	0.997361	1.00225	1.00135
ANAPC1	1.00177	1.00234	1.0052	1.00387	1.00156	1.00344	1.00399	1.00241	1.00313	1.00368	1.00305	1.00249	1.00418	0.999871	1.00042	1.00367	1.00004	1.00189	1.00327	1.00128	1.00311	1.00491	1.00106
ANAPC11	1.00822	1.00397	0.982875	1.00026	1.0013	1.00699	1.00521	1.00328	0.999956	1.00119	1.01403	1.00921	0.995393	1.00886	1.00987	1.0094	1.03773	0.999571	1.00694	1.00521	0.99856	1.0061	1.00057
ANAPC13	1.00424	0.986632	1.00432	1.00421	1.00202	1.00175	1.00162	1.00226	1.00435	1.00047	1.00606	1.02788	1.00526	1.00235	1.00232	1.00415	0.995921	1.00404	1.01378	0.995607	0.997034	1.00247	1.00166
ANAPC15	1.00505	0.999097	0.995868	1.00107	1.00364	1.0013	1.0085	1.00113	0.996549	1.00629	1.00381	0.991225	1.00231	1.00439	1.00168	1.00493	0.99605	1.0006	1.00951	0.997945	0.995335	1.00131	1.00047
ANAPC16	1.00198	1.0013	1.00687	1.00509	1.00047	1.00302	1.00062	1.00395	1.00298	1.00267	0.996483	1.00116	1.00158	0.998783	0.998945	0.997513	0.995534	1.00201	1.00671	0.99965	0.999259	1.00198	1.00164
ANAPC5	1.00339	1.00114	1.00186	1.00277	1.00277	1.00201	1.00363	1.0038	1.00258	1.00445	0.997432	0.998963	1.00662	1.00254	1.00334	1.00316	0.990651	1.00236	1.0059	0.999182	1.00081	1.00226	1.00228
ANAPC7	1.00281	1.0009	1.00562	1.00229	1.00356	1.00368	1.001	1.00632	1.00469	1.00206	0.997894	1.00194	1.00361	0.999333	1.0016	1.00172	0.996232	1.00204	1.00361	0.999842	1.00291	1.00244	1.00301
ANKHD1	1.0013	1.00362	1.00402	0.999966	1.00318	1.0022	1.00049	1.00255	1.00642	1.00283	0.998768	1.00465	1.00203	0.999125	1.0024	1.00118	1.00536	1.00029	0.99542	1.00914	1.01137	1.00298	1.00063
ANKIB1	1.00158	1.00618	1.00497	1.00241	1.0044	1.00157	1.00022	1.00459	1.0064	1.00268	1.00891	1.00555	1.00498	1.00458	1.00293	1.00289	1.00105	1.0006	0.992174	1.01715	1.01057	1.00336	1.00236
ANKLE2	1.00478	0.996457	1.00101	1.00716	1.00065	1.00319	1.00823	1.00349	1.00201	1.00668	0.99987	0.999345	1.01071	1.00592	1.00451	1.00628	0.995937	1.00315	1.00231	1.00631	1.00636	1.00286	1.00124
ANKRD10	1.00167	1.01612	0.997044	0.997399	1.01164	0.999511	1.00466	1.00936	0.997158	1.00095	1.02302	1.00864	1.00437	1.00702	1.00466	1.00418	1.02564	1.00323	1.00333	1.00975	1.00078	1.00672	1.00481
ANKRD11	1.00451	1.00232	0.999222	1.00274	1.0081	1.00209	1.00163	1.00516	1.0096	1.00497	1.0126	1.00357	1.00985	1.01195	1.00842	1.00745	0.995773	1.00055	0.997383	1.00869	1.01128	1.00523	1.00014
ANKRD12	1.00228	1.00187	1.00634	1.00549	0.996462	1.00863	1.00124	1.00195	1.00553	1.0032	1.00202	1.00223	1.00674	1.00144	1.00196	1.0026	1.01396	1.00269	0.995766	1.01502	1.00833	1.00146	1.0028
ANKRD13D	1.00384	1.00607	0.994842	1.00121	1.00215	1.00548	1.00676	1.00112	0.99674	1.00253	1.00703	0.997257	0.996499	1.01052	1.00596	1.00442	1.00063	1.00163	1.00592	1.00193	0.999328	1.00494	1.00149
ANKRD17	0.998816	1.0212	1.0127	1.00236	1.00313	1.00563	0.998833	1.00599	1.0161	1.00264	1.00563	1.00761	1.00615	1.0041	1.00334	1.00406	1.01261	1.00274	0.999526	1.00613	1.00656	1.00433	1.00173
ANKRD28	1.0019	0.999683	1.00392	1.00467	1.00102	1.00252	1.00437	1.0029	1.0023	1.0022	1.00667	1.00931	1.00807	1.00356	1.00265	1.00363	1.00353	1.0016	1.00488	1.00139	1.0025	1.00276	1.00257
ANKS1A	1.00168	0.999105	1.00289	1.0015	1.00394	1.00094	1.00765	0.995553	0.992638	1.00233	0.999297	1.00317	1.00007	1.00016	1.0092	0.99738	1.00375	1.00307	1.00952	0.992533	0.995944	0.99862	0.99883
ANKZF1	1.00132	1.00386	1.00368	1.00281	1.00008	1.00493	1.00213	1.00201	1.00369	1.00287	1.00888	1.00673	1.00232	1.00596	1.0034	0.999896	1.06051	1.00199	0.99718	1.01421	1.0071	1.00116	1.0018
ANO6	1.00375	0.999615	1.00465	1.00211	1.00264	1.00308	1.00286	1.00393	1.00606	1.00483	1.00242	1.00319	1.00541	1.00344	1.00242	1.00161	1.00307	1.00314	1.00163	1.00301	1.00446	1.00343	1.00237
ANP32A	1.00301	1.00573	1.00382	1.00185	1.00323	1.0016	1.00543	1.00319	1.00048	1.00303	1.00142	1.0022	1.00476	1.00379	1.00091	1.0037	0.988963	1.00178	1.00231	1.00495	1.00081	1.00108	0.999972
ANP32B	1.00243	0.999461	1.00513	1.0038	1.00122	1.00328	1.00194	1.00523	1.0053	1.00387	0.99766	1.00302	1.00688	1.00006	1.00175	1.00254	0.997978	1.00269	0.999408	1.0064	1.008	1.00352	1.00159
ANP32E	1.00136	1.00436	1.0042	1.00332	1.00308	1.00444	1.00486	1.00081	0.99922	1.00439	1.00068	1.00281	1.0045	1.00062	1.00309	1.00011	1.00348	1.0029	1.00536	0.999439	0.999859	1.00226	1.00175
ANTKMT	1.00362	1.0166	0.995673	1.00435	1.00203	0.998763	1.0262	0.985699	0.977698	1.0085	1.00704	0.98449	1.00163	1.01735	1.00745	1.00984	0.998485	0.999551	1.00136	1.00703	1.00619	1.00698	1.00057
ANTXR1	1.00296	0.993758	1.00608	1.0024	1.00041	1.00321	1.00213	1.00311	1.00508	1.00321	0.998049	0.999704	1.00341	0.995743	0.999564	1.00152	1.00163	1.00298	1.00251	1.00191	1.00303	1.00117	1.0029
ANXA1	1.00326	0.998651	1.00356	1.00363	0.999939	1.00384	1.00325	1.00156	1.00359	1.00236	1.00049	1.0033	1.00462	1.00204	1.00266	1.00273	0.998774	1.00271	0.998244	1.00848	1.00884	1.00225	1.00156
ANXA11	1.0026	1.00127	1.00494	1.00454	0.998979	1.00458	1.00165	1.00031	1.00321	1.00385	0.995729	0.996563	1.00078	0.999369	1.00084	0.996185	0.996303	1.00207	1.0109	0.997081	0.994518	1.00392	1.00299
ANXA2	1.00098	1.00358	1.00901	1.00395	1.00079	1.00499	1.00017	1.00467	1.00573	1.00317	0.999328	1.00086	1.00436	1.00065	1.0019	1.00312	0.990994	1.00232	0.999068	1.00773	1.00521	1.00069	1.00228
ANXA3	0.999244	1.01498	1.01198	1.00271	1.00147	1.00757	0.998238	1.00691	1.01336	1.00211	1.00805	1.00689	1.0068	1.00466	1.0051	1.005	1.01276	1.00245	1.00054	1.00464	1.00664	1.00256	1.00188
ANXA4	1.00263	0.995847	1.00494	1.00284	1.00042	1.0029	1.00228	1.00259	1.00489	1.00294	0.997738	0.998978	1.00328	0.996617	0.99935	1.00127	1.00165	1.00322	1.00285	1.00121	1.00313	1.00142	1.00267
ANXA5	1.00137	1.00002	1.00546	1.00301	1.00197	1.00127	1.00071	1.00435	1.00736	1.00379	1.00583	1.00162	1.008	1.00001	1.00124	1.00543	1.00313	1.00074	0.998787	1.0058	1.00702	1.00299	1.00226
ANXA6	0.999242	1.01982	1.00742	0.995418	1.01232	0.998904	0.995366	1.0105	1.00692	1.0035	1.01157	1	1.00341	1.00324	1.00188	0.998078	1.02581	1.00208	0.994409	1.01193	1.01098	1.00362	1.00114
ANXA7	1.00257	1.00129	1.00664	1.0056	1.00062	1.00311	1.00087	1.00285	1.00225	1.00346	0.995928	0.998267	1.00112	0.999086	0.999597	0.996319	0.995974	1.00198	1.00804	0.99868	0.997007	1.00246	1.00196
AP1B1	1.00264	1.00152	0.999794	1.00121	1.01348	1.00141	1.00033	1.00114	1.00371	1.00271	1.00332	1.01304	1.00486	1.00896	1.0069	1.00086	1.05785	1.0022	0.976832	1.03054	1.03334	1.00199	1.00108
AP1G1	1.00212	1.00535	1.00601	1.00393	1.00546	1.00279	1.00022	1.00876	1.00914	1.0043	1.00769	1.0047	1.00885	1.00571	1.00413	1.0043	1.0009	1.00336	0.999806	1.00421	1.00967	1.00202	1.00031
AP1G2	1.00465	0.998427	0.996951	1.00003	1.00621	1.0033	1.00667	1.0018	0.996856	1.00107	0.999948	0.999775	1.00078	1.00189	1.00255	1.00168	0.999872	1.00296	1.0004	1.00434	1.00552	1.00403	1.00114
AP1M1	1.00228	1.01129	0.999211	1.00388	0.993013	1.01184	1.0094	1.00354	0.994526	1.00021	1.00405	1.00227	0.994691	1.00982	1.00792	1.00427	1.00417	1.00054	1.01214	0.997388	0.993366	1.00139	1.00147
AP1M2	1.00311	1.00324	0.99638	1.00257	1.00006	1.0015	1.01584	0.998684	0.99114	1.00273	1.004	0.999258	0.998062	1.00709	1.00515	1.00772	0.995131	1.0019	0.997591	1.01001	1.01204	1.00368	1.00196
AP1S1	1.00106	1.00551	1.00125	1.00134	1.00739	0.999924	1.00345	1.00485	1.00063	1.00187	1.00577	1.00162	0.99958	1.01019	1.0069	1.00446	0.994562	1.00153	0.991874	1.01784	1.01528	1.00392	1.00171
AP2A1	1.00074	1.02218	1.00435	1.00271	1.00251	1.00284	0.999187	1.00514	1.00793	1.00175	1.02177	1.00634	1.00523	1.01459	1.01064	1.0036	1.00114	1.00052	1.01463	0.991132	0.987811	1.0028	0.999357
AP2A2	1.00053	1.02667	1.00334	0.996851	1.00344	1.00497	0.999398	1.00057	1.00929	1.00155	1.01145	0.999524	0.999005	1.01398	1.01075	1.00273	0.996967	1.00343	1.01641	0.989425	0.984926	0.999949	0.999532
AP2B1	1.00011	1.01424	1.00841	1.00221	1.00753	1.00455	0.99912	1.00942	1.01049	1.00329	1.00934	1.00754	1.00518	1.00617	1.00552	1.00111	1.0217	1.00331	1.00025	1.00511	1.01217	1.00472	1.00153
AP2M1	1.00515	0.987705	1.00027	1.00065	0.999956	1.00256	1.0112	0.99154	0.994899	1.00497	0.985837	0.995217	0.998713	0.999621	1.00176	1.00363	0.973364	1.00268	1.0138	0.995788	0.994401	0.998373	1.00058
AP2S1	1.00011	1.03262	1.00255	1.00334	1.00795	1.0027	0.996794	1.01085	1.0106	1.00021	1.02294	1.01276	1.00419	1.01425	1.01227	1.00231	1.00025	1.00196	1.00699	0.996564	0.997745	1.00395	1.00117
AP3D1	1.0008	1.02329	0.995504	0.996609	1.01164	1.00237	1.00655	1.0071	0.999131	0.999863	1.02248	1.00557	0.997433	1.01934	1.01341	1.00194	1.032	1.00076	0.986911	1.0229	1.02353	1.00291	1.00055
AP3M1	1.00247	1.00119	1.00603	1.00579	1.00035	1.00467	1.00015	1.00159	1.00254	1.00361	0.996784	0.996409	1.00188	0.999471	0.999365	0.996411	0.995566	1.00195	1.0092	0.997694	0.994784	1.00356	1.00238
AP3S1	1.0021	1.00181	1.00613	1.00392	1.00257	1.00453	0.998827	1.01262	1.0111	1.00388	1.00127	1.00117	1.00609	1.00097	1.00295	1.00065	1.00872	1.00192	0.980446	1.03176	1.0251	1.002	1.00328
AP3S2	1.0028	1.00364	1.0035	1.00597	0.998282	1.00629	1.00566	1.00162	0.999886	1.00416	0.993995	1.00238	1.00821	1.01525	0.987869	1.00394	0.997758	1.00278	1.00377	1.00253	1.00509	1.00209	1.0016
APBB2	1.0008	1.01438	1.00779	1.00137	1.00274	1.00116	1.00428	1.00219	1.00664	1.00278	0.998882	1.00391	1.00482	1.00203	1.00155	1.00173	1.00084	1.00275	1.00062	1.00419	1.00468	1.00305	1.00211
APEH	1.00377	1.00838	0.992225	0.999949	1.00346	0.99954	1.02229	0.992012	0.982828	0.985098	1.01853	1.03114	1.00486	1.01011	1.01029	1.00552	1.02072	1.00329	1.00304	1.00426	1.00293	1.00539	1.00307
APEX1	1.00476	1.00151	0.991519	0.995091	1.01065	1.00274	1.00605	1.00373	0.997068	1.00233	1.00683	0.999764	0.999944	1.00328	1.00615	0.999472	1.00737	1.00397	1.00103	1.00404	1.00664	1.00437	1.0014
APH1A	1.00138	1.00435	1.00418	1.00313	1.00266	1.00472	1.0046	1.00085	0.998985	1.00434	1.00063	1.0031	1.00458	1.00043	1.00335	1.00012	1.00378	1.00289	1.00566	0.999322	0.999378	1.0021	1.00174
API5	1.00193	1.00132	1.00278	1.00341	1.0019	1.0021	1.00261	1.00209	1.00361	1.00318	1.00348	1.00231	1.00292	1.00249	1.0027	1.00306	0.998863	1.00333	1.00964	0.997303	0.99825	1.00341	1.00055
APLP2	1.00199	1.00628	1.00332	0.998979	1.00817	1.00166	0.996347	1.00843	1.00944	1.0036	0.996766	1.0071	1.00579	1.00318	0.997153	1.00082	1.01918	1.00209	1.00127	1.00872	1.00708	0.999692	1.00141
APMAP	1.00237	1.00707	0.99878	1.00196	1.00299	1.0027	1.00146	1.00466	1.00263	1.00141	1.00308	1.00135	1.0014	1.00754	1.00758	1.006	1.00519	1.00167	1.00417	1.00129	1.00143	1.00272	1.0005
APOBEC3C	1.00227	1.00123	0.998853	1.00113	1.0085	1.00257	1.00178	1.00686	1.0037	1.00301	1.01291	1.0037	1.0047	1.01138	1.00831	1.00252	1.0368	1.00329	1.00408	1.00072	1.00181	0.998678	1.00185
APOE	1.00144	1.02549	1.00122	1.00252	1.00793	1.00659	0.996093	1.00871	1.01114	0.999577	1.0128	1.01533	1.00609	1.00991	1.0125	1.00245	1.00232	1.0035	1.01105	0.991294	0.997449	1.00443	1.00178
APOL1	1.00057	1.00581	0.998503	1.00166	1.01059	1.00472	0.998956	1.01133	1.00684	1.0011	1.01305	1.01075	1.00372	1.012	1.00917	1.00101	1.06009	1.00363	0.992089	1.02056	1.0124	1.00048	1.00152
APOL2	1.00053	1.00607	0.998398	1.00177	1.01063	1.00465	0.999018	1.01129	1.00669	1.0012	1.01295	1.01094	1.00378	1.01188	1.00927	1.00097	1.0602	1.00369	0.991868	1.02051	1.01208	1.00055	1.00166
APOL3	1.0007	1.00607	0.998534	1.00196	1.01066	1.00473	0.998925	1.01068	1.00665	1.00133	1.01244	1.0112	1.00399	1.01196	1.0093	1.00088	1.06062	1.00367	0.991902	1.02102	1.01211	1.00081	1.00167
APOL6	1.00085	1.00609	0.998079	1.0018	1.01081	1.00479	0.998899	1.01022	1.00639	1.00144	1.0112	1.01189	1.00405	1.01181	1.00914	1.0008	1.06115	1.00343	0.991477	1.02153	1.01251	1.00105	1.00164
APP	1.00436	0.999591	0.998027	1.00259	0.999116	1.0054	1.00062	1.00659	1.00899	1.00941	0.991392	0.985837	1.00537	0.997156	1.001	1.00291	0.989851	1.00204	1.00932	0.996177	1.00085	0.99926	1.00265
APRT	1.00391	1.0026	0.999082	1.00266	1.00808	1.00256	1.00126	1.00566	1.00942	1.00499	1.01156	1.0035	1.01028	1.01156	1.00858	1.00686	0.996933	1.00087	0.997232	1.00858	1.01111	1.00531	1.00065
APTX	1.00414	0.988707	1.00064	1.0026	1.00141	1.00054	1.00375	1.00231	1.00124	1.00337	1.00007	0.99993	1.00429	0.999959	1.00104	1.00189	1.00376	1.00159	0.998255	1.00454	1.01131	1.0024	1.00183
AQP3	1.00415	0.99053	0.999192	1.00256	1.00142	1.00148	1.00299	1.00228	1.00106	1.00321	1.00039	0.999821	1.00369	0.999811	1.00123	1.00188	1.0022	1.00209	0.99891	1.00384	1.01036	1.00239	1.00197
AQP5	1.00236	1.00124	0.999885	1.00081	1.0018	1.00537	1.00144	1.003	1.00385	1.00189	1.00609	1.00257	0.999178	1.00379	1.00027	1.00071	1.00732	1.0018	1.00181	1.00196	1.00303	1.00043	1.00126
ARAP1	1.00482	0.998374	0.9971	1.00136	1.0044	1.00102	1.00791	1.00107	0.99651	1.00616	1.00417	0.992153	1.00313	1.00412	1.00184	1.00496	0.995992	1.00065	1.00804	0.999641	0.997107	1.00073	1.00044
ARCN1	0.999199	1.00729	1.00465	0.999984	1.00572	0.999534	0.996606	1.00777	1.00589	1.00128	1.00516	1.00838	1.00523	1.00205	0.993311	1.00222	1.01232	1.00189	0.996677	1.01418	1.00803	1.00013	0.99996
ARF1	1.0051	0.984304	0.997978	1.00443	1.00079	1.00248	1.00535	0.998103	1.00186	1.00322	0.997782	1.00635	1.0009	0.998599	0.996935	1.00373	0.994545	1.00205	1.0258	0.983439	0.983154	1.00263	1.00085
ARF3	1.00283	1.00115	1.00067	1.00111	1.00237	1.00668	1.00164	1.00375	1.00495	1.00311	1.00351	1.00245	1.0021	1.00244	1.00159	1.00126	1.00526	1.00275	1.00204	1.0029	1.00338	1.00184	1.00148
ARF4	1.00167	1.00129	1.00921	1.00262	1.00164	1.0027	1.00751	0.998351	0.999099	0.991026	1.0038	1.0262	1.00978	1.00019	1.00196	1.00452	1.00817	1.00251	0.999588	1.00479	1.00676	1.00548	1.003
ARF5	1.00243	1.00302	1.00661	1.00493	1.00042	1.00308	1.00158	1.00666	1.00462	1.00391	1.00201	1.00394	1.00442	1.00177	1.00486	1.00396	1.00263	1.00269	0.993207	1.01653	1.0142	1.00345	1.00296
ARF6	1.00308	0.9921	1.01341	1.0035	1.00283	1.00472	1.00192	1.00244	1.01039	1.00287	0.995023	0.996483	1.0096	0.99774	1.00134	1.00078	0.998551	1.00314	1.0038	1.00065	1.00473	1.00281	1.00165
ARFGAP1	1.00388	1.0019	1.00144	1.00494	1.00039	1.00461	1.01313	0.993375	0.990389	1.00507	1.00118	0.996844	1.00072	1.0023	1.00637	1.01286	0.966303	1.00055	1.03066	0.975648	0.974385	1.00117	1.0012
ARFGAP2	1.00219	1.00504	0.999806	1.00184	1.00409	1.00349	1.00291	1.00174	1.00039	1.00283	1.00614	1.00346	1.00089	1.00438	1.00354	1.0033	1.00056	1.00256	1.00678	1.00142	1.00134	1.00385	1.00113
ARFGAP3	1.00288	1.00223	0.996104	1.00191	1.00763	1.00255	1.00029	1.00728	1.00415	1.00383	1.0075	1.00309	1.00581	1.00937	1.0082	1.00474	1.02661	1.00224	1.00288	1.00135	1.00171	1.00147	1.00114
ARFGEF1	1.00244	0.994938	1.00782	1.00369	1.00298	0.999771	0.997225	1.0036	1.01081	1.00478	0.995915	1.00027	1.00727	0.999407	1.00108	1.0062	0.994052	0.99986	1.00395	0.999885	1.00296	0.999817	1.00147
ARFGEF2	1.00273	0.996572	1.00547	1.00311	0.99553	1.01159	1.00278	1.0002	1.00334	1.00238	0.994608	1.00373	1.00587	1.00402	1.0044	1.00682	0.974306	1.00169	1.01357	0.99252	0.996017	1.00178	1.00101
ARFIP1	1.00236	1.00089	1.00724	1.00434	1.0031	1.00207	0.999094	1.00839	1.00837	1.00473	1.00755	1.00417	1.00825	1.00016	1.00313	1.00311	1.00045	1.00181	1.00013	1.00725	1.00683	1.00495	1.00347
ARFIP2	1.00046	1.01697	1.007	1.00065	1.0031	1.00399	0.995398	1.00375	1.01083	1.0033	1.00892	1.0041	1.00767	1.0117	1.00684	1.00192	0.99974	1.00175	1.00161	1.00828	1.00448	0.999402	1.00109
ARFRP1	1.00416	1.003	1.00146	1.00615	1.00195	1.00412	1.01504	0.992483	0.988654	1.00529	1.00272	0.995124	1.00079	1.00315	1.00698	1.01353	0.966423	0.999627	1.02989	0.976455	0.974783	1.00168	1.00151
ARGLU1	1.00163	1.01157	0.999055	0.99833	1.00831	1.00086	1.00421	1.00841	0.998194	1.00163	1.01777	1.00903	1.00592	1.00563	1.00389	1.0038	1.02079	1.00343	1.00264	1.00835	1.00239	1.00549	1.00451
ARHGAP1	1.00228	1.00405	1.00026	1.00191	1.00389	1.00335	1.00255	1.0014	1.00081	1.00318	1.00715	1.00344	1.00129	1.00455	1.00328	1.0033	1.00049	1.00285	1.00769	1.00066	1.00045	1.00366	1.00112
ARHGAP17	1.00236	1.00442	1.00339	1.00437	1.00194	1.00116	1.01073	0.995484	0.99101	1.00343	1.00024	0.996408	0.999696	1.00249	1.00061	1.00376	0.999149	1.00293	1.00335	1.00066	1.00419	1.00348	1.0016
ARHGAP21	1.00094	1.00546	1.0041	1.00547	1.00028	1.00577	0.999526	1.00587	1.00877	1.00305	1.00522	1.00284	1.00496	1.00289	1.00208	1.00181	1.0099	1.00291	1.0058	1.00141	1.00153	1.00156	1.0021
ARHGAP27	1.00249	1.01046	1.00013	1.0019	1.00341	1.00359	1.00248	1.00598	1.00306	1.00328	1.01148	1.01009	1.00778	1.01139	1.0068	1.00803	1.03835	1.0019	1.00391	1.00315	1.00118	1.00439	1.00211
ARHGAP35	1.00009	1.03269	1.00279	1.00343	1.00775	1.00283	0.996763	1.01089	1.01063	0.99994	1.0243	1.01291	1.00419	1.01401	1.01222	1.00205	1.00027	1.00201	1.00697	0.996686	0.99791	1.00361	1.0011
ARHGAP5	1.00327	0.996807	1.00472	1.00366	1.00364	1.0034	1.00423	1.00053	1.00312	1.00158	0.996469	1.00092	1.00464	1.00075	1.0012	1.00064	0.998654	1.00289	1.00216	1.00211	1.00416	1.00392	1.00131
ARHGAP8	1.00323	1.00385	0.997082	1.00135	1.00818	1.0034	1.00024	1.01006	1.00639	1.004	1.00694	1.00521	1.00587	1.0103	1.00913	1.00495	1.02811	1.00256	1.0002	1.00493	1.00522	1.00249	1.00098
ARHGDIA	1.00825	1.00482	0.983286	0.999846	1.00104	1.00666	1.00527	1.00381	1.00032	1.00087	1.01404	1.0099	0.995323	1.00888	1.01003	1.00924	1.03729	0.999534	1.00701	1.0053	0.998707	1.00591	1.00057
ARHGDIB	0.999677	1.005	1.00656	1.00395	1.00058	1.00311	0.998499	1.00912	1.00953	1.00276	1.0142	1.0078	1.00551	1.00774	1.00599	1.00101	1.00529	1.00337	0.997038	1.00876	1.01092	1.00184	1.0027
ARHGEF1	1.00162	1.02203	1.00265	1.00104	1.00759	1.00496	0.997024	1.0084	1.00865	1.00133	1.01271	1.0141	1.00388	1.00966	1.01097	1.00182	1.00488	1.00295	1.018	0.983936	0.988492	1.00248	1.00019
ARHGEF12	0.999865	1.00823	1.00203	0.998795	1.00702	0.999669	0.995966	1.00789	1.00652	1.00327	1.00343	1.00761	1.00539	1.003	0.994771	1.00147	1.01856	1.00273	0.999728	1.01059	1.00713	0.999389	1.00073
ARHGEF18	1.0041	1.00127	0.998106	1.00295	1.00106	0.998859	1.00738	1.00181	1.00051	1.00022	1.00747	1.00745	1.00439	1.01905	1.00974	1.00409	1.00459	1.00063	0.995032	1.01077	1.01539	1.00384	1.00284
ARHGEF2	1.00312	1.0016	0.995971	0.997989	1.00567	1.00073	1.01052	0.993918	0.988719	0.999924	0.997173	0.999732	1.00629	1.01032	1.00309	0.999963	1.00194	1.0031	1.01396	0.991915	0.992921	1.00013	1.00158
ARHGEF7	1.00179	1.0162	0.996862	0.997226	1.0115	0.999336	1.00486	1.00968	0.997285	1.00095	1.02335	1.0083	1.00428	1.00707	1.00458	1.00423	1.02542	1.00297	1.0034	1.00962	1.00041	1.00714	1.00477
ARID1A	1.00155	1.00446	1.00109	1.00035	1.00472	1.00501	1.0003	1.00583	1.00402	1.0018	1.00189	1.00232	1.00473	1.00733	1.01006	1.00034	1.00892	1.00391	0.999624	1.00544	1.00796	1.00308	1.00115
ARID1B	1.00309	0.994029	1.0104	1.00804	0.995858	1.00601	0.999115	1.00572	1.00862	1.00465	1.00656	1.00476	1.00583	1.00528	1.00533	1.00153	1.00993	1.0016	0.992987	1.01902	1.01604	1.00357	1.00352
ARID4B	1.00763	0.97374	0.999982	1.00662	1.0013	1	1.00578	1.00161	1.00107	1.00458	0.995285	1.00615	1.00344	1.00058	0.996377	1.0054	0.994356	1.00189	1.01915	0.988579	0.989452	1.00306	1.002
ARID5B	1.00217	1.002	1.00402	1.00442	1.00234	1.00329	1.00385	1.0024	1.00396	1.00484	0.996733	1.00296	1.00617	1.00086	0.999885	1.00287	0.999944	1.00301	1.004	1.00081	1.00381	1.00273	1.00271
ARIH1	1.00306	1.0101	1.00223	1.00171	1.00329	1.00211	1.00587	1.0039	1.00085	1.00256	1.00163	0.999139	1.00472	1.00638	0.999792	1.00382	0.990255	1.00169	1.00222	1.00507	1.0014	1.0017	0.999757
ARIH2	1.0042	1.00795	0.993364	1.00087	1.00362	0.998292	1.02433	0.991415	0.980272	0.984339	1.01957	1.03289	1.00456	1.01145	1.01112	1.00577	1.01929	1.00285	1.0052	1.00288	1.00117	1.00554	1.00324
ARL1	1.00054	1.00574	1.00763	0.999841	1.00524	1.00281	0.997255	1.01164	1.01	1.00261	1.01082	1.00779	1.00371	1.00008	1.00328	1.00132	1.01915	1.00214	0.996696	1.01233	1.00869	1.00314	1.00396
ARL16	1.0083	1.00605	0.983878	0.999041	1.00101	1.00536	1.006	1.00368	0.999481	1.00063	1.01286	1.01152	0.995198	1.00879	1.00979	1.00966	1.03588	0.999709	1.00721	1.00409	0.997811	1.00458	1.00078
ARL2	1.00347	1.003	0.998839	1.00464	1.0012	1.00235	1.00588	0.998796	1.00338	1.00413	1.0014	0.997863	1.00261	1.01114	1.00431	1.00232	1.00384	1.0015	1.00934	0.995373	0.993417	1.00532	1.00339
ARL2BP	0.998525	1.02004	1.00996	1.00573	1.00107	1.00425	0.994203	1.01122	1.0133	0.996052	1.01133	1.02245	1.00517	1.00387	1.00603	1.00233	1.0012	1.00296	1.00256	1.00345	1.00302	1.00138	1.00036
ARL3	1.00282	0.998584	1.0015	1.00442	1.00425	1.00026	1.00561	1.00016	1.00114	1.00386	0.999438	0.999409	1.00469	1.00343	0.999862	1.00529	1.0048	1.00268	1.00508	1.00028	1.00219	1.00494	1.00326
ARL4C	1.00126	1.00997	1.00307	1.00314	1.00273	1.00339	1.00229	1.00516	1.00281	1.0024	1.00126	1.00457	1.00249	1.00345	1.00003	1.00027	1.05692	1.00231	0.996005	1.01388	1.0103	1.00248	1.00179
ARL5B	1.00096	1.00505	1.00558	1.00613	0.99984	1.00762	0.999072	1.00673	1.00851	1.00259	1.00567	1.0031	1.00433	1.00229	1.00199	1.00166	1.01601	1.00286	1.00564	1.00195	1.00193	1.00069	1.00241
ARL6IP1	1.00224	0.999059	1.00512	1.00493	1.00149	1.00133	1.00877	0.994713	0.994871	1.00315	0.996807	1.00065	1.00337	0.998432	1.00078	1.00304	0.997164	1.00274	1.00439	1.00053	1.00444	1.00263	1.00153
ARL6IP4	1.00446	0.999681	1.00097	1.00404	1.00265	1.00301	1.00378	1.00255	1.00281	1.0046	0.996931	1.00074	1.00833	1.00321	1.00346	1.00337	0.993328	1.00291	1.00358	1.00181	1.00222	1.00232	1.00195
ARL6IP5	1.0019	0.997467	1.01695	1.00527	1.00072	1.00308	1.00345	0.998553	1.00792	0.988991	0.999902	1.0282	1.0133	1.00044	1.00138	1.00333	1.00652	1.00259	1.00131	1.00303	1.00708	1.00461	1.004
ARL6IP6	1.00375	0.989487	1.00796	1.00643	1.00085	1.00123	1.0027	1.00127	1.00541	1.00362	0.999998	1.00677	1.00591	1.00054	1.00178	1.00395	0.992604	1.0023	1.0063	0.999633	1.00147	1.00402	1.00183
ARL8A	1.00523	0.993422	1.00269	1.00653	0.998068	1.00496	1.00623	0.996589	0.999813	1.00244	0.99807	1.00249	0.996987	0.998886	1.00374	1.00668	0.998018	1.00206	0.999613	1.00678	1.00836	1.00243	1.00204
ARL8B	1.00278	1.00623	1.00654	1.00837	0.99857	1.00443	1.00618	1.00311	1.00032	1.0037	1.0043	1.00971	1.00787	1.0063	1.00203	1.00544	1.001	1.00278	1.00778	0.99869	1.00017	1.00352	1.00267
ARMC1	1.00217	0.995726	1.00676	1.00379	1.00301	0.999858	0.997586	1.00357	1.00992	1.00391	0.996883	1.00122	1.00626	0.999241	1.00158	1.00615	0.99434	1.00007	1.00351	1.0009	1.00334	0.999609	1.0015
ARMC10	1.00166	1.00388	1.00503	1.00142	1.00449	1.00035	1.00168	1.00496	1.00319	1.00248	1.00379	1.00297	1.00262	1.00745	1.00732	1.0039	0.996485	1.00176	0.99338	1.01587	1.01479	1.00368	1.00226
ARMC6	1.00272	1.00532	0.996398	1.00172	1.00378	1.00142	1.00788	1.00273	0.998564	1.0023	1.00263	1.00203	1.0009	1.004	1.00652	1.00333	0.998879	1.00144	1.0108	0.996112	0.990523	1.00074	1.0009
ARMC8	1.00471	0.984357	1.00613	1.00462	1.00161	1.00149	1.00145	1.00204	1.00462	1.00137	1.0038	1.02503	1.00544	1.00209	1.00182	1.00434	0.994668	1.00429	1.01525	0.994345	0.996063	1.00145	1.00117
ARPC1A	1.00017	1.01022	1.00257	0.998624	1.00897	1.00068	1.00055	1.00469	1.00188	1.0012	1.00989	1.00466	1.00013	1.00701	1.00403	1.00277	1.00043	1.00057	0.989108	1.02008	1.01223	1.00365	1.00176
ARPC1B	1.00015	1.01011	1.00264	0.998733	1.00905	1.00074	1.00072	1.00475	1.00136	1.00101	1.01004	1.00431	0.99996	1.0073	1.00391	1.00278	1.00034	1.00058	0.989135	1.02031	1.01232	1.0039	1.00174
ARPC2	0.999696	1.00752	1.00593	1.00265	1.00093	1.00235	0.999451	1.00302	1.0065	1.00237	1.01102	1.00513	1.00168	1.00898	1.00236	0.998757	1.07272	1.00161	0.995002	1.01776	1.00779	0.999199	1.0019
ARPC3	1.00277	1.00102	1.00557	1.00222	1.00351	1.00354	1.00111	1.00644	1.00452	1.00207	0.997844	1.00185	1.00355	0.999389	1.00151	1.00174	0.995463	1.00182	1.00378	0.999809	1.00269	1.00263	1.00289
ARPC4	1.00245	1.00577	1.00399	1.00669	1.00072	1.00359	1.00547	1.00258	1.00162	1.00377	1.00616	1.00868	1.00673	1.00439	1.00114	1.00402	1.00065	1.00264	1.00614	1.0002	1.00024	1.00386	1.00286
ARPC5	1.00311	1.00136	1.00415	1.00425	0.999943	1.00656	1.00177	1.00029	1.00215	1.00423	0.999508	1.0039	1.00233	1.00202	1.00423	1.00398	1.00074	1.00279	1.00062	1.00566	1.00642	1.00345	1.00261
ARPC5L	1.0015	1.0108	1.00513	1.00275	1.00128	1.00378	1.00262	1.00327	0.999933	1.00321	1.00165	1.00225	1.00372	1.00226	1.00134	1.00141	1.0012	1.00196	1.00112	1.00174	1.00481	1.00243	1.00163
ARPP19	1.00175	1.00196	1.00921	1.00426	1.00057	1.00467	1.00004	1.00486	1.00776	1.00269	1.00083	1.00253	1.00583	1.00085	1.00296	1.00201	0.995173	1.00255	0.995092	1.01376	1.00991	1.00226	1.00243
ARRDC1	1.00229	1.02463	1.00128	1.00509	1.00479	0.998768	1.01659	0.996039	0.988531	1.00555	1.01472	0.995027	0.992246	1.0163	1.00948	1.01052	1.00244	0.999378	0.982704	1.02672	1.02495	1.00589	1.00043
ARRDC3	1.00101	1.00674	1.00699	1.00465	1.00283	1.002	0.997888	1.01074	1.01083	1.00404	1.00551	1.00459	1.00755	1.00291	1.00287	1.00183	1.01208	1.00142	0.981178	1.02989	1.02617	1.00294	1.00363
ASAH1	0.999665	1.01911	1.01139	1.00051	1.00916	1.0033	0.998209	1.00744	1.00967	1.00335	1.00485	1.00762	1.00999	1.00576	1.0067	1.00396	1.00961	1.00324	0.98514	1.02178	1.02156	1.00638	1.0026
ASAP1	1.00409	0.988656	1.00081	1.01272	0.991526	1.00349	1.00982	0.991617	0.999746	1.00398	0.984265	0.999759	1.00403	1.00233	1.00133	1.00405	0.987249	1.00033	1.00949	0.998123	0.999632	1.00056	1.00124
ASAP2	1.00308	0.993844	1.00555	1.00653	0.998633	1.00542	1.00925	0.998272	0.994854	1.00467	1.00497	0.991198	0.998765	1.00101	0.999943	1.0036	0.996948	1.00316	1.02586	0.983119	0.981949	0.997662	1.00172
ASCC1	1.00202	1.00129	1.00674	1.00503	1.00033	1.00316	1.00066	1.00397	1.0032	1.00284	0.996277	1.00104	1.00186	0.998843	0.998981	0.997368	0.995551	1.00209	1.00657	1.00032	0.999518	1.00219	1.00154
ASCC2	1.00229	1.00223	0.999247	1.00117	1.01241	1.00174	1.00061	1.00184	1.00321	1.00254	1.00521	1.01249	1.00488	1.00922	1.00699	1.00093	1.05832	1.00236	0.98124	1.02723	1.02644	1.00215	1.00127
ASCC3	1.00476	0.993129	1.00681	1.00511	1.00238	1.00077	1.00057	1.00188	1.00692	0.999759	1.00166	1.0225	1.00726	0.998347	1.00124	1.00266	1.00333	1.00186	0.999271	1.00716	1.00662	1.00371	1.0033
ASF1B	1.0011	1.01109	0.996673	1.00556	0.989372	1.01019	1.01475	0.999664	0.988721	1.00014	1.00531	1.00326	0.991224	1.01094	1.00744	1.0054	1.00231	1.00138	1.00513	1.00265	1.00089	1.00291	1.00124
ASH1L	1.00296	1.00096	0.995626	0.998917	1.00474	1.00161	1.01236	0.99268	0.987785	1.00053	0.998775	0.9982	1.00671	1.00997	1.00272	1.00015	1.00111	1.00272	1.01793	0.987965	0.988411	0.999988	1.0013
ASH2L	1.0017	1.01088	1.00718	1.00364	1.00258	1.00165	1.0015	1.00358	1.00726	1.00402	1.00437	1.00469	1.00563	1.0054	1.00467	1.00345	0.996532	1.00305	0.999018	1.00643	1.00703	1.00271	1.00153
ASL	1.00327	1.0016	0.996658	1.00375	1.00073	1.00428	1.00716	0.998894	0.997943	1.00197	1.00242	1.00174	1.00091	1.00029	1.00069	1.00238	0.994773	1.0002	1.00378	1.00292	1.00177	0.998164	1.00186
ASPH	1.00216	0.995947	1.00634	1.00357	1.00284	1.00032	0.997628	1.00377	1.00959	1.00345	0.996831	1.00126	1.00595	0.999316	1.00184	1.00547	0.994907	1.00011	1.00308	1.00093	1.00323	0.999117	1.00139
ASRGL1	1.00282	0.999138	0.998806	1.00267	1.00241	1.00005	1.00866	0.996802	0.990629	1.0079	0.997492	0.988786	0.998126	1.00222	1.00125	1.00243	0.995011	1.00117	1.02023	0.986932	0.984826	1.00295	1.00031
ASS1	1.00235	1.01306	1.00336	1.00207	1.0032	1.00132	1.00765	1.00041	0.999228	1.00448	1.0062	1.00318	1.00684	1.01114	1.00776	1.00669	1.00001	1.00195	1.00139	1.00375	1.0059	1.00415	1.00202
ASXL1	1.00287	1.00391	0.996544	1.00208	1.00339	1.00109	1.00222	1.00348	1.00109	1.00189	1.00391	1.0014	1.00037	1.00611	1.00554	1.00514	1.00153	1.00143	1.0046	1.00082	1.00147	1.00283	1.0002
ATAD2	1.0043	0.978577	1.00283	1.01351	0.991591	1.00458	1.00567	0.992726	1.00149	1.00533	0.98356	0.997167	1.00629	1.00056	1.00061	1.0047	0.988772	0.999908	1.00741	0.999044	0.999764	0.998971	1.00164
ATAD3A	1.00461	1.00664	0.990754	1.00143	1.00181	1.0058	1.0146	0.995254	0.991208	1.00208	1.00798	0.99877	0.999146	1.01448	1.01329	1.00343	0.995863	1.00058	1.00291	1.00667	1.00447	1.0029	1.00045
ATAD3B	1.00454	1.00654	0.990687	1.00123	1.002	1.00581	1.01452	0.995188	0.991076	1.00186	1.00738	0.999007	0.998758	1.01442	1.01316	1.00333	0.995274	1.00069	1.00286	1.00676	1.00438	1.00307	1.00058
ATF2	1.00263	0.994598	1.00663	1.00061	1.00654	1.00112	0.999465	1.00298	1.00559	1.00239	1.00517	1.00864	1.0073	1.00231	1.00215	1.00158	1.00082	1.00323	0.999611	1.00875	1.00448	1.00253	1.00402
ATF4	1.00233	1.00059	0.998609	1.00087	1.00754	1.00236	1.00184	1.00603	1.00309	1.0029	1.01142	1.00237	1.00493	1.01134	1.00795	1.00262	1.03536	1.00316	1.00532	0.998974	1.00054	0.997948	1.00224
ATF5	1.00141	1.01764	1.0027	1.00268	1.00155	1.00388	0.999726	1.00401	1.00611	1.00225	1.01831	1.00478	1.00646	1.01391	1.0081	1.00373	1.00042	1.00009	1.02203	0.984994	0.980654	1.00358	0.99903
ATF6	1.00154	1.0056	1.00313	1.001	1.00361	1.0043	1.00164	1.00026	1.00044	1.0031	0.997131	0.999317	1.00411	1.00037	1.0032	1.00226	1.00203	1.00391	1.00216	1.00381	1.00568	0.999511	1.00179
ATF7IP	0.999385	1.00675	1.00633	1.00446	1.00025	1.00343	0.998036	1.01134	1.00974	1.00247	1.01491	1.00817	1.00511	1.00998	1.00677	1.00057	1.00446	1.00319	0.995919	1.01087	1.01321	1.00186	1.00262
ATG101	1.00171	1.00244	0.99519	1.00042	1.00047	1.00287	0.999986	1.00343	1.00199	1.00078	1.00948	1.00312	0.995809	1.0039	1.0016	0.999669	1.00785	1.00144	1.00288	1.00051	1.00271	0.999955	1.00015
ATG12	1.00213	1.0021	1.00599	1.00367	1.00257	1.00444	0.998896	1.0127	1.01132	1.00395	1.00152	1.00104	1.00599	1.00113	1.00301	1.00065	1.00914	1.00171	0.980625	1.03175	1.02522	1.00203	1.00318
ATG13	1.00214	1.00346	1.00013	1.00223	1.00367	1.00326	1.00264	1.0013	1.00077	1.0031	1.00715	1.00352	1.00142	1.00427	1.00337	1.00349	1.00079	1.00286	1.00785	1.00034	1.00021	1.00346	1.00117
ATG2A	1.00347	1.00324	0.998788	1.00422	1.00081	1.00233	1.00634	0.998359	1.00262	1.00418	1.00098	0.997216	1.00257	1.01061	1.00399	1.0022	1.00301	1.00146	1.00956	0.994915	0.993128	1.0055	1.00336
ATG3	1.0036	0.990522	1.01119	1.00417	1.00197	1.00277	0.999375	1.00291	1.01076	0.991637	1.0036	1.03061	1.01178	1.00245	1.00063	1.00189	0.999274	1.00222	1.00725	1.00032	0.999509	1.004	1.00258
ATG4B	0.999649	1.02196	1.00208	1.0001	1.00788	0.999849	1.00536	1.00243	0.999043	1.00462	1.00904	0.996489	1.00242	1.00862	1.00145	1.00115	1.04161	1.00295	0.988866	1.0224	1.01637	1.00304	1.00159
ATG5	1.00481	0.992963	1.00724	1.00524	1.00216	1.00049	1.00006	1.00188	1.00704	0.999148	1.00148	1.02431	1.00708	0.998191	1.00131	1.00209	1.00405	1.00154	0.999259	1.00765	1.00655	1.00363	1.00331
ATG9A	1.00106	1.00402	1.00347	1.00289	0.999978	1.00474	1.00197	1.00223	1.00379	1.00306	1.00959	1.00688	1.00238	1.00642	1.00339	0.999915	1.06107	1.0019	0.99707	1.01427	1.00725	1.00103	1.00177
ATIC	0.999917	1.00726	1.00673	1.00129	1.00167	1.00154	0.999277	1.00337	1.00707	1.00289	1.00841	1.00371	1.00286	1.0072	1.00184	0.998291	1.07521	1.00203	0.991466	1.02472	1.00922	0.999508	1.00204
ATL2	1.00327	0.99148	1.00483	1.00345	1.0016	1.00243	1.00445	1.00331	1.00473	1.00434	0.999259	1.00426	1.00295	1.00209	1.00083	1.00325	0.999658	1.00355	1.00587	1.00014	1.00124	1.00153	1.00132
ATL3	1.00309	1.00013	0.997441	1.00361	1.00185	0.998927	1.01073	0.993648	0.989663	1.00549	0.996012	0.989965	1.00046	1.00422	1.00117	1.0023	0.99428	1.001	1.02323	0.982861	0.981165	1.00258	1.00041
ATMIN	1.00227	1.00477	1.00588	1.00317	1.0059	1.00276	1.00031	1.00755	1.00854	1.00425	1.00813	1.00501	1.00794	1.00625	1.00493	1.00436	0.998853	1.00235	1.00009	1.00531	1.00924	0.999662	1.00096
ATN1	0.999241	1.0095	0.999959	1.00141	1.00559	1.00243	0.996588	1.01365	1.0048	1.00012	1.02479	1.00861	0.999094	1.01153	1.01008	1.0002	1.00123	1.00206	0.990529	1.02098	1.0163	1.00308	1.0023
ATOX1	0.999215	1.01862	1.00696	0.995688	1.0117	0.998896	0.995878	1.01053	1.00662	1.00325	1.01094	1.00046	1.00354	1.00285	1.00189	0.998102	1.0252	1.00186	0.994718	1.01167	1.01006	1.00365	1.00142
ATP13A1	1.00351	1.00206	0.998267	1.00303	1.00312	1.00129	1.00792	1.00189	1.00023	1.00386	1.00179	1.00034	1.00272	1.00098	1.00404	1.00409	0.997888	1.00109	1.01316	0.992925	0.990198	1.00198	1.00086
ATP13A3	1.00516	0.986177	1.00224	1.00828	0.991578	1.00752	1.01294	0.993202	0.996722	1.00774	0.985055	0.993753	1.00167	0.999366	1.00196	1.00408	0.983494	1.00276	1.00474	1.00093	1.00258	0.99956	1.00127
ATP1A1	1.00214	1.00221	1.00249	1.00065	1.00481	1.0012	1.0041	1.00092	1.00299	1.00373	0.99996	1.00342	1.00538	1.00199	1.0027	1.00177	1.00162	1.00335	1.00426	1.0019	1.0039	1.00273	1.00166
ATP1B1	1.00266	1.00423	1.00349	1.00317	1.00262	1.00479	1.00442	0.99957	1.00153	1.0046	0.997582	0.999706	1.00541	1.0009	1.00328	1.00315	1.00126	1.00292	1.00151	1.00408	1.00486	1.00087	1.00222
ATP1B3	1.00471	0.979151	1.00768	1.00526	1.00161	1.00196	1.00185	1.0012	1.00641	1.00118	1.00094	1.02127	1.00443	1.00087	1.00087	1.00272	0.992354	1.00465	1.01774	0.989709	0.993106	1.00135	1.0016
ATP2A2	1.00293	1.00103	1.00554	1.00235	1.0035	1.00369	1.00097	1.00632	1.00492	1.00224	0.997735	1.00211	1.00367	0.999278	1.00139	1.00142	0.996689	1.00202	1.00356	0.999799	1.00298	1.00244	1.00299
ATP2B1	0.99981	1.01156	1.00929	0.997503	1.01016	1.00223	0.99531	1.01653	1.01236	1.00161	1.02109	1.01336	1.00467	1.00011	1.00452	1.00115	1.0421	1.00295	0.993929	1.01659	1.00933	1.00354	1.00474
ATP2B4	1.00559	0.987279	1.00245	1.00801	0.997758	1.00404	1.00679	0.997002	0.999071	1.00378	0.998602	1.00146	0.994768	0.998088	1.00111	1.00671	0.996968	1.00238	1.00061	1.0055	1.00698	1.00167	1.00187
ATP2C1	1.00412	0.991052	1.00091	1.00262	1.00268	1.00163	1.00149	1.00297	1.0041	0.99918	1.00697	1.0341	1.0058	1.00332	1.00303	1.00402	0.998163	1.00352	1.01275	0.996039	0.996738	1.0031	1.00186
ATP5F1A	1.00747	1.00031	1.00129	1.00546	1.0015	1.00191	1.00427	1.00076	1.00168	1.00512	0.998551	0.996148	1.00555	0.999912	1.00085	1.00544	1.0091	1.00297	1.00554	1.00058	1.00038	1.00275	1.00234
ATP5F1B	1.00145	1.00418	0.998268	1.00359	1.00114	0.998575	0.99978	1.0091	1.00284	1.00096	1.00938	1.00269	0.998388	0.999718	1.00962	0.995841	1.03263	1.00111	1.00139	1.00211	1.00042	0.998941	1.00013
ATP5F1C	1.00187	0.99837	1.00679	1.00824	0.997157	1.00921	0.998793	1.00643	1.00904	1.00258	0.999192	1.00206	1.00562	1.00124	1.00123	1.00229	1.01393	1.00299	1.01104	0.998561	0.999851	1.00027	1.00223
ATP5F1D	0.999599	1.02932	0.991577	0.994082	1.01321	1.00266	1.0045	1.00649	0.999561	0.998942	1.02481	1.00295	0.993008	1.01553	1.01326	1.00136	1.03791	1.00031	0.985291	1.02695	1.02281	1.00182	1.0008
ATP5F1E	1.00283	1.00081	1.00297	1.00272	0.998714	1.00598	1.008	0.996937	0.995502	1.00322	0.998162	1.00082	1.00134	1.00034	1.00359	1.00795	0.971492	1.00122	1.03032	0.975151	0.975086	1.00073	1.00127
ATP5IF1	1.00218	1.00401	1.00216	1.00013	1.00225	1.00463	1.00274	1.00449	1.00336	1.00172	0.997889	1.0034	1.00168	1.00476	1.00664	1.00126	1.00404	1.00354	1.00129	1.00468	1.00626	1.00311	1.00085
ATP5MC1	1.00354	1.00914	0.996654	0.994112	1.00474	1.00704	1.00494	1.00595	0.999677	1.00232	1.01501	1.01172	1.00832	1.00964	1.0077	1.00754	1.04519	1.00167	1.00355	1.00427	1.00287	1.00581	1.00246
ATP5MC2	1.00136	1.00327	0.996978	0.998945	1.00103	0.998815	0.999629	1.00498	0.999781	0.999197	1.01129	1.00184	0.995978	0.999896	1.00235	0.996841	1.01663	1.00105	1.003	0.999188	0.999321	0.998499	0.999197
ATP5MC3	1.00253	0.994643	1.00673	1.00028	1.00692	1.00096	0.999393	1.00311	1.00562	1.00224	1.00541	1.00856	1.00725	1.00222	1.00221	1.00156	1.00123	1.00312	0.999298	1.0092	1.00443	1.00245	1.00404
ATP5MD	1.0028	0.997701	1.00169	1.00389	1.00421	1.00013	1.00525	1.00022	1.00089	1.00342	0.999862	1.00042	1.00516	1.00307	0.999572	1.0057	1.00492	1.00268	1.00566	0.999726	1.00173	1.00489	1.00311
ATP5ME	1.00542	1.00549	0.98911	1.00692	1.00174	1.00008	1.01419	0.999206	0.993821	1.00628	1.00392	0.996115	1.00775	1.00681	1.00293	1.00009	0.966985	1.00643	1.00164	1.00409	1.00563	1.0066	1.00306
ATP5MF	1.00043	1.00988	1.00167	0.998743	1.00935	1.00019	1.00176	1.00434	0.999817	1.00067	1.00905	1.00355	0.998989	1.00814	1.00394	1.00365	0.998758	1.00081	0.989753	1.01998	1.01224	1.00365	1.00169
ATP5MG	0.999479	1.00643	1.00416	0.999418	1.0055	0.999775	0.996635	1.00736	1.00579	1.00153	1.00462	1.00767	1.00519	1.00269	0.99365	1.00236	1.01139	1.00195	0.996278	1.01518	1.00841	1.00054	1.00018
ATP5MPL	1.00267	1.00998	1.00006	1.00222	1.00649	1.00417	1.00147	0.988854	1.03246	0.999371	0.990411	1.01325	0.997639	1.00666	1.00352	1.00121	0.998881	1.00377	0.987571	1.01215	1.02655	1.01188	0.996833
ATP5PB	1.00301	0.999107	1.00066	1.00159	1.00404	1.00163	1.0038	1.00146	1.00203	1.00357	0.997602	1.00092	1.00506	1.00128	1.00204	1.00201	1.00139	1.00323	1.00306	1.00212	1.0034	1.00423	1.00144
ATP5PD	1.01021	0.993815	0.990438	1.00102	0.999067	1.00532	1.00831	0.998925	0.997254	1.00241	1.00446	1.00697	0.996769	1.00293	0.998429	1.00886	1.01768	1.00144	1.01238	0.990676	0.994912	1.00103	1.00056
ATP5PF	1.00461	0.999484	0.997928	1.00269	0.998891	1.0054	1.00038	1.00643	1.00824	1.00967	0.990749	0.985039	1.00508	0.997236	1.00078	1.00335	0.989403	1.00195	1.00967	0.995964	1.00038	0.999063	1.0027
ATP5PO	1.00179	1.00663	1.00219	1.00369	0.998148	1.0039	1.00193	1.00543	1.00649	1.00611	0.989986	0.99103	1.00454	0.99636	1.00016	1.0024	1.00193	1.00197	1.00637	1.00026	1.00105	1.00016	1.00281
ATP6V0B	1.00273	1.00081	1.00271	1.00274	1.00048	1.00262	1.00295	1.00263	0.999382	1.00428	0.99713	0.995286	0.999017	0.998898	0.99902	1.00176	0.99512	1.00168	1.00827	0.994886	0.99797	1.00142	1.00009
ATP6V0C	1.00279	1.01052	0.997266	1.0046	0.998962	1.00275	1.01641	0.992674	0.986101	1.00377	1.00149	0.999747	1.00283	1.01522	1.00648	1.00542	0.996434	1.00139	1.00171	1.0045	1.00529	1.00508	1.00043
ATP6V0D1	1.00206	1.01025	1.00584	1.00433	1.00361	1.00167	1.00063	1.01028	1.00925	1.00284	1.00777	1.00782	1.00845	1.00812	1.00515	1.00476	1.00304	1.00225	1.0001	1.00542	1.0078	1.00407	1.00116
ATP6V0E1	1.00168	1.00391	1.00092	1.00205	1.00278	1.00184	1.00583	1.00139	0.999261	1.00106	0.99728	0.996882	1.00162	1.00154	1.00049	1.00111	1.00852	1.00062	1.00182	1.00304	1.00222	1.00246	1.00177
ATP6V1A	1.00348	0.990485	1.00738	1.00342	1.00233	1.00254	1.0002	1.00393	1.00847	0.993156	1.00499	1.03123	1.01053	1.00287	1.00116	1.00239	0.999388	1.00221	1.00754	1.00032	0.99857	1.00439	1.00254
ATP6V1B2	0.999864	1.01894	1.01111	1.0007	1.00919	1.00242	0.998642	1.00728	1.0095	1.00366	1.00467	1.00721	1.0097	1.00588	1.00667	1.00382	1.00869	1.00318	0.98583	1.02096	1.02094	1.00608	1.00269
ATP6V1C1	1.00602	0.969714	1.00541	1.00445	0.996478	1.00225	1.00503	0.995032	1.00225	1.00542	0.985639	0.992158	1.00548	0.996568	0.99821	1.00702	0.990208	0.999988	1.00826	0.995978	0.99617	0.997498	1.00073
ATP6V1D	1.00201	1.00635	1.00564	1.00384	1.00297	1.00453	1.00318	1.00297	1.00552	1.00336	0.996377	0.992558	1.00654	1.00562	1.00455	1.00195	0.99632	1.00225	0.998483	1.00807	1.00932	1.00289	1.0026
ATP6V1E1	1.00401	1.0054	0.998985	1.00199	1.01359	1.00229	1.01056	0.997254	0.994792	1.00254	1.01112	1.00757	1.00888	1.00792	1.00568	1.0002	1.0416	1.00211	0.979915	1.02388	1.03619	1.00514	1.00197
ATP6V1F	1.00256	1.00304	1.00615	1.00461	1.00115	1.00241	1.00113	1.00675	1.00385	1.00436	1.00262	1.00368	1.0044	1.00157	1.00437	1.00427	1.00388	1.00257	0.993023	1.0164	1.01331	1.00338	1.00331
ATP6V1G1	1.00285	1.00401	1.00565	1.00334	1.00038	1.00293	1.0027	1.0028	1.00243	1.00314	1.00279	1.00244	1.00604	0.999662	1.00131	1.00172	1.0018	1.00279	1.00069	1.00355	1.00629	1.0031	1.00143
ATP6V1H	1.0015	1.00021	1.00613	1.00337	1.00205	1.00084	0.999328	1.00354	1.00834	1.00226	0.997342	1.00195	1.00452	0.999241	1.00264	1.00303	0.995621	1.0001	1.00142	1.00303	1.0041	0.999536	1.00129
ATP9A	1.00265	0.998154	1.00339	1.00251	0.997149	1.00733	1.00536	0.998544	0.999915	1.00228	0.994998	1.00344	1.00454	1.00168	1.00349	1.00634	0.972267	1.00145	1.02264	0.983177	0.987107	1.00231	1.0013
ATPAF1	1.00423	0.998535	1.0013	1.00116	1.00281	1.00114	1.00583	1.0016	1.00124	1.00409	0.997634	0.996043	0.999065	1.00114	1.00024	1.00147	0.981613	1.00249	1.00888	0.996559	0.998575	1.00205	0.999808
ATR	1.00475	0.977653	1.00847	1.0052	1.00156	1.00158	1.00154	1.00101	1.00636	1.00127	1.00033	1.01955	1.00505	0.999838	1.00065	1.00194	0.991478	1.00428	1.01925	0.988509	0.992547	1.00122	1.00166
ATRAID	1.00244	0.998027	1.00058	1.0014	1.0038	1.00149	1.00167	1.00536	1.00151	1.00303	1.00096	1.00106	0.998497	1.0035	1.00002	1.00247	1.00478	1.00243	1.00127	1.00422	1.0024	0.999023	1.00153
ATXN10	1.00344	1.00608	0.998237	1.00122	1.00885	1.00432	0.999811	1.01133	1.00741	1.00391	1.007	1.00575	1.006	1.01076	1.00932	1.00508	1.02866	1.00238	0.998362	1.00766	1.00783	1.00395	1.00087
ATXN2	1.00263	1.00023	1.0048	1.00151	1.00437	1.00299	1.00167	1.00614	1.00341	1.00187	0.997787	1.00166	1.0034	1.00017	1.00214	1.00214	0.993513	1.00203	1.00515	0.998398	1.00214	1.00228	1.00265
ATXN2L	1.00244	1.00831	1.00261	1.00386	1.00282	1.00219	1.00997	0.99666	0.993161	1.00388	1.00157	0.994835	0.997021	1.00589	1.00096	1.00301	0.998972	1.00303	1.00351	1.00007	1.0035	1.00336	1.00153
ATXN7L3B	1.00063	1.00853	1.00654	0.999993	1.00737	1.00149	0.996966	1.01166	1.00988	1.00247	1.0173	1.01229	1.00471	1.00129	1.00356	1.00042	1.03968	1.00236	0.997555	1.00941	1.00727	1.00338	1.00378
AUP1	1.00292	1.00154	1.00265	1.00251	1.00127	1.00436	1.00405	1.00098	0.999349	1.00205	0.999343	0.998891	0.999158	0.998386	1.00105	1.00182	0.999713	1.00276	1.00518	0.9999	1.0015	1.00476	1.00187
AURKAIP1	1.00412	1.00919	0.988983	1.00089	1.003	1.00635	1.01502	0.994957	0.990984	1.00158	1.01159	1.00037	0.998617	1.01343	1.01235	1.00383	0.998145	1.00082	1.0026	1.00737	1.0037	1.0038	1.00069
AUTS2	1.00341	1.00024	0.996411	1.00529	0.998503	1.00439	1.00676	0.997937	0.997942	1.00214	1.00127	1.002	1.0017	1.00134	1.00026	1.00249	0.993613	1.00002	1.00313	1.0034	1.00288	0.999251	1.00154
AVL9	1.00167	1.00312	1.00269	0.999602	1.00599	1.00301	1.00349	0.999638	1.00044	1.00083	1.01302	1.00399	1.00384	1.00509	1.0025	0.999058	1.00665	1.0032	1.00253	1.00541	0.999755	1.00136	1.00123
AXIN1	1.00392	1.01568	0.995637	1.00669	1.00211	0.997671	1.02599	0.985221	0.979429	1.01023	1.00554	0.98369	1.00337	1.01627	1.00703	1.01065	1.00173	0.999309	1.00003	1.00997	1.00902	1.00846	1.00047
AZI2	1.00211	0.998711	1.00568	1.00443	1.00128	1.00123	1.00521	1.00164	1.00169	0.999636	1.00729	1.01351	1.0074	1.00319	1.00365	1.00395	1.00405	1.00181	1.00488	1.00074	1.0023	1.00362	1.00271
AZIN1	1.00606	0.968846	1.00533	1.00422	0.996518	1.00208	1.00499	0.994955	1.0024	1.00535	0.985617	0.992394	1.00552	0.996633	0.998128	1.00705	0.990155	0.999913	1.00858	0.995622	0.995985	0.997428	1.00077
B2M	1.00194	0.999703	1.00708	1.00279	1.00095	1.00487	0.999573	1.00406	1.00685	1.00294	0.998209	1.00513	1.00699	0.999763	1.00275	1.00243	1.00444	1.00274	0.988935	1.02184	1.01487	1.0024	1.00121
B3GALNT1	1.00398	0.985028	1.0076	1.00355	1.00307	1.00101	1.00216	0.99933	1.00415	1.0014	0.993202	1.0074	1.00317	0.997327	1.00201	1.00253	0.98389	1.00435	1.0297	0.981643	0.979492	1.00035	1.00258
B3GALT6	1.00365	1.01324	0.986701	1.00031	1.00468	1.00693	1.01518	0.995002	0.990061	1.00107	1.01305	0.999743	0.999607	1.00921	1.01185	1.00322	1.00583	1.00034	1.00231	1.00806	1.00348	1.00425	1.00099
B3GAT3	1.00282	0.999654	0.997488	1.00241	1.00278	0.999841	1.01012	0.996344	0.989604	1.00716	0.997078	0.98796	0.998582	1.00293	1.00089	1.00254	0.994898	1.0011	1.02364	0.983466	0.982536	1.00279	1.00056
B3GNT2	1.00281	0.987642	1.00583	1.00208	1.00138	1.00168	1.00141	1.00315	1.00571	1.00257	0.998274	1.00066	1.00569	0.996669	0.999408	1.00176	1.00076	1.00263	1.00291	1.00186	1.00206	0.996979	1.00258
B4GALT1	1.00408	0.98921	0.99976	1.00259	1.00143	1.00086	1.00341	1.00226	1.00125	1.0031	1.00027	1.00006	1.00368	0.999922	1.00107	1.00195	1.00333	1.00184	0.998592	1.00414	1.01058	1.00241	1.00184
B4GALT2	1.00292	1.00069	1.00281	1.00255	1.00055	1.00269	1.00302	1.00269	0.99922	1.00436	0.997199	0.99522	0.999155	0.998785	0.999051	1.00155	0.994687	1.00164	1.00838	0.994788	0.998257	1.00144	1.00011
B4GALT3	1.00137	1.00469	1.00164	1.00015	1.00406	1.00454	1.0025	0.998234	0.998462	1.00218	0.997018	0.999463	1.00345	1.00009	1.00269	1.00157	1.00307	1.00387	1.00272	1.00348	1.00531	0.999271	1.00179
B4GALT4	1.00355	0.990505	1.00615	1.00339	1.00249	1.00218	1.00023	1.0041	1.00744	0.994053	1.00645	1.03325	1.00938	1.00318	1.00162	1.00242	0.999424	1.00235	1.00773	1.00037	0.998144	1.00455	1.00259
B4GALT5	1.00273	0.997	1.00437	1.00343	0.996196	1.00968	1.00356	0.999511	1.0026	1.00242	0.994825	1.00324	1.00582	1.00308	1.00402	1.00595	0.972187	1.00179	1.01722	0.987992	0.992798	1.00172	1.00153
B4GALT7	1.00303	1.00262	0.996165	1.00123	1.00388	1.00199	1.01451	0.997195	0.991023	1.00293	0.99626	0.991517	1.00065	1.00463	1.0019	1.00531	0.99751	1.00006	1.00723	0.997787	0.998473	1.00087	1.0015
BABAM1	1.00193	1.01235	0.996671	1.00099	1.00001	1.01008	1.0071	1.00452	0.996103	1.00035	1.00445	1.00224	0.99691	1.00831	1.008	1.00342	1.00306	1.00002	1.01387	0.996272	0.990152	1.00067	1.00163
BABAM2	1.00286	0.996717	1.00154	1.0023	1.00296	1.00082	1.003	1.00415	1.00275	1.00342	0.999662	1.00338	0.999193	1.00356	1.00096	1.00283	1.00351	1.00309	1.00249	1.00389	1.00186	1.00072	1.00159
BACE1	0.99926	1.00554	1.00431	0.999231	1.00597	1.00121	0.996484	1.0073	1.00681	1.00113	1.0049	1.00775	1.00536	1.00369	0.994788	1.00247	1.01195	1.00195	0.995257	1.01682	1.00968	1.00067	1.00071
BACE2	1.00004	1.01648	1.00344	1.00474	1.00008	1.0036	0.999904	1.00942	1.0054	1.00443	0.997813	0.990343	1.00144	0.997815	1.00228	1.00283	1.01277	1.00141	1.00439	1.0038	1.00238	1.00221	1.00283
BAD	1.00375	1.0021	0.998692	1.00408	1.00102	1.00206	1.00808	0.995384	0.997516	1.00475	1.00092	0.993858	1.00088	1.00831	1.00266	1.00186	0.997568	1.00109	1.0157	0.988025	0.986445	1.00412	1.00233
BAG1	1.00406	0.989564	0.999587	1.00249	1.00152	1.00141	1.0032	1.00228	1.00104	1.00317	1.00009	0.999974	1.00372	0.999908	1.00103	1.00188	1.00262	1.00183	0.998541	1.00389	1.01053	1.00237	1.00193
BAG3	1.00234	0.997282	1.00525	1.00532	1.00436	1.00237	1.00389	1.00138	1.00379	1.00422	1.00173	0.999837	1.00617	1.00504	1.00035	1.00921	1.00938	1.00232	1.00521	1.0013	1.00132	1.00425	1.00249
BAG4	1.00183	1.01031	1.0072	1.00364	1.00244	1.00187	1.00158	1.0036	1.00685	1.00389	1.00407	1.00498	1.00579	1.00505	1.00459	1.00339	0.996149	1.00321	0.999238	1.00604	1.00667	1.00254	1.00155
BAG5	1.00231	1.00913	1.00076	1.00181	1.00639	1.00469	1.00373	0.991577	1.01933	0.999802	0.991585	1.01098	0.998877	1.00449	1.0025	1.00116	0.998704	1.00372	0.996304	1.00524	1.01326	1.01134	0.998947
BAG6	1.00348	1.00081	1.00173	0.995915	1.00662	1.00941	1.01038	0.996779	0.991867	0.995172	0.994921	1.0225	0.995916	0.997188	1.01606	0.992349	0.997603	1.00808	1.01219	0.992104	0.994492	0.997839	1.00033
BAIAP2	1.00771	1.00574	0.98521	0.999371	1.00046	1.00532	1.00482	1.00442	0.998964	1.00015	1.01236	1.01194	0.995729	1.0095	1.00868	1.00937	1.03246	1.00008	1.00695	1.00282	0.997194	1.00344	1.00084
BAIAP2L1	1.00016	1.00967	1.003	0.998931	1.00851	1.00067	1.00014	1.00556	1.0026	1.00143	1.01069	1.00519	1.00154	1.00657	1.00363	1.00337	1.00067	1.00054	0.988918	1.02018	1.01189	1.0036	1.0019
BAK1	1.00239	0.993287	1.00363	0.99592	1.00671	1.00231	1.00743	0.995621	0.995349	1.00018	0.994334	1.01093	0.99809	1.00051	1.00983	0.993192	1.0007	1.00575	1.01189	0.986991	0.994036	0.996801	0.999731
BANF1	1.00269	1.00837	0.997679	1.00203	1.003	1.00245	1.00392	1.00155	1.00405	1.0035	1.006	1.0027	0.996976	1.01314	1.0069	1.00268	1.008	1.00198	1.00317	1.00409	1.00204	1.00536	1.00252
BAP1	1.00301	1.00517	0.998819	1.00034	1.0036	1.00134	1.01098	0.998323	0.993581	0.991888	1.0122	1.02375	1.00618	1.00262	1.00336	1.00467	1.01478	1.0024	0.999456	1.00554	1.00664	1.00555	1.00302
BAX	0.999175	1.03257	1.00567	1.00375	1.00623	1.00174	0.996069	1.00965	1.01129	1.00029	1.02775	1.01083	1.00463	1.01467	1.01174	1.00251	1.00197	1.00169	1.00726	0.997766	0.997939	1.00194	0.999815
BAZ1B	1.00309	0.999836	0.996754	1.00597	0.99789	1.00445	1.00649	0.998174	0.99814	1.00209	1.0013	1.00183	1.0015	1.00232	1.00009	1.00267	0.993851	1.00015	1.003	1.00344	1.00295	0.99963	1.00151
BAZ2A	1.00152	1.00419	0.998509	1.00334	1.0011	0.998556	0.999697	1.00891	1.00282	1.00084	1.00977	1.00269	0.998294	0.999906	1.01019	0.995804	1.03208	1.00113	1.00154	1.00185	1.00059	0.999206	1.00012
BAZ2B	1.00399	0.98754	1.00897	1.00598	1.00052	1.00164	1.00271	1.0014	1.00703	1.00383	0.999373	1.00592	1.00705	1.00144	1.00173	1.00409	0.993463	1.00266	1.00557	1.00012	1.00193	1.00404	1.00207
BBX	1.00361	0.990548	1.0137	1.00421	1.00176	1.00262	0.999154	1.00184	1.0125	0.990064	1.0016	1.03076	1.01285	1.00166	1.00068	1.00157	0.999526	1.00205	1.00714	0.999844	1.0011	1.00391	1.00275
BCAM	1.00141	1.02516	1.0017	1.00253	1.00792	1.00643	0.996236	1.00828	1.01045	1.00024	1.0134	1.01474	1.00581	1.00971	1.0126	1.0023	1.00346	1.00347	1.01219	0.989965	0.99637	1.00402	1.00146
BCAR1	1.00217	1.00502	1.00599	1.00287	1.00588	1.0029	0.999971	1.00893	1.00892	1.00415	1.00799	1.00449	1.00876	1.00564	1.00395	1.00352	0.999404	1.00274	0.999851	1.00438	1.00908	1.00043	1.00098
BCAS2	1.00223	1.00143	1.00239	1.0014	1.00449	1.00094	1.00394	1.00095	1.00328	1.00366	0.999809	1.00282	1.0049	1.00184	1.00222	1.00154	1.00265	1.00356	1.00403	1.00191	1.00369	1.00313	1.00151
BCAT2	0.999327	1.033	1.00504	1.00377	1.00616	1.00141	0.996442	1.01017	1.0107	1.00033	1.02797	1.01044	1.00508	1.01481	1.01184	1.00299	1.00114	1.00179	1.00669	0.998788	0.999025	1.00217	0.99995
BCCIP	1.00292	0.996418	1.00577	1.00598	1.00358	1.00316	1.0037	1.00278	1.00514	1.00617	1.00136	0.995592	1.00697	1.0071	1.00038	1.0108	1.00964	1.00155	1.00574	1.00239	1.0029	1.00474	1.00258
BCKDHA	1.00138	1.02162	1.00279	1.00114	1.00787	1.00507	0.997467	1.00894	1.00839	1.00196	1.01104	1.0139	1.00339	1.00995	1.01064	1.00159	1.00411	1.00277	1.02031	0.980931	0.985461	1.00241	0.999931
BCKDK	1.00028	1.01931	1.00897	1.00485	1.00204	1.00223	1.0033	1.00461	1.00334	1.00264	1.00435	1.00284	1.00147	1.00746	1.00255	1.00464	1.00119	1.00337	1.00175	1.00282	1.00399	1.00268	1.00083
BCL2L1	1.00228	1.00608	0.997096	1.00216	1.00315	1.00175	1.00213	1.00428	1.0015	1.00165	1.00284	1.00119	1.00061	1.00661	1.00645	1.00604	1.00341	1.00158	1.00445	1.00075	1.00153	1.00267	1.00028
BCL2L11	1.00179	1.0025	1.00532	1.00393	1.00151	1.00359	1.00405	1.00242	1.00314	1.00377	1.00305	1.00242	1.00441	0.999882	1.00029	1.00365	1.00002	1.00196	1.00321	1.00159	1.00312	1.00498	1.00116
BCL2L12	1.00057	1.02355	1.00414	1.00287	1.00318	1.00262	0.998815	1.00527	1.00857	1.00188	1.02314	1.00658	1.00525	1.01477	1.01047	1.00304	1.0015	1.00064	1.01359	0.991756	0.988918	1.00249	0.999386
BCL3	1.0017	1.02502	1.00212	1.0024	1.00727	1.0062	0.996389	1.00823	1.01048	1.00034	1.01353	1.01436	1.00586	1.00934	1.01267	1.00268	1.00454	1.0034	1.0126	0.98997	0.996368	1.00364	1.00122
BCL6	1.00494	0.986266	1.00172	1.00697	0.992948	1.00601	1.01353	0.992468	0.995537	1.00669	0.984389	0.994221	1.00023	1.00034	1.00234	1.00329	0.978319	1.00291	1.0057	1.00007	1.00093	0.999812	1.00124
BCL7B	1.00321	0.999679	0.996776	1.00604	0.997662	1.00433	1.00647	0.99808	0.998486	1.00226	1.00135	1.00199	1.00157	1.00243	0.999998	1.00247	0.993823	1.00035	1.0027	1.00355	1.00312	0.999859	1.00151
BCL7C	1.00079	1.01716	1.00763	1.0052	1.00213	1.00222	1.00464	1.00329	1.00193	1.00411	1.00461	0.999649	0.999194	1.00816	1.00263	1.00457	1.00076	1.00344	1.00174	1.00366	1.00425	1.00265	1.00089
BCL9L	0.999295	1.00848	1.00414	0.999573	1.00569	0.999735	0.996324	1.00773	1.00566	1.00108	1.00565	1.00889	1.00522	1.00182	0.992881	1.00164	1.01232	1.00173	0.997354	1.01323	1.00808	0.999626	0.999925
BCLAF1	1.00317	0.99691	1.00466	1.00531	1.00097	1.00291	0.997275	1.00584	1.00993	1.00191	1.00936	1.01204	1.0086	1.00569	1.00405	1.00146	1.01089	1.00173	0.997735	1.01138	1.00956	1.00395	1.00352
BCR	1.00201	1.00371	1.00028	1.00063	1.01612	0.999465	1.00001	0.998916	1.01592	1.00158	1.00507	1.0145	1.00396	1.00897	1.00781	0.999065	1.05706	1.00243	0.954758	1.04638	1.05623	1.00489	1.00186
BECN1	1.00199	1.01618	1.00317	1.00385	1.00398	1.00156	0.997974	1.01321	1.01121	1.00412	1.01057	1.00471	1.00498	1.01235	1.00735	1.00685	1.02621	1.0022	1.00531	1.00149	0.999001	1.00268	1.00112
BET1	1.00062	1.00955	1.00468	1.00025	1.00819	1.00206	0.999238	1.00639	1.00562	1.00196	1.01178	1.00615	1.00469	1.00494	1.00346	1.00322	1.00349	1.00066	0.988785	1.02031	1.01211	1.0033	1.00209
BFAR	1.00284	0.998971	1.0034	1.00478	1.00179	1.00098	1.0078	0.996091	0.99681	1.00267	0.995447	1.00144	1.00313	0.998583	1.00112	1.00302	0.995926	1.00303	1.004	1.00084	1.00402	1.00299	1.0018
BHLHE40	1.00268	1.00616	1.00673	1.00858	0.99847	1.00478	1.0062	1.00323	1.00044	1.00358	1.00407	1.00961	1.00802	1.00643	1.00202	1.0054	1.00103	1.00293	1.00789	0.998213	1.00022	1.00362	1.00263
BHLHE41	1.00272	0.99876	1.00753	1.00384	1.0011	1.00316	1.0014	1.00558	1.00769	1.00402	1.00633	1.00439	1.00638	1.00408	1.00416	1.00107	1.0046	1.00283	1.00038	1.00496	1.00653	1.00253	1.00281
BICD2	1.00262	1.00052	1.00388	1.00327	1.0004	1.00313	1.00253	1.00336	1.00411	1.00396	0.998668	1.00273	1.00506	1.0002	1.0018	1.00294	0.997775	1.00273	0.999413	1.00651	1.0079	1.00306	1.00164
BID	1.00393	1.00543	0.998228	1.0018	1.01383	1.00154	1.01031	0.997095	0.995628	1.00251	1.01093	1.00796	1.00902	1.00809	1.00567	1.00014	1.04208	1.00211	0.978451	1.02515	1.03727	1.00497	1.00202
BIN1	1.00256	0.998436	1.00174	1.00461	1.00174	1.00266	1.00405	1.00072	1.00111	1.00322	1.00364	1.00401	0.999413	1.00144	1.0007	1.00444	0.997306	1.0023	1.00433	1.00024	1.00221	1.00375	1.00168
BIRC2	1.00275	0.991359	1.00628	1.00046	1.00278	1.00301	1.00045	1.00338	1.00631	1.00256	1.00107	1.00793	1.00705	1.00281	1.00101	1.00274	1.00271	1.00217	0.998479	1.00813	1.00927	1.00177	1.00152
BIRC5	1.00726	1.00587	0.988036	1.00066	0.999149	1.00572	1.00512	1.00375	0.99781	1.00027	1.01064	1.01153	0.997047	1.00753	1.00494	1.01018	1.02683	1.00072	1.00738	1.00126	0.998604	1.00226	1.00161
BIRC6	1.00324	0.993792	1.00361	1.00352	1.00253	1.00143	1.0041	1.00342	1.00437	1.00417	0.998378	1.00371	1.00152	1.00288	1.00107	1.00285	1.00146	1.00366	1.00416	1.00182	1.00142	1.00191	1.00139
BLCAP	1.00363	0.998925	0.995267	1.00285	0.999705	1.00748	1.00104	1.00295	1.00124	1.00113	1.00159	1.00245	1.00232	1.00513	1.00468	1.00484	0.995169	1.00054	1.00615	1.0006	0.999547	1.00305	1.00104
BLOC1S1	1.00068	1.00395	0.996451	0.999313	1.0011	0.998123	0.999154	1.00671	0.999491	0.999054	1.01148	1.00254	0.996326	0.999146	1.00615	0.995771	1.02149	1.00123	1.00283	0.999519	0.999547	0.998333	0.999154
BLOC1S6	1.0021	0.999613	1.00747	1.00297	1.00081	1.00494	0.999747	1.00392	1.0068	1.00301	0.997954	1.00439	1.0069	0.999801	1.00254	1.0029	1.00274	1.00285	0.990265	1.02064	1.01364	1.00247	1.00148
BLVRA	1.00086	1.00792	1.00115	0.998346	1.00766	1.00257	1.00138	1.00161	0.998058	1.0013	1.01396	1.00437	0.999748	1.00357	1.00384	0.99906	1.00572	1.00221	1.00173	1.00664	0.999377	1.00005	1.00173
BLVRB	1.00037	1.02174	1.00303	1.00077	1.00783	1.00429	0.997567	1.00826	1.00755	1.00218	1.01105	1.00715	0.999658	1.00651	1.01118	1.00206	1.00288	1.00197	1.03288	0.970107	0.969528	1.00167	1.00012
BMI1	1.00099	1.00538	1.00563	1.00577	1.00011	1.0064	0.999326	1.00627	1.00857	1.0027	1.00552	1.00321	1.00475	1.00296	1.00223	1.00196	1.01213	1.00297	1.00544	1.00204	1.00196	1.00133	1.00225
BMP1	0.999897	1.01981	1.01087	1.00158	1.00887	1.00237	0.999185	1.00724	1.00995	1.00363	1.00533	1.00714	1.00927	1.00704	1.00691	1.00407	1.00693	1.00305	0.987349	1.02045	1.01982	1.00559	1.00272
BMPR2	1.00217	0.998233	1.00565	0.999865	1.00469	1.00138	1.00077	1.00174	1.00532	1.00185	1.00135	1.00343	1.00325	1.00364	1.00185	0.998265	1.06876	1.00191	0.989802	1.02513	1.01003	1.001	1.00255
BMS1	1.0014	1.00433	1.00437	1.0058	1.0007	1.00392	1.00204	1.00354	1.00592	1.00356	1.0017	1.00497	1.00568	1.00139	1.00274	1.0019	1.00501	1.00281	1.00497	1.00087	1.00221	1.00261	1.00214
BNIP2	1.00114	1.00356	1.00866	1.00397	1.00062	1.00499	1.00024	1.00473	1.00575	1.00321	0.999154	1.00103	1.00447	1.00065	1.00191	1.00315	0.991066	1.00248	0.999186	1.00778	1.00567	1.00113	1.00233
BNIP3	1.00359	0.99339	1.00497	1.00649	1.0024	1.00416	1.00322	1.00379	1.00535	1.00845	0.999892	0.993451	1.00653	1.00596	1.0009	1.01099	1.009	1.00058	1.00642	1.00161	1.00265	1.00512	1.00252
BNIP3L	1.00081	1.01591	1.00855	1.00303	1.00583	1.00123	0.999405	1.00586	1.00964	1.00357	1.00563	1.00605	1.00823	1.00685	1.00562	1.00356	1.00291	1.00218	0.992369	1.01317	1.015	1.00432	1.00227
BOD1	1.00182	1.00336	1.00064	1.00239	1.0024	1.00184	1.00677	1.00091	0.998592	1.00181	0.996212	0.995949	1.00078	1.00204	1.00045	1.00182	1.00752	1.00044	1.00233	1.00255	1.0014	1.00232	1.0017
BOD1L1	1.00292	1.0067	1.00188	1.00338	1.00035	1.00238	1.00624	1.00359	1.00355	1.00464	0.996094	0.999008	1.00378	1.00305	1.00238	1.00019	0.987685	1.00352	1.00259	1.00292	1.00352	1.00482	1.00213
BOLA2	1.00226	1.01055	1.00279	1.00354	1.00304	1.00257	1.00908	0.99799	0.994671	1.00386	1.00207	0.993848	0.995794	1.00715	1.00114	1.003	0.999962	1.00269	1.00388	1.00065	1.0047	1.00409	1.00175
BOLA2B	1.00172	1.01523	1.00529	1.00464	1.00202	1.00209	1.00659	1.00091	0.998642	1.00421	1.00353	0.995582	0.996169	1.00901	1.00143	1.00479	0.999977	1.00335	1.00269	1.00229	1.0051	1.00383	1.00139
BOLA3	1.00312	1.00142	1.00287	1.00242	1.00073	1.00424	1.00467	1.00082	0.99896	1.00203	0.998109	0.99668	0.99941	0.997123	1.00065	1.00116	1.00026	1.00264	1.00446	1.00004	1.00216	1.00331	1.0024
BOP1	1.00628	1.00382	0.993824	1.00234	1.0064	0.993798	1.04672	0.972491	0.96384	1.01328	0.998514	0.979021	0.986846	1.02065	1.00365	1.00831	0.970196	1.00194	1.02605	0.980993	0.982676	1.00423	0.999728
BORCS8	1.00274	1.00503	0.996213	1.00156	1.00352	1.00164	1.00795	1.00239	0.998893	1.00288	1.00278	1.00114	1.00126	1.0033	1.00583	1.00337	0.999156	1.00138	1.01128	0.995707	0.990827	1.00111	1.00091
BRAT1	1.00345	1.00695	1.00181	1.0019	1.00693	1.00463	1.00392	1.00629	1.00157	1.00002	1.00772	1.02027	1.00131	1.00466	1.00286	1.00068	1.01628	1.0042	0.996478	1.01329	1.00983	1.00378	1.00115
BRD2	1.00394	0.989369	1.00372	0.987083	1.01745	1.00372	1.00478	0.999555	1.00079	0.992409	0.984858	1.03308	0.994422	0.998327	1.00964	0.987522	0.997041	1.01136	1.01313	0.987673	0.993647	0.995418	1.00232
BRD4	1.00171	1.01153	0.998259	1.0051	0.989361	1.01073	1.0116	1.00171	0.992867	0.999828	1.00478	1.00274	0.992345	1.0101	1.00811	1.00478	1.0035	1.00046	1.00994	0.999248	0.996135	1.00168	1.00126
BRD7	0.998632	1.0236	1.01185	1.00622	1.00101	1.00366	1.00008	1.00844	1.01079	0.998691	1.00661	1.0126	1.00298	1.00446	1.00483	1.00176	1.00023	1.00316	1.00284	1.00249	1.00213	1.00255	1.00036
BRD8	1.00127	1.00219	1.00334	0.998791	1.00172	1.00467	1.00092	1.00493	1.0062	1.00049	0.997816	1.00295	1.00075	0.997512	1.00246	1.00074	1.00057	1.00117	0.992774	1.01347	1.01276	1.00181	1.00028
BRD9	1.00724	0.980855	0.997692	1.00311	1.00173	1.00332	1.01134	0.997156	0.992303	1.00552	0.997981	0.996494	1.00327	1.001	1.00456	1.00535	0.994862	1.0021	1.0065	1.00167	1.00027	1.0028	1.00167
BRI3	1.00008	1.00977	1.00283	0.998727	1.00854	1.00047	1.00008	1.00594	1.00261	1.00149	1.01075	1.00539	1.00191	1.00623	1.00376	1.00323	1.00072	1.0007	0.988835	1.02059	1.01217	1.00377	1.00195
BRI3BP	1.00467	0.998825	1.00063	1.00631	1.00163	1.00198	1.00577	1.00192	1.00254	1.00497	0.999728	1.0005	1.01042	1.00401	1.00439	1.00491	0.994798	1.00289	1.00317	1.00406	1.00407	1.00278	1.00139
BRIX1	1.00468	0.987397	1.00197	1.00351	1.00252	1.00175	1.00161	1.002	1.00466	1.00405	1.002	1.00401	1.00892	1.00204	1.00359	1.00349	0.999646	1.00256	1.00111	1.00383	1.00345	1.00281	1.00249
BRK1	1.00229	1.00334	1.00409	1.006	1.00106	1.00335	1.005	1.00338	1.00246	1.00354	1.00589	1.00834	1.0075	1.0046	1.00112	1.00376	1.002	1.00182	1.00548	1.00078	1.00087	1.00388	1.00265
BRMS1	1.0032	1.00784	0.997931	1.00208	1.00311	1.00307	1.00401	1.00182	1.0023	1.00304	1.00641	1.00196	0.996928	1.01249	1.00694	1.00364	1.00699	1.00226	1.00369	1.00388	1.00234	1.00553	1.00194
BROX	1.00356	0.988729	1.00253	1.0077	0.998161	1.00433	1.00482	0.99863	1.00342	1.00348	0.997129	1.00628	1.0017	0.997873	0.999274	1.00405	0.994069	1.00217	1.01316	0.992957	0.994939	1.00271	1.00098
BRPF3	1.00235	1.00061	1.00255	1.00406	1.002	0.999761	1.00813	0.996161	0.99274	1.00334	1.00044	1.00148	1.00177	1.00035	1.00776	0.999428	1.00493	1.00202	1.00873	0.995963	0.998671	1.00082	0.999064
BRWD1	1.00054	1.01492	1.00309	1.00471	0.999888	1.0035	1.00063	1.00814	1.00554	1.00494	0.99669	0.989976	1.00164	0.99763	1.00157	1.00291	1.01014	1.0015	1.00419	1.00332	1.00229	1.00184	1.00277
BSCL2	1.00291	0.999398	0.996452	1.00226	1.00233	0.999165	1.01117	0.99552	0.989185	1.00679	0.997238	0.988799	0.999139	1.00306	1.00132	1.0025	0.994015	1.00123	1.02458	0.98355	0.981236	1.0022	1.00042
BSDC1	1.00272	1.00268	1.00047	0.999907	1.00107	1.00421	1.00584	1.00273	0.999673	1.00049	1.00158	1.00467	0.996442	1.00601	1.00474	1.0027	1.00186	1.00334	1.00154	1.00485	1.00569	1.00306	1.00084
BSG	1.00018	1.03219	0.989497	0.995404	1.01201	1.00273	1.00241	1.00621	1.0009	0.999251	1.02532	1.00096	0.992514	1.01258	1.01187	1.00276	1.03641	0.999932	0.983902	1.02846	1.02174	0.998177	1.00165
BST2	1.00222	1.01274	0.995344	0.999844	1.00221	1.00752	1.0065	1.00547	0.996196	1.0002	1.0037	1.00215	0.997595	1.00829	1.00823	1.00297	1.00289	1.00015	1.01461	0.996223	0.987682	1.00047	1.00091
BTBD1	1.00307	1.00315	1.00396	1.00531	1.00033	1.00422	1.00386	1.00482	1.00134	1.00433	0.993819	0.999523	1.00849	1.01317	0.98845	1.00261	0.997081	1.00269	1.00496	1.00114	1.00203	1.00145	1.00074
BTBD2	1.00065	1.02455	0.995062	0.996381	1.0117	1.00249	1.00602	1.00755	0.999166	0.999899	1.02281	1.00459	0.996718	1.01886	1.01347	1.00206	1.033	1.00068	0.986795	1.02348	1.0236	1.00248	1.0005
BTF3	1.00076	1.00792	1.00847	1.00474	1.00196	1.00175	1.00006	1.00355	1.00746	1.00452	1.0038	1.00478	1.0083	1.0026	1.00316	1.00259	1.00873	1.00189	0.989051	1.01992	1.02098	1.00299	1.0031
BTF3L4	1.0044	0.995541	1.00245	1.00206	1.00174	1.00204	1.00476	1.00155	1.00345	1.00484	0.999829	0.997585	1.00084	0.998746	1.00132	1.00197	0.980652	1.00333	1.00622	0.998342	1.00019	1.00194	0.999886
BTG1	0.999627	1.01183	1.00919	0.997295	1.01001	1.00248	0.994827	1.01644	1.01252	1.0019	1.02048	1.01258	1.00476	0.999668	1.00492	1.00122	1.04018	1.00299	0.993606	1.01764	1.00986	1.00376	1.00459
BTG3	1.00497	0.998672	0.997112	1.00294	0.998888	1.00533	1.00025	1.00662	1.0084	1.01068	0.990616	0.985615	1.00536	0.998237	1.00114	1.00348	0.988873	1.00234	1.01038	0.995861	1.00029	0.999131	1.00289
BTN2A1	1.00221	1.0011	1.00124	1.0044	1.00146	1.00417	1.00675	0.996388	0.998508	1.00359	0.99596	1.00923	1.00318	1.00006	1.01258	1.00069	1.00426	1.00434	1.00711	0.999131	1.00122	1.00241	0.999993
BTN3A1	1.00238	1.00037	1.00237	1.00461	1.00154	1.00397	1.00655	0.995887	0.998385	1.00372	0.995592	1.00838	1.00314	0.999628	1.01228	1.00088	1.00452	1.00478	1.00706	0.999268	1.0014	1.00269	1.00027
BTN3A2	1.00267	1.00017	1.00231	1.00453	1.00169	1.00365	1.00668	0.995547	0.997943	1.00376	0.995	1.00765	1.00342	1.00005	1.01182	1.00111	1.00413	1.00477	1.00709	0.999114	1.00135	1.0027	1.00036
BTN3A3	1.00227	1.00066	1.00175	1.00461	1.00155	1.004	1.00663	0.996004	0.998382	1.00345	0.995255	1.00901	1.00293	0.999812	1.01238	1.00074	1.00458	1.00454	1.00694	0.999273	1.00117	1.00255	1.00018
BUB3	1.00194	0.997993	1.00494	1.00577	1.00435	1.00277	1.00357	1.00246	1.00453	1.00485	1.00137	0.997628	1.00711	1.00637	1.00111	1.01003	1.00927	1.00158	1.00506	1.00211	1.00245	1.00377	1.0023
BUD23	1.00335	0.998949	0.997096	1.0071	0.997077	1.00513	1.00562	0.998349	0.99879	1.00206	1.00256	1.00194	1.00164	1.00258	1.00012	1.0025	0.992697	1	1.00263	1.00415	1.00366	1.00018	1.00165
BUD31	1.00034	1.01	1.00217	0.998693	1.00907	1.00035	1.00106	1.00427	1.00083	1.001	1.01014	1.00445	0.999525	1.00796	1.00378	1.00327	0.999069	1.0007	0.989378	1.02	1.01249	1.00392	1.00192
BZW1	1.00259	0.996933	1.00166	0.997944	1.00704	1.00247	1.00033	1.00268	1.00264	1.00139	1.00085	1.00456	1.00357	1.00206	1.00241	0.998141	1.06482	1.00208	0.991033	1.02339	1.00948	1.00122	1.00287
BZW2	1.00176	0.99999	1.00266	1.00172	1.00503	1.00361	1.00311	1.00145	1.00183	1.00047	1.00779	1.01018	1.00225	0.998875	0.999211	0.999257	1.00879	1.00374	1.00176	1.00515	1.00325	0.999529	1.0003
C11orf1	1.00196	0.997581	1.00664	0.999802	1.0042	1.00277	0.999429	1.00426	1.00752	1.00227	1.00384	1.00801	1.00617	1.00287	1.00119	1.00281	1.00532	1.00228	0.995957	1.01431	1.00973	1.0022	1.00117
C11orf24	1.00417	1.00156	0.994852	0.999348	1.00156	1.00435	1.00892	1.00004	0.996841	1.00478	1.00687	0.992866	1.0006	1.0067	1.00284	1.00506	0.99569	1.00081	1.00952	0.997571	0.994807	1.00339	1.00085
C11orf54	1.00301	0.994944	1.00457	1.00195	1.00272	1.00164	1.00206	1.00308	1.00444	1.00324	1.0006	1.00486	1.00666	1.00229	1.00009	1.00293	1.00308	1.00237	1.00051	1.00463	1.00778	1.00021	1.00124
C11orf58	1.00145	1.00524	1.00766	1.00499	0.998706	1.00288	0.999107	1.00205	1.0096	1.00408	1.00319	1.00054	1.00781	1.00299	1.00206	1.00215	0.996281	1.00138	1.00229	1.00409	1.00147	0.999651	1.00169
C11orf68	1.00295	1.00812	0.998571	1.00328	1.00337	1.00183	1.00372	1.00149	1.0044	1.00365	1.00709	1.00249	0.996725	1.01353	1.00715	1.00329	1.00891	1.00214	1.00292	1.00429	1.00125	1.00534	1.00261
C11orf71	1.00012	1.00262	1.0054	0.998996	1.0062	1.00192	0.997821	1.00659	1.00722	1.00061	1.00542	1.00877	1.00554	1.00356	0.998117	1.00242	1.01018	1.00182	0.994267	1.01841	1.01003	1.00061	1.00109
C12orf49	1.00338	0.998879	1.00281	1.00095	1.0032	1.00148	1.00354	1.00502	1.00243	1.00288	0.996709	0.998583	1.00549	1.00105	1.00228	1.00174	0.991903	1.00162	1.01063	0.992244	0.998341	1.00199	1.00211
C12orf57	0.999152	1.00957	0.999902	1.00166	1.00572	1.00266	0.996284	1.01414	1.00536	1.00005	1.0248	1.00879	0.999401	1.01157	1.01035	1.00031	1.0024	1.00207	0.990697	1.02112	1.01643	1.00318	1.00248
C14orf119	1.00482	0.998858	0.996014	0.999048	1.00689	1.00334	1.00642	1.00139	0.99674	1.00098	1.00034	1.00011	1.00026	1.00274	1.00315	1.00133	1.00292	1.00318	0.999788	1.0052	1.00588	1.00402	1.00132
C15orf39	1.00294	1.00754	1.00061	1.00121	1.00328	1.00133	1.00435	1.00635	1.00306	1.00354	0.999508	0.994541	1.00586	1.00734	0.993583	1.00333	0.991732	1.0022	1.0038	1.00333	1.00159	1.00466	0.999183
C15orf40	1.0031	1.00329	1.00395	1.00508	1.0002	1.00389	1.0037	1.00477	1.00163	1.00407	0.993366	0.999131	1.00863	1.01292	0.988507	1.00239	0.996005	1.00273	1.00497	1.00105	1.00201	1.0014	1.00073
C15orf61	1.00265	1.00509	1.00453	1.00233	1.00313	1.00205	1.00441	1.00245	1.00066	1.00307	1.00124	1.00263	1.00435	1.00318	1.001	1.00437	0.987418	1.00214	1.00256	1.00411	1.00075	1.00064	1.00042
C16orf58	0.999609	1.02194	1.00986	1.00481	1.00156	1.00348	1.00292	1.00613	1.00541	1.00134	1.00308	1.00589	1.00224	1.00536	1.00294	1.00368	1.00111	1.00321	1.00199	1.00251	1.00313	1.00255	1.00107
C16orf72	1.00285	0.999472	1.00217	1.00449	1.00116	1.00215	1.00638	0.997834	0.999351	1.00141	0.997916	1.00437	1.0023	1.00222	1.00226	1.00359	0.994113	1.00258	1.00381	1.00138	1.00321	1.00377	1.0016
C17orf49	1.00004	1.0227	1.00113	0.999985	1.00736	1.00243	1.00001	1.00596	1.0015	1.00148	1.00988	1.00062	1.00177	1.00857	1.00736	1.00067	1.02427	1.00328	1.00103	1.00399	1.00335	1.00025	1.00439
C18orf32	1.00786	1.00092	1.00228	1.0057	1.00145	1.00243	1.00225	1.00204	1.00281	1.00469	0.998468	0.997426	1.0061	0.999458	1.00114	1.00566	1.00821	1.00302	1.00662	1.00014	1.00087	1.00279	1.00192
C19orf12	1.0039	0.999682	0.997597	1.0037	1.00084	1.00148	1.00456	1.00267	1.00278	1.00623	0.996188	0.988005	1.00124	0.997127	1.00704	1.00333	0.993799	1.00149	1.01813	0.98854	0.989006	1.00233	1.00085
C19orf33	1.00112	1.0154	0.998992	1.00075	1.00597	1.00359	0.999214	1.00575	1.00444	1.00308	1.00403	0.989603	0.995171	0.99808	1.01945	1.00056	0.990729	1.00203	1.05886	0.949715	0.945727	0.999464	0.999981
C19orf48	1.00182	1.01458	1.00148	1.002	1.00118	1.00396	1.0003	1.0024	1.00477	1.00225	1.01468	1.00314	1.0066	1.01372	1.00596	1.00437	0.996501	0.999418	1.03094	0.973639	0.967712	1.00369	0.999127
C19orf53	1.0009	1.00989	0.997566	1.0043	0.99078	1.01001	1.01621	0.998979	0.988058	1.00083	1.00578	1.00454	0.989763	1.01187	1.00744	1.00607	1.00239	1.00187	1.0019	1.00626	1.00398	1.0033	1.00104
C1D	1.0033	0.99196	1.00605	1.00222	1.00058	1.00303	1.00204	1.00328	1.0055	1.00332	0.998014	0.999936	1.00342	0.995689	0.99911	1.00166	1.00056	1.00291	1.0024	1.00155	1.00315	0.99999	1.00266
C1orf122	1.00216	1.00244	1.00278	1.00419	1.00185	1.00401	1.00306	1.00315	1.0014	1.00284	0.999063	0.998809	1.00064	0.999945	1.00014	1.0026	1.00205	1.00233	1.00254	1.00035	1.00214	1.00206	1.00095
C1orf198	1.00676	0.979282	0.998662	1.00457	1.00092	1.00199	1.00518	0.999955	1.00146	1.00373	0.996138	1.00651	1.00381	0.997716	0.996073	1.00453	0.995621	1.00229	1.02142	0.987875	0.986445	1.003	1.00133
C1orf35	1.0051	0.984114	0.997969	1.00448	1.00082	1.00238	1.00529	0.997907	1.00176	1.00322	0.997753	1.00619	1.00099	0.998547	0.997097	1.00396	0.994889	1.00215	1.02557	0.983485	0.983334	1.00275	1.0007
C1orf43	1.00309	0.998122	1.00159	1.00227	0.992683	1.01163	1.01394	0.991862	0.986365	1.00361	0.99529	0.995931	1.00549	1.00101	0.999626	0.997703	0.99987	1.00288	1.03077	0.973921	0.967542	0.998362	1.00175
C1QA	0.998832	1.02511	1.00221	0.993451	1.01329	1.00373	0.989028	1.01896	1.01186	0.996863	1.01461	1.01377	1.0022	1.0147	1.01498	1.00091	1.02152	1.00366	0.989983	1.02011	1.01344	1.00281	1.00262
C1QBP	1.0004	1.02153	1.00182	1.00016	1.00666	1.00322	1.00079	1.00618	1.00157	1.00165	1.009	1.00191	1.0021	1.00748	1.00699	1.00092	1.02313	1.00295	1.0012	1.00396	1.00298	1.00024	1.00372
C1R	0.998462	1.01088	1.00209	1.00149	1.0058	1.00369	0.994856	1.01723	1.008	1.00036	1.02546	1.00992	1.00128	1.01288	1.01101	1.00053	1.00471	1.00214	0.990683	1.02045	1.01717	1.00323	1.00255
C1RL	0.998424	1.0109	1.00215	1.00164	1.00537	1.00374	0.99479	1.01733	1.0082	1.00039	1.02471	1.01004	1.00154	1.013	1.01091	1.00058	1.00435	1.002	0.990803	1.02067	1.01708	1.00326	1.00254
C1S	0.998527	1.01084	1.00143	1.00144	1.00603	1.00327	0.99501	1.01699	1.00779	1.00042	1.02594	1.00983	1.00082	1.013	1.0112	1.00042	1.00433	1.00215	0.990448	1.02095	1.01702	1.00315	1.0024
C20orf27	1.00306	1.00639	0.997746	1.0024	1.00443	1.00188	1.01241	0.996508	0.992324	1.00435	1.00084	0.996889	1.00335	1.00751	1.012	1.00664	1.01135	1.00249	1.01207	0.99687	0.996439	1.00273	1.00268
C22orf39	1.00324	1.00602	0.998441	1.00141	1.0143	1.00013	1.00756	0.996918	0.999056	1.00164	1.00943	1.01036	1.00692	1.00888	1.00618	1.00038	1.04257	1.00217	0.974362	1.02827	1.04062	1.00486	1.0018
C2orf68	1.00273	1.00082	1.00213	1.00137	1.00273	1.0045	1.00263	0.99924	1.00215	1.00234	0.999911	1.00104	0.999594	0.998112	1.0003	1.00095	1.00015	1.00308	1.00625	0.998354	1.0015	1.00531	1.00216
C3	1.00345	1.00168	0.998272	1.00258	1.00273	0.999123	1.00736	1.00242	1.0009	1.00027	1.00963	1.00836	1.0046	1.0191	1.00943	1.00357	1.00594	1.00083	0.994108	1.01197	1.01629	1.00396	1.00257
C4orf3	1.00131	1.00054	1.00468	1.00284	1.00211	1.00115	1.00083	1.00405	1.00727	1.00389	1.00523	1.00116	1.00796	0.999887	1.00135	1.00567	1.00326	1.00065	0.998833	1.00583	1.00718	1.00284	1.00224
C4orf48	1.00444	1.00703	0.992254	1.00575	0.999861	1.00158	1.01093	1.00206	0.998017	1.00502	1.00127	0.996292	1.00385	1.00677	1.00305	0.999569	0.973722	1.00587	1.00313	1.00307	1.00529	1.00515	1.00311
C5orf15	1.00138	1.00077	1.00413	1.00134	1.00107	1.00599	0.998724	1.00782	1.00791	1.00125	0.996949	0.999886	1.00195	0.997696	1.00222	1.0003	1.00096	1.00133	0.987147	1.0231	1.01769	1.00002	1.00112
C5orf24	1.00085	1.00314	1.00297	0.999227	1.00091	1.0052	0.999902	1.00548	1.00706	1.00035	0.997041	1.00155	1.00122	0.996882	1.0028	1.00005	1.00111	1.00161	0.990854	1.01671	1.01448	1.00152	1.00063
C6orf132	1.00288	1.00079	1.00349	1.00558	1.00174	1.00202	1.00726	0.999059	0.995669	1.00504	1.00089	1.00046	1.00387	1.00133	1.00558	1.00313	1.00533	1.00147	1.00599	1.00028	1.00135	1.00328	1.0006
C6orf62	1.00291	0.999306	1.00337	1.00413	1.0018	1.00339	1.00782	0.9937	0.998457	1.00491	0.994652	1.00538	1.0037	1.00035	1.0114	1.00179	1.00325	1.00478	1.00676	0.998723	1.00112	1.00236	1.00129
C6orf89	1.00257	1.0007	1.00267	1.00483	1.00101	0.999999	1.00869	0.99723	0.993063	1.00393	1.00014	1.00074	1.00326	1.00086	1.00644	1.00082	1.00461	1.00207	1.00801	0.997765	1.00039	1.00174	0.999524
C7orf50	1.00376	1.00816	0.99959	1.00495	1.00677	1.00256	1.00497	1.00788	0.998966	0.999461	1.00954	1.02192	1.00079	1.00885	1.0037	1.0013	1.01954	1.00437	0.992307	1.01628	1.01413	1.00513	1.00163
C8orf33	1.00686	1.0037	0.990825	1.00351	1.00747	0.992728	1.04546	0.973191	0.96182	1.01445	1.00048	0.979367	0.988185	1.02173	1.00439	1.01138	0.969147	1.00047	1.02682	0.979804	0.982597	1.00424	0.998681
C8orf76	1.00478	0.977899	1.00282	1.01296	0.991282	1.00443	1.00573	0.992513	1.002	1.00532	0.98304	0.996278	1.00615	1.00035	1.00037	1.0048	0.988135	0.999804	1.00706	0.998818	0.999282	0.998633	1.00148
C8orf82	1.0071	1.0039	0.991815	1.00374	1.00756	0.992399	1.04689	0.972163	0.962009	1.01514	1.00227	0.976658	0.986872	1.02249	1.00447	1.01109	0.968844	1.00128	1.02665	0.980129	0.98237	1.00423	0.998983
C9orf16	1.00161	1.0102	1.00486	1.00207	1.0011	1.00396	1.00445	1.0036	0.997967	1.00297	1.00541	1.00139	1.005	1.00826	1.00371	1.00348	0.997732	1.00162	1.0025	1.00187	1.00416	1.00414	1.00223
C9orf78	1.00236	1.01257	1.00347	1.00217	1.00292	1.00154	1.0077	1.00045	0.999889	1.00444	1.00621	1.00346	1.00713	1.01159	1.00702	1.00698	1.0006	1.00242	1.00178	1.00337	1.00539	1.00415	1.00211
CAB39	1.00179	1.00427	1.00328	1.0026	1.0013	1.00558	1.00246	1.0025	1.00246	1.00252	1.00245	1.00468	1.00228	1.00237	1.00191	1.00041	1.05626	1.00171	0.999236	1.00945	1.00593	1.00233	1.00146
CABIN1	1.00231	1.00245	1.00038	1.00037	1.01583	0.999824	1.00059	0.999672	1.0119	1.00212	1.00399	1.01326	1.0039	1.00885	1.0077	0.999458	1.05921	1.00213	0.961019	1.0414	1.0496	1.00367	1.00154
CACUL1	1.00242	0.997557	1.00518	1.00526	1.00438	1.00188	1.00404	1.00068	1.00358	1.00384	1.00186	1.00015	1.00606	1.0039	1.0002	1.00835	1.00626	1.0024	1.00528	1.00094	1.00094	1.00412	1.00234
CACYBP	1.00244	1.00309	1.00415	1.00358	1.00196	1.00542	1.00337	0.999612	1.00103	1.0048	0.998421	1.00022	1.00471	1.00093	1.00315	1.00406	1.00115	1.00325	1.00154	1.00391	1.00469	1.00193	1.00268
CAD	1.00249	0.997899	1.00074	1.00167	1.00375	1.00157	1.00157	1.00552	1.00127	1.00314	1.00095	1.00125	0.998651	1.00345	1.00016	1.00255	1.00409	1.00251	1.00125	1.0043	1.0024	0.99909	1.0015
CALCOCO2	1.00352	1.00912	0.996952	0.994006	1.00456	1.00702	1.00493	1.00621	1.00021	1.00245	1.01493	1.01136	1.00829	1.00957	1.00746	1.00777	1.0438	1.00173	1.00367	1.0042	1.00298	1.00582	1.00231
CALD1	1.00267	1.00378	1.00355	1.00406	1.00276	1.00224	1.00239	1.00436	1.00238	1.00321	1.00198	1.00367	1.00398	1.00205	1.00528	1.00432	1.00666	1.00216	0.992539	1.01672	1.0134	1.00384	1.00351
CALM1	1.00205	1.01127	1.00619	1.00276	1.00566	1.00525	1.00271	1.00245	1.00262	1.00163	0.993791	0.996062	1.00647	1.00374	1.00144	1	1.00015	1.00297	1.0204	0.985399	0.988948	1.00158	1.00083
CALM2	1.0022	0.986896	1.00892	1.00189	1.00156	1.00275	1.00313	1.00252	1.00578	1.00355	0.996445	1.00071	1.00375	0.999624	0.999937	1.00213	0.999622	1.00263	1.0047	1.00028	1.00148	0.995504	1.00154
CALM3	1.0003	1.0307	1.00219	1.00348	1.00765	1.00359	0.997007	1.01011	1.01005	1.00015	1.02139	1.01307	1.00452	1.01356	1.01251	1.00259	1.00053	1.00201	1.00717	0.995918	0.997686	1.00433	1.00094
CALR	1.00153	1.00946	0.997338	1.00299	0.994357	1.00905	1.01649	0.997745	0.989311	1.00063	1.0056	1.00591	0.989454	1.01249	1.0073	1.00641	1.00189	1.00198	0.999568	1.00949	1.00766	1.00394	1.00117
CALU	1.00254	1.00316	1.00606	1.00493	1.00096	1.00253	1.00127	1.00687	1.00406	1.00435	1.00218	1.00399	1.00452	1.00159	1.00446	1.0042	1.00383	1.00254	0.993299	1.01656	1.01349	1.00347	1.0033
CAMLG	1.00088	1.00285	1.00291	0.999457	1.00099	1.00508	0.99964	1.00538	1.00695	1.00042	0.996764	1.00079	1.00129	0.997118	1.00258	0.999869	1.00073	1.00165	0.98976	1.01772	1.01549	1.00119	1.00065
CAMSAP2	1.00443	0.998016	1.00393	1.00574	0.999392	1.00535	1.00413	0.998578	1.00107	1.00261	1.00041	1.00371	1.00027	1.00141	1.00466	1.00561	0.999945	1.00217	1.00016	1.00729	1.00691	1.00283	1.00242
CAMTA1	1.00335	1.00028	0.999404	1.00526	1.00077	1.00357	1.00693	1.00064	1.00082	1.00388	1.00443	1.00058	1.00438	1.01058	1.01033	1.00403	0.992684	0.999725	1.0021	1.00354	1.00617	1.00269	1.00076
CAND1	1.00221	1.00665	1.00417	1.00243	1.00408	1.00125	0.999016	1.00922	1.00562	1.00279	1.01384	1.0094	1.00346	1.00197	1.00385	0.999899	1.03998	1.00185	0.999748	1.00623	1.00543	1.0027	1.00254
CANT1	1.00714	1.00738	0.987	1.00028	1.00005	1.00447	1.00396	1.00475	0.998464	1.00024	1.01144	1.01215	0.996486	1.00778	1.0066	1.00966	1.03003	1.00056	1.00647	1.00235	0.997836	1.00266	1.0011
CANX	1.00319	1.00374	0.995242	1.00013	1.00547	1.00159	1.01726	0.994745	0.987777	1.00522	0.997456	0.991093	1.00136	1.00527	1.00279	1.00694	0.994422	0.999746	1.00915	0.996488	0.997295	0.999303	1.0014
CAP1	1.00242	1.00205	1.00582	1.00416	1.00095	1.00389	1.00165	1.00317	1.00375	1.00268	0.998734	0.997691	1.00103	0.999146	0.997957	1.00176	0.998612	1.00203	1.00448	0.99886	1.00111	1.00228	1.00145
CAPG	1.00252	1.00071	1.00146	1.00141	1.00188	1.00468	1.00268	0.999925	1.00069	1.00175	0.999889	1.00049	0.999059	0.998474	1.00093	1.00115	1.00063	1.00315	1.00639	0.997772	1.00024	1.00524	1.00201
CAPN1	1.00289	1.00434	0.99994	1.00425	1.00132	1.00213	1.00466	1.00016	1.00609	1.0046	1.00303	1.00114	1.00164	1.01256	1.00543	1.00315	1.0065	1.00156	1.0055	0.999371	0.996383	1.0053	1.00286
CAPN15	1.00405	1.01571	0.995468	1.0058	1.00244	0.997706	1.02642	0.986036	0.979364	1.00967	1.00819	0.984497	1.00223	1.01664	1.00702	1.01046	1.0003	0.999307	1.00072	1.00904	1.00823	1.0081	1.00058
CAPN2	1.00373	0.988382	1.00172	1.00761	0.998324	1.00403	1.00486	0.998587	1.00372	1.00326	0.998173	1.00611	1.00136	0.998136	0.999219	1.00414	0.994069	1.00226	1.01395	0.992233	0.994196	1.00258	1.0011
CAPN7	1.00188	1.00067	1.00417	1.00458	1.00119	1.00261	1.00433	1.00303	1.00236	1.00251	1.0064	1.00936	1.00828	1.00364	1.00216	1.00375	1.0035	1.00153	1.00481	1.00137	1.00241	1.00267	1.0027
CAPNS1	1.00143	1.01012	0.998663	1.00135	1.00505	1.00447	0.999967	1.00418	1.00289	1.00359	0.998038	0.984216	0.996676	0.996547	1.01656	1.00138	0.988283	1.00163	1.05434	0.953132	0.950193	1.00021	1.00006
CAPRIN1	1.00182	1.00022	1.00441	1.00382	1.00032	1.00192	1.0021	1.00298	1.00514	1.00291	1.00216	1.00079	1.00429	1.00183	1.00235	1.00283	0.997641	1.00281	1.01041	0.997062	0.996592	1.00224	1.00015
CAPS	1.00234	1.00325	0.997104	1.00219	1.00399	0.999627	1.00834	1.00284	1.00084	1.00045	1.01272	1.00845	1.00452	1.0185	1.00913	1.00306	1.01141	1.00118	0.993414	1.01469	1.01721	1.00401	1.00194
CAPZA1	1.00321	1.00081	1.00115	1.00143	1.00434	1.00188	1.00397	1.00083	1.00227	1.00305	0.998138	1.00115	1.00507	1.00155	1.00234	1.00197	1.00213	1.00359	1.00339	1.00192	1.00348	1.00416	1.0015
CAPZA2	1.00206	1.00232	1.00691	1.00554	1.00064	1.004	1.00083	1.00563	1.00512	1.00322	1.0011	1.00364	1.0058	1.00292	1.00527	1.00337	1.00215	1.00244	0.992676	1.01574	1.01499	1.00344	1.00277
CAPZB	0.999756	1.02	1.00109	0.996759	1.00913	1.00276	0.994583	1.01487	1.00929	0.998265	1.0107	1.01083	1.00331	1.01437	1.01544	1.00288	1.01783	1.00287	0.989567	1.02043	1.01331	1.00387	1.00234
CARD16	1.00277	0.993545	1.0067	0.999943	1.00319	1.00295	1.00061	1.00356	1.00694	1.00278	1.00206	1.00786	1.0074	1.00335	1.0018	1.00276	1.00314	1.00217	0.997996	1.00964	1.00913	1.00194	1.00144
CARD19	1.00277	1.00104	1.0034	1.00326	1.00065	1.00303	1.00234	1.00396	1.00428	1.00409	0.998654	1.00276	1.00523	1.0003	1.00158	1.00294	0.997737	1.00252	0.999536	1.00662	1.00801	1.00326	1.00161
CARHSP1	1.00292	0.99993	1.00162	1.00486	1.00118	1.00211	1.00628	0.997664	0.999036	1.00115	0.998299	1.00462	1.00187	1.00262	1.00243	1.00347	0.993748	1.00255	1.00377	1.0017	1.00307	1.00385	1.00144
CARM1	1.00326	1.0036	0.996923	1.00128	0.999335	1.00229	1.01654	0.998532	0.991893	1.00264	1.00463	1.00096	0.9965	1.00744	1.00507	1.00743	0.996893	1.00225	0.997142	1.01051	1.01251	1.00377	1.00162
CARS	1.00035	1.02075	1.00575	0.998624	1.00231	1.0043	0.996513	1.0017	1.01064	1.003	1.00925	1.00341	1.00517	1.01336	1.00879	1.00245	0.999694	1.00205	1.00405	1.00336	1.00004	1.00019	0.999833
CARS2	1.00131	1.01539	0.997305	0.997474	1.01122	0.999607	1.00422	1.00963	0.997087	1.00103	1.02196	1.00944	1.0047	1.00644	1.00454	1.00388	1.02573	1.00329	1.00263	1.00992	1.0013	1.0061	1.00472
CASC4	1.00181	0.99942	1.00631	1.00298	1.00142	1.00413	1.00003	1.00429	1.00651	1.00318	0.998318	1.00544	1.007	1.00007	1.00254	1.00259	1.00549	1.00266	0.988601	1.02283	1.01522	1.00255	1.00136
CASP1	1.00284	0.9928	1.00694	1.00007	1.00324	1.00295	1.00065	1.00355	1.00686	1.00286	1.00222	1.00796	1.00742	1.00312	1.00155	1.00281	1.00278	1.0022	0.998012	1.00943	1.00932	1.00188	1.00147
CASP3	1.00197	1.00801	1.00905	1.00859	1.00251	1.00139	0.99638	1.01486	1.01324	1.00545	1.00894	1.00648	1.01045	1.0006	1.0069	1.00403	1.00328	1.00368	0.99868	1.01076	1.01092	1.00748	1.00344
CASP4	1.00286	0.992578	1.00682	0.999989	1.00284	1.00273	1.00067	1.00355	1.00671	1.0029	1.0024	1.00806	1.00719	1.0029	1.00148	1.00281	1.00276	1.00221	0.998031	1.00907	1.00924	1.00177	1.00153
CASP7	1.00261	0.997828	1.00424	1.00479	1.00462	1.00215	1.00425	1.00066	1.00343	1.00465	1.00138	1.00114	1.00603	1.00451	1.00003	1.00751	1.00596	1.00267	1.00553	1.00038	1.00121	1.00427	1.00236
CAST	1.0012	1.00623	1.00694	1.00439	1.00267	1.00247	0.998519	1.01238	1.01153	1.00405	1.00574	1.00476	1.0071	1.00293	1.00296	1.00144	1.01189	1.00164	0.980278	1.03122	1.02663	1.00319	1.00363
CAT	1.0019	1.00054	1.00364	1.00392	1.00075	1.00208	1.00222	1.00301	1.0049	1.00268	1.00279	1.00118	1.00419	1.00193	1.0023	1.00278	0.998381	1.00292	1.01033	0.997074	0.996713	1.00234	1.00019
CAVIN1	1.00103	1.02007	1.00401	1.00479	1.00439	1.00215	0.996696	1.01652	1.01356	1.00415	1.01186	1.00378	1.00287	1.01347	1.00811	1.00617	1.02358	1.00236	1.00563	1.00193	0.997168	1.00167	1.00109
CAVIN3	1.00044	1.01782	1.00692	1.00075	1.00317	1.00438	0.99559	1.00385	1.01067	1.00314	1.00885	1.00373	1.00712	1.0123	1.00748	1.00205	0.999844	1.00166	1.00195	1.0072	1.00408	0.999498	1.001
CBFA2T2	1.00311	1.00383	0.995594	1.00257	1.00321	1.00099	1.00299	1.00347	1.00034	1.00191	1.00268	1.00083	0.999604	1.00533	1.00432	1.00531	1.00111	1.00101	1.00462	1.00068	1.00157	1.00289	1.00051
CBFB	1.00092	1.01338	1.00644	1.00502	1.00279	1.00158	0.998907	1.01122	1.01009	1.00092	1.00971	1.01231	1.00678	1.0069	1.00558	1.0045	1.00297	1.00161	1.00053	1.00566	1.00594	1.00434	1.00071
CBLB	1.00357	0.99061	1.01379	1.00432	1.00165	1.00271	0.999186	1.00175	1.01274	0.989623	1.00177	1.03049	1.01325	1.00164	1.00062	1.00145	0.999863	1.002	1.00722	0.999778	1.00117	1.00372	1.00293
CBR1	1.00124	1.01006	1.00288	1.00418	0.999044	1.00366	1.00164	1.00582	1.00555	1.00612	0.991533	0.990693	1.00364	0.996959	1.00038	1.00278	1.00396	1.00189	1.00512	1.0018	1.00215	1.00074	1.00289
CBX1	1.00324	1.00967	0.998066	0.996794	1.00286	1.00609	1.0049	1.00591	1.00061	1.00243	1.01418	1.01136	1.00805	1.01038	1.0073	1.00787	1.04343	1.0018	1.00386	1.00417	1.00241	1.00572	1.00234
CBX3	1.00171	0.999417	1.00178	1.00034	1.00641	1.00312	1.00523	0.998112	1.00155	1.00072	1.01065	1.00414	1.00295	1.00386	1.00067	0.999226	1.00674	1.00365	1.0021	1.00424	1.00099	0.999633	1.00035
CBX5	1.00108	1.00439	0.996395	0.999407	1.00082	0.998198	0.999541	1.00566	0.999698	0.999151	1.01177	1.00182	0.996486	0.999234	1.0037	0.99617	1.01889	1.00112	1.00311	0.999449	0.99949	0.998915	0.999155
CBY1	1.00174	1.0032	0.998924	1.00151	1.00947	1.00312	1.00159	1.00782	1.00375	1.00349	1.0146	1.00564	1.00434	1.01158	1.00912	1.00263	1.03913	1.00335	1.00247	1.00268	1.00371	0.998952	1.00154
CC2D1A	1.00103	1.01037	0.996843	1.00495	0.990243	1.00987	1.01587	0.99887	0.9886	1.00043	1.00596	1.00435	0.990452	1.0116	1.00776	1.00575	1.00236	1.0018	1.00251	1.00538	1.00263	1.00324	1.00096
CCAR1	1.00312	1.00112	1.00453	1.00273	1.00225	1.00242	1.0038	1.00348	1.00407	1.00461	0.997132	1.00168	1.00535	0.999684	0.999179	1.00234	0.997552	1.00277	1.00422	1.00121	1.00378	1.00195	1.00199
CCDC107	1.00357	0.996998	0.998437	1.00226	1.00066	1.0025	1.00191	1.00377	1.00196	1.00236	1.00233	1.00216	1.00417	1.00183	1.00153	1.00141	1.00102	1.00164	0.997496	1.00651	1.00999	1.00288	1.00148
CCDC115	1.00324	0.996303	1.00281	1.00595	1.00151	1.00151	1.00458	1.00054	1.00117	1.00315	1.00262	1.0045	0.999421	1.00136	1.00045	1.00416	0.997316	1.00233	1.00708	0.998008	1.00104	1.00404	1.00183
CCDC12	1.0038	1.0036	1.00033	1.00214	1.00309	0.998043	1.0152	0.995389	0.99307	0.986403	1.01717	1.02876	1.00517	1.0106	1.00949	1.00516	1.01089	1.00189	1.00568	1.00259	1.00055	1.00571	1.00263
CCDC124	1.00214	1.01091	0.9951	1.00003	1.0036	1.00386	1.00665	1.0048	0.995089	0.999537	1.0054	1.00246	0.999114	1.00794	1.00873	1.00174	1.0012	1.00101	1.01295	0.995171	0.987316	1.00024	1.00082
CCDC130	1.00111	1.00987	0.997217	1.00423	0.991202	1.00954	1.01621	0.998776	0.988129	1.00065	1.00606	1.00513	0.989623	1.01185	1.00739	1.00624	1.00278	1.0019	1.00156	1.0065	1.00427	1.00326	1.00107
CCDC14	1.00322	0.991252	1.00118	1.00164	1.00418	1.00297	1.00165	1.00489	1.00529	0.995752	1.00995	1.0394	1.0054	1.00481	1.0042	1.00383	1.0003	1.00308	1.0109	0.998505	0.996789	1.00248	1.00197
CCDC167	1.00257	1.00077	1.00326	1.00538	1.00115	1.0005	1.00843	0.997438	0.993361	1.00406	0.998755	1.00036	1.00375	1.00137	1.00618	1.00173	1.00516	1.00192	1.00736	0.998134	1.0005	1.00292	1.0001
CCDC24	1.00297	1.00042	1.00266	1.0026	1.00078	1.00267	1.00316	1.00269	0.999125	1.00416	0.997694	0.994828	0.998998	0.999064	0.999208	1.00139	0.993885	1.00151	1.00843	0.99476	0.998197	1.0014	1.0001
CCDC25	1.00095	1.01492	1.00794	1.0029	1.00505	1.00113	0.999367	1.00565	1.00986	1.00374	1.00452	1.00474	1.00759	1.00679	1.00477	1.00362	0.999819	1.00248	0.994236	1.01044	1.01299	1.00441	1.0019
CCDC47	1.0079	1.00138	0.993836	0.999423	1.00541	1.00131	1.00739	1.00328	0.999847	1.00316	1.00975	1.00881	1.00557	1.00375	1.00541	1.00878	1.02798	1.00174	1.00567	1.00008	1.00042	1.0039	1.00172
CCDC50	1.00517	0.986738	1.0016	1.00812	0.992017	1.00671	1.01313	0.993176	0.995974	1.00715	0.985143	0.994454	1.00121	0.999462	1.00174	1.00392	0.981831	1.00281	1.0053	1.00023	1.00177	0.999867	1.00121
CCDC58	1.00342	0.990462	1.00193	1.00233	1.00382	1.00196	1.00173	1.00359	1.00569	0.994728	1.00943	1.03807	1.00601	1.00395	1.00321	1.00343	1.00026	1.00228	1.01073	0.998868	0.99632	1.00254	1.00211
CCDC59	1.00021	1.01009	1.00815	0.997968	1.00988	1.00192	0.996302	1.01444	1.01147	1.00126	1.0206	1.01282	1.00442	1.00037	1.00392	1.00087	1.04049	1.00277	0.995283	1.01359	1.00832	1.00406	1.0046
CCDC6	1.0022	1.00208	1.00415	1.00444	1.00243	1.00361	1.00417	1.00261	1.00385	1.0046	0.997758	1.00355	1.00608	1.00098	1.00028	1.00262	1.00038	1.00306	1.00404	1.00067	1.00349	1.00263	1.0026
CCDC71L	1.00137	1.00278	1.00791	1.00311	1.00283	1.00101	1.00106	1.00473	1.00437	1.00225	1.00145	1.00407	1.00501	1.00445	1.00625	1.00394	0.99987	1.00186	0.992946	1.01599	1.01506	1.00421	1.00236
CCDC85B	1.00304	1.00813	0.998469	1.00329	1.00339	1.00167	1.00373	1.00135	1.00458	1.00356	1.00718	1.00299	0.996939	1.01332	1.00722	1.00345	1.0093	1.00199	1.00303	1.00431	1.00128	1.00526	1.00267
CCDC88B	1.00388	1.00287	0.998235	1.00409	1.00101	1.00284	1.00718	0.99612	0.99972	1.00418	1.0007	0.995568	1.00159	1.00979	1.00319	1.00269	0.998207	1.00139	1.01309	0.991063	0.989442	1.00474	1.00319
CCDC90B	1.00365	0.996623	1.00247	1.00223	1.00402	1.00074	1.00298	1.00303	1.00324	1.00295	1.00085	1.00322	1.00622	1.0046	1.00101	1.00272	1.00221	1.0021	1.00198	1.0037	1.00564	0.998907	1.00043
CCHCR1	1.00257	1.0041	1.00215	1.00032	1.00259	1.00746	1.00913	0.997623	0.993692	0.997802	0.999326	1.015	0.998906	0.996162	1.01712	0.994397	0.999797	1.00603	1.01106	0.994137	0.993906	0.999137	0.999162
CCL2	1.0002	1.0152	1.00785	1.00224	1.0073	1.00427	0.999306	1.00856	1.01081	1.00328	1.00845	1.00707	1.00584	1.00584	1.00603	1.00127	1.02177	1.00322	0.999537	1.00581	1.01334	1.00522	1.002
CCL5	1.00031	1.01448	1.00855	1.00222	1.00753	1.00477	0.999108	1.00949	1.01051	1.00325	1.00923	1.00769	1.00508	1.00638	1.00565	1.00119	1.02132	1.00338	1.00088	1.00467	1.01153	1.0042	1.00158
CCM2	1.0019	1.00691	0.997883	1.0003	1.00595	1.00257	1.00423	1.00042	0.997253	1.00105	1.01075	1.00393	0.999186	1.00165	1.00306	0.999666	1.00241	1.00058	1.00401	1.00367	0.998952	0.997631	1.00202
CCN1	1.00467	0.986913	1.0054	1.00562	1.00033	1.00271	0.999707	1.00472	1.00884	1.00331	1.00049	1.00654	1.00545	0.998194	1.00103	1.00192	0.999791	1.00375	0.998371	1.01024	1.0081	1.00213	1.00289
CCN2	1.00259	0.99675	1.00511	1.00483	1.00121	1.0016	0.996969	1.00707	1.01089	1.00166	1.00821	1.01459	1.00843	1.00561	1.00365	1.00134	1.01056	1.00192	0.997442	1.01193	1.00957	1.00383	1.00368
CCNA2	1.0014	0.999945	1.00562	1.00303	1.00199	1.00109	1.00077	1.0043	1.00717	1.00379	1.00601	1.00206	1.0083	0.999938	1.00119	1.00555	1.00343	1.00074	0.999145	1.00551	1.00705	1.00295	1.00226
CCNB1	1.00128	1.00563	1.00746	1.00458	1.00208	1.00124	1.00217	1.0032	1.00595	1.00449	1.00472	1.00344	1.00904	1.00129	1.00319	1.00283	1.0083	1.0021	0.99302	1.01515	1.01701	1.00296	1.00278
CCNB1IP1	1.00492	1.00154	0.992392	0.994942	1.01055	1.00298	1.00637	1.0036	0.997213	1.00254	1.00773	1.00004	1.00078	1.0028	1.00633	0.999472	1.00825	1.00406	1.00102	1.00366	1.00677	1.00421	1.00172
CCNB2	1.00099	1.0032	1.009	1.00415	1.00053	1.00519	1.00046	1.00485	1.0059	1.0029	0.999214	1.00162	1.00458	1.00054	1.00214	1.00288	0.991266	1.00235	0.998878	1.00845	1.00631	1.00154	1.00234
CCNC	1.00489	0.993416	1.00691	1.00512	1.00215	1.00065	1.00091	1.00186	1.0067	1.00015	1.00123	1.02132	1.00717	0.998355	1.00112	1.00284	1.0033	1.00195	0.999348	1.00736	1.00648	1.00347	1.00322
CCND1	1.00472	1.00058	0.995556	1.00022	1.00229	1.00411	1.00894	1.00063	0.997149	1.00555	1.0045	0.99158	1.00096	1.00526	1.00231	1.00489	0.994583	1.00081	1.01014	0.99749	0.994552	1.00314	1.00111
CCND3	1.00277	1.00106	1.00372	1.00532	1.0017	1.00191	1.00728	0.998823	0.995602	1.00479	1.00059	1.0003	1.00392	1.00137	1.00571	1.00278	1.00499	1.00174	1.00603	0.99987	1.00121	1.00332	1.00041
CCNDBP1	1.00243	0.99996	1.00522	1.00345	1.00118	1.0036	1.00056	1.00448	1.00504	1.00386	0.998357	1.00398	1.00654	1.00125	1.00242	1.00261	1.00687	1.00277	0.988224	1.02395	1.01546	1.00314	1.00173
CCNG1	1.00038	1.00836	1.0042	0.999301	1.00674	1.00011	0.999405	1.00538	1.00303	1.00087	1.00213	0.999387	1.00313	1.00158	1.00088	0.999185	1.01514	1.00149	0.999391	1.00529	1.00518	1.00357	1.00147
CCNG2	0.999337	1.0155	1.01315	1.00271	1.00151	1.00708	0.997812	1.00683	1.01451	1.0024	1.00793	1.00741	1.00664	1.00445	1.00494	1.00463	1.01327	1.00269	1.00038	1.00527	1.00674	1.00293	1.00193
CCNI	0.999263	1.01641	1.01304	1.00258	1.00164	1.00706	0.997663	1.00682	1.01499	1.00241	1.00728	1.0073	1.00668	1.00443	1.00509	1.00439	1.01331	1.00283	1.00026	1.0053	1.00683	1.00296	1.00201
CCNK	1.00228	1.00725	1.00325	1.00222	1.0044	1.0048	1.00599	1.00085	1.0013	1.00228	0.99612	0.997201	1.00253	0.999856	1.00034	0.999637	0.99788	1.00425	1.01317	0.989726	0.993874	1.00792	1.00269
CCNL1	1.00376	0.981437	1.00947	1.00398	1.00256	1.00089	1.00085	1.00106	1.00576	1.00189	0.99772	1.01027	1.00359	0.997151	1.00154	1.00189	0.986691	1.00448	1.02897	0.98083	0.980765	1.00021	1.0029
CCNL2	1.00418	1.00836	0.989063	1.00085	1.00289	1.00621	1.01497	0.994922	0.990912	1.00165	1.01082	0.999961	0.998908	1.01378	1.01243	1.00367	0.997666	1.00081	1.00279	1.00714	1.00372	1.00388	1.00071
CCNT2	1.00342	0.994976	1.0044	1.00622	1.00124	1.00112	1.00378	1.00064	1.00211	1.0031	1.00153	1.0049	1.00122	1.00047	1.0008	1.00424	0.996434	1.00214	1.00739	0.998363	1.00095	1.00416	1.00191
CCNY	1.00142	1.0056	1.00513	1.0055	1.0012	1.00437	1.00099	1.00417	1.0067	1.00363	1.00284	1.00469	1.00645	1.00232	1.00263	1.00167	1.00596	1.00292	1.00492	1.0011	1.00229	1.00244	1.00213
CCPG1	1.00144	1.00246	1.00981	1.00413	1.00052	1.00448	1.0001	1.00489	1.0074	1.00287	1.0008	1.00192	1.00565	1.00083	1.00267	1.00256	0.993883	1.00223	0.997333	1.01099	1.00779	1.00165	1.00248
CCS	1.00371	1.00814	0.996855	1.00169	1.00288	1.00379	1.00551	1.0015	1.00092	1.00259	1.00727	1.00038	0.997073	1.01197	1.00666	1.00363	1.00402	1.00215	1.00457	1.00309	1.00099	1.00517	1.00192
CCT2	1.00115	1.00717	1.00666	1.00158	1.00589	1.00115	0.998207	1.01029	1.00709	1.0029	1.01648	1.01134	1.00422	1.00151	1.00347	1.00054	1.04064	1.00221	0.998652	1.00761	1.00633	1.00319	1.00326
CCT3	1.00295	1.00101	0.997616	0.998339	1.0044	1.00123	1.00782	0.994933	0.991798	1.00047	0.994773	0.999552	1.00493	1.00914	1.00326	1.00003	1.00183	1.00322	1.0103	0.995275	0.995838	0.999519	1.00172
CCT4	1.00284	0.987241	1.00613	1.00196	1.00174	1.00146	1.00133	1.00303	1.00566	1.00249	0.998007	1.0008	1.00532	0.996881	0.999419	1.00196	1.00071	1.00259	1.00301	1.00178	1.00231	0.996942	1.00241
CCT5	1.00556	0.980504	0.999823	1.0033	1.00262	1.00256	1.00561	1.00002	0.998663	1.00365	1.00069	1.00038	1.00689	1.001	1.00445	1.00488	0.998407	1.00261	1.00393	1.00223	1.0015	1.00349	1.00244
CCT6A	1.00219	1.00351	0.995947	1.00179	1.00288	1.00364	1.00587	0.999066	0.997235	1.002	1.00546	1.00337	0.999878	0.999999	1.00123	1.00113	0.997489	1.00018	1.00462	1.00214	0.99994	0.997969	1.00169
CCT7	1.00298	1.00129	1.00283	1.00262	1.00048	1.00465	1.00458	1.00218	1.00055	1.00172	0.99751	0.996967	1.00026	0.996255	1.00006	1.001	0.999573	1.0023	1.00417	1.00016	1.00224	1.00313	1.00223
CCT8	1.0038	1.00022	0.999743	1.00251	0.998532	1.00444	1.00074	1.00649	1.00854	1.00815	0.991442	0.98765	1.0056	0.997505	1.00038	1.00324	0.990732	1.00208	1.0088	0.996853	1.00066	0.999433	1.00261
CD109	1.00377	0.994237	1.00551	1.00611	1.00137	1.00035	1.00392	1.00211	1.00395	1.00412	0.999396	1.00056	1.00745	1.0004	1.00169	1.00467	1.00115	1.00217	1.0009	1.00511	1.00353	1.00268	1.00246
CD14	1.00102	1.00543	1.00373	0.999552	1.00429	1.00138	1.00026	1.00301	1.00645	1.00267	1.00067	1.00475	1.00282	0.999433	1.0024	1.00049	1.00879	1.00041	0.995567	1.00973	1.01144	1.00281	1.00086
CD151	1.00043	1.02693	1.00233	0.996587	1.00426	1.0052	1.00111	1.00043	1.0087	1.00148	1.01292	0.998018	0.997286	1.01359	1.01102	1.00318	0.997834	1.00394	1.02111	0.985738	0.979538	1.00004	0.999292
CD164	1.00361	0.99408	1.00753	1.00503	1.003	0.998826	0.998874	1.0036	1.00898	0.998126	1.00228	1.02813	1.0079	1.00012	1.00164	1.00109	1.00496	1.00146	0.998601	1.00948	1.00679	1.00366	1.0037
CD24	1.00442	0.992955	1.00688	1.00537	1.00211	0.999923	0.999624	1.00236	1.00757	0.9984	1.00131	1.02604	1.00719	0.998216	1.00121	1.0019	1.00408	1.00158	0.998959	1.00812	1.0065	1.00374	1.00346
CD27-AS1	1.00123	1.00871	0.998189	0.999702	1.00697	1.00253	0.999869	1.008	0.999688	1.00004	1.02667	1.00638	0.996363	1.00706	1.00846	1.00193	0.991096	1.00357	0.993286	1.01853	1.01366	1.00365	1.00253
CD276	1.00316	1.0113	1.00213	1.00179	1.00339	1.00199	1.00582	1.00485	1.00138	1.00262	1.001	0.998372	1.00446	1.00663	0.999065	1.00335	0.991006	1.00211	1.00268	1.0053	1.00156	1.00234	0.999346
CD2AP	1.00331	0.996567	1.00356	1.0051	1.00223	1.00142	1.00515	1.00187	1.00063	1.00442	1.00113	0.999436	1.00568	1.00053	1.00244	1.00519	1.00083	1.00137	1.0025	1.0028	1.00254	1.00167	1.002
CD2BP2	1.00175	1.01513	1.00547	1.00475	1.002	1.00192	1.00667	1.00116	0.998835	1.00434	1.00394	0.995646	0.996571	1.00889	1.00184	1.005	0.999681	1.00348	1.00271	1.0023	1.00501	1.00359	1.00135
CD320	1.0043	0.99936	0.995915	1.00403	0.997564	0.999489	1.00868	1.00149	0.99905	1.001	1.00158	1.00189	1.00372	1.01418	1.00865	1.00476	0.999191	0.999928	0.997494	1.00757	1.01293	1.00345	1.0028
CD40	1.00318	0.995857	1.00624	1.00421	0.994731	1.01416	1.00269	1.00101	1.00368	1.00339	0.996222	1.00376	1.006	1.00442	1.00455	1.00624	0.97894	1.00139	1.01169	0.994377	0.998982	1.00239	1.00049
CD44	1.00193	1.00051	1.00328	1.00363	1.0011	1.00213	1.00276	1.00289	1.00416	1.0032	1.00276	1.00162	1.00343	1.00237	1.00257	1.00279	0.998441	1.00292	1.00981	0.997183	0.997504	1.00291	1.00044
CD46	1.00569	0.983531	1.00179	1.0109	0.995746	1.00615	1.00567	0.998942	1.00165	1.00577	1.00135	1.0013	0.999789	0.999171	0.998962	1.0062	0.994923	1.00246	1.0043	1.00222	1.0032	1.00336	1.00147
CD47	1.0037	0.990495	1.01348	1.00427	1.00167	1.0026	0.999065	1.00193	1.01219	0.990461	1.00184	1.03126	1.01254	1.00175	1.00069	1.00164	0.999526	1.0021	1.00703	0.99983	1.00035	1.00393	1.0026
CD55	1.00565	0.983603	1.00167	1.01076	0.995962	1.00592	1.00584	0.998601	1.00155	1.00577	1.00199	1.00162	0.999673	0.999001	0.999005	1.00622	0.995657	1.0023	1.00418	1.00255	1.00317	1.0034	1.00157
CD59	1.00161	1.00019	1.00484	1.00439	1.00005	1.00162	1.00209	1.00234	1.00515	1.00289	1.00304	1.00011	1.00444	1.00202	1.00236	1.00288	0.996915	1.00256	1.01018	0.997122	0.996696	1.00168	1.00026
CD63	1.00065	1.00396	0.996583	0.99939	1.00105	0.998337	0.999074	1.00675	0.999601	0.998977	1.01128	1.00264	0.996281	0.999134	1.00702	0.995664	1.02311	1.0012	1.00275	0.999594	0.999113	0.997992	0.998988
CD68	0.99985	1.02137	1.00131	1.00024	1.00851	1.00114	1.00012	1.00602	1.00182	1.00165	1.0098	1.00132	1.00302	1.01061	1.00721	1.00061	1.02447	1.00339	0.999871	1.00319	1.00439	0.999914	1.00429
CD74	0.999366	1.01703	1.00728	0.99554	1.01198	0.998999	0.995872	1.00985	1.00696	1.00428	1.01125	1.00019	1.00448	1.00281	1.00159	0.997469	1.02197	1.00153	0.994733	1.01115	1.01192	1.00313	1.00117
CD81	1.00054	1.02487	1.00466	0.997315	1.00278	1.00549	0.997175	1.0013	1.0108	1.00215	1.0102	1.00184	1.00285	1.0135	1.00976	1.00256	0.997836	1.00235	1.00817	0.998665	0.99425	0.999964	0.999267
CD82	1.00203	1.00201	1.00173	1.00295	1.00246	1.00186	1.00229	1.00187	1.00226	1.00309	1.00512	1.00284	1.00278	1.00341	1.00252	1.00293	0.999778	1.00314	1.00927	0.998322	0.998851	1.00358	1.0009
CD9	1.0016	1.00845	0.996968	0.999528	1.00682	1.00269	1.00081	1.00713	0.999367	1.00046	1.02764	1.00587	0.996397	1.00694	1.00822	1.00198	0.990355	1.00385	0.993386	1.01766	1.01307	1.00383	1.00276
CDC123	1.00151	1.00148	1.00699	1.00722	0.998383	1.00921	0.998825	1.00678	1.00878	1.00199	1.00084	1.00217	1.00528	1.00156	1.00147	1.00184	1.01465	1.00314	1.00917	1.00004	1.00099	1.00051	1.00221
CDC16	1.00145	1.01752	0.992779	0.995055	1.01378	0.99756	1.0046	1.01006	0.995575	1.00096	1.02589	1.00693	1.00167	1.01135	1.00337	1.0043	1.02971	1.0024	1.00497	1.00862	0.996391	1.00771	1.0042
CDC20	1.00255	1.00054	1.00394	1.00377	1.00035	1.003	1.00229	1.00218	1.00112	1.00372	0.996309	0.995098	0.999932	0.998183	0.998507	1.0019	0.998351	1.00192	1.00792	0.996383	0.998477	1.00153	1.00086
CDC23	1.00122	1.0023	1.00302	0.999076	1.0019	1.00445	1.00114	1.00437	1.00639	1.00075	0.998442	1.00335	1.00102	0.997211	1.00238	1.00054	1.00136	1.00086	0.99304	1.0126	1.0124	1.00179	1.00024
CDC25B	1.00285	1.00671	0.99869	1.00259	1.00434	1.00179	1.01083	0.998459	0.994002	1.00384	1.00043	0.997709	1.0034	1.00726	1.01177	1.00675	1.01118	1.00254	1.01127	0.997231	0.996817	1.00278	1.00268
CDC26	1.0028	1.00189	1.00462	1.00327	1.00058	1.00351	1.00235	1.00342	1.00399	1.00329	1.00281	1.00215	1.00656	0.999103	1.00118	1.00204	1.00165	1.00265	1.00073	1.0042	1.00658	1.00325	1.00172
CDC34	1.00023	1.03196	0.989334	0.995313	1.01169	1.00284	1.00222	1.00605	1.00089	0.998998	1.02511	1.00085	0.992661	1.01245	1.01161	1.00261	1.03609	0.999867	0.983802	1.02842	1.02178	0.998047	1.00172
CDC37	1.00338	1.00295	0.995286	1.00317	0.999692	1.00131	1.0153	0.999165	0.991367	1.00237	1.00271	0.997987	0.998705	1.00694	1.00529	1.00762	0.995976	1.00124	0.997678	1.00913	1.01181	1.00365	1.00211
CDC42	0.998763	1.02464	1.00174	0.993561	1.01291	1.00364	0.989776	1.0183	1.01164	0.996875	1.01462	1.01341	1.00195	1.01457	1.01498	1.00104	1.02172	1.00371	0.990225	1.02021	1.01342	1.00293	1.00269
CDC42BPB	1.00227	1.00722	1.00114	1.00198	1.00592	1.00521	1.00522	0.994638	1.00909	1.00037	0.995048	1.00747	0.999799	1.00294	1.00228	1.00074	0.997899	1.00382	1.00165	1.00025	1.00486	1.01015	1.00059
CDC42BPG	1.00358	1.00325	0.998579	1.00407	1.00063	1.00281	1.00638	0.997552	1.00164	1.00428	1.00076	0.996937	1.0026	1.01027	1.00376	1.00253	1.00196	1.00131	1.01024	0.994011	0.992259	1.00535	1.00329
CDC42EP3	1.00341	0.991842	1.0041	1.00369	1.0016	1.00241	1.00423	1.00309	1.00499	1.00422	0.999068	1.00436	1.00271	1.00261	1.00076	1.00319	0.99939	1.00373	1.00583	1.00053	1.00138	1.00171	1.00143
CDC42EP4	1.01016	0.994806	0.991199	1.00055	1.00143	1.00414	1.00746	0.999758	0.998654	1.00278	1.00582	1.00757	1.00028	1.00258	1.00069	1.00877	1.01861	1.00163	1.01046	0.992082	0.995738	1.00181	1.0008
CDC42SE1	1.00232	1.00325	1.00623	1.00375	0.995895	1.00916	1.00548	0.997473	0.996132	1.00366	0.996083	1.0006	1.00361	0.998636	1.00222	0.998771	1.00434	1.0019	1.01294	0.990856	0.986278	1.00049	1.00155
CDC42SE2	1.0012	1.00078	1.00524	1.00319	1.00111	1.00585	0.998542	1.0105	1.00958	1.00347	0.997578	0.999365	1.00452	0.999286	1.00238	1.00117	1.00229	1.00213	0.9828	1.02923	1.02217	1.00007	1.00208
CDC5L	1.00331	0.997632	1.00393	1.00541	1.002	1.00174	1.00551	1.00136	0.999765	1.00466	1.00148	0.99882	1.00503	1.0006	1.00286	1.00546	1.00055	1.00111	1.00345	1.00181	1.00243	1.00169	1.00202
CDC73	1.00373	1.00084	1.0036	1.00548	0.999902	1.00511	1.00238	0.999862	1.00227	1.00314	1.00015	1.00347	1.00108	1.00177	1.00438	1.00491	1.00044	1.00222	1.00003	1.00694	1.0067	1.00286	1.00263
CDCP1	1.00357	1.00277	1.00164	1.00261	1.00216	0.998299	1.01164	0.997573	0.99538	0.987485	1.0168	1.02783	1.00516	1.01037	1.00896	1.00491	1.00999	1.00178	1.0051	1.00215	1.00081	1.00565	1.00271
CDH1	1.00264	1.00738	1.00497	1.00425	1.00494	1.00231	1.00089	1.01014	1.00884	1.00546	1.00611	1.00446	1.00948	1.00704	1.00478	1.00562	1.00358	1.00245	0.999823	1.00558	1.00951	1.00346	1.00099
CDIPT	1.00235	1.0122	1.00261	1.00401	1.00255	1.00219	1.00821	0.999394	0.996238	1.00366	1.00342	0.994333	0.995186	1.00879	1.00084	1.00378	1.00029	1.00306	1.00377	1.00158	1.00499	1.00385	1.00158
CDK1	1.00214	1.00204	1.00408	1.00438	1.00233	1.0036	1.00394	1.00238	1.00409	1.00481	0.997013	1.00329	1.00618	1.00105	1.00011	1.00292	1.00034	1.00303	1.00404	1.00059	1.00379	1.00265	1.00268
CDK10	1.00561	1.00198	0.997349	1.00284	1.00807	1.00232	1.00224	1.00454	1.00954	1.00509	1.01302	1.00379	1.00976	1.01218	1.00791	1.00731	0.995996	1.00052	0.996941	1.00952	1.01135	1.0058	0.999852
CDK13	1.00091	1.00743	1.00158	0.99845	1.00719	1.00277	1.00196	1.00219	1.00008	1.00123	1.01345	1.00392	1.00063	1.00425	1.00348	0.998837	1.00662	1.00264	1.00209	1.00643	0.999862	1.00062	1.0013
CDK2AP1	1.00439	0.999641	1.00054	1.00442	1.00234	1.00308	1.00357	1.00266	1.00276	1.00471	0.997325	1.00086	1.00843	1.00329	1.00342	1.0036	0.99408	1.00312	1.00372	1.00182	1.00243	1.00248	1.00188
CDK2AP2	1.00383	1.00437	0.993926	1.00031	1.00124	1.00584	1.00741	1.00024	0.99654	1.00357	1.00687	0.994666	0.998125	1.00896	1.00428	1.00471	0.997987	1.00105	1.00909	0.997941	0.995612	1.00449	1.00121
CDK4	1.00183	1.00345	1.00067	1.00456	1.00244	1.00014	1.0002	1.00847	1.00398	1.0025	1.01027	1.00629	1.00066	1.00121	1.00512	0.999677	1.03876	1.00148	1.001	1.0029	1.0037	1.00102	1.00092
CDK5RAP3	1.0033	1.00928	0.998951	0.9975	1.0028	1.00544	1.00444	1.00569	1.00099	1.00271	1.01382	1.01157	1.00778	1.01062	1.00733	1.00797	1.04228	1.00183	1.00403	1.00417	1.00207	1.00536	1.00231
CDK9	1.00118	1.01214	1.00467	1.0023	1.00133	1.00412	1.00269	1.00436	0.99844	1.00286	1.00365	1.00096	1.00416	1.00641	1.00294	1.00251	0.999546	1.00189	1.00155	1.00139	1.00433	1.00326	1.00213
CDKN1A	1.00248	1.00056	1.00255	1.00457	1.00136	1.00034	1.00835	0.996995	0.993198	1.00381	1.00037	1.00142	1.00284	1.00046	1.00649	1.00072	1.00462	1.00197	1.00798	0.99708	0.999649	1.00126	0.999293
CDR2L	1.01031	0.994675	0.991337	1.00113	0.99995	1.00467	1.0082	0.999127	0.997666	1.00266	1.00477	1.00741	0.997539	1.00272	0.999076	1.00884	1.01777	1.00154	1.01194	0.991116	0.994446	1.00102	1.00067
CDV3	1.0039	0.988923	1.00353	1.00359	1.00246	1.00152	1.00131	1.00198	1.00429	1.00041	1.00722	1.0309	1.00525	1.00282	1.00247	1.00415	0.997056	1.00386	1.01313	0.996365	0.99702	1.00316	1.00189
CDYL	1.00415	0.994865	1.00553	1.0053	1.00115	1.00322	1.00518	0.998397	1.00574	1.0037	0.992084	1.00263	1.0051	0.999163	1.01066	1.0044	1.00257	1.00389	1.00511	1.00163	1.00145	1.00249	1.0018
CEBPB	1.00256	0.997194	1.00327	1.00304	0.996328	1.0092	1.00453	0.999285	1.00187	1.00242	0.995267	1.00355	1.00493	1.00256	1.00366	1.00634	0.972671	1.00125	1.01901	0.986022	0.990777	1.0021	1.00136
CEBPD	1.00161	1.00213	1.0066	1.00335	1.00181	1.00156	1.00019	1.00306	1.008	1.00211	0.999834	1.0026	1.0042	1.00002	1.00311	1.00259	0.993813	1.00096	1.00041	1.00362	1.00482	1.00035	1.00113
CEBPG	1.00324	0.999692	0.996114	1.00426	1.00137	1.00178	1.00288	1.00325	1.0029	1.00753	0.993468	0.98106	1.00104	0.995311	1.00773	1.00295	0.989281	1.00183	1.02388	0.98094	0.98498	1.00196	1.00039
CEBPZ	1.00333	0.992424	1.00388	1.00361	1.00184	1.00211	1.00399	1.00343	1.00464	1.00425	0.998326	1.00455	1.00242	1.00285	1.00105	1.00314	0.999428	1.00377	1.00559	1.00087	1.00179	1.00227	1.00147
CEBPZOS	1.0033	0.992488	1.00461	1.00373	1.00199	1.00207	1.00408	1.0036	1.00431	1.00425	0.99815	1.00446	1.00219	1.0029	1.00123	1.00324	0.999813	1.00371	1.00553	1.00102	1.00145	1.00235	1.00157
CELF1	1.00146	1.00549	0.998229	1.00135	1.00346	1.00465	1.00355	1.00055	0.998639	1.00185	1.00485	1.00276	1.00041	1.00442	1.00305	1.0028	1.00087	1.00227	1.00575	1.00222	1.00208	1.00365	1.00082
CELSR1	1.00354	1.00639	0.998092	1.00131	1.00867	1.00461	0.999464	1.01195	1.008	1.00351	1.00806	1.00654	1.00571	1.01121	1.0099	1.00503	1.02921	1.0025	0.99628	1.01031	1.01115	1.0049	1.00124
CELSR2	1.00353	0.998576	1.00175	1.00328	1.0024	1.00144	1.00416	1.00321	1.00244	1.0049	0.997509	1.00042	1.00621	1.00195	1.00247	1.00187	1.00213	1.00362	1.00116	1.00391	1.00337	1.00397	1.00148
CENPB	1.00301	1.00662	0.998159	1.00228	1.00449	1.0018	1.0113	0.998027	0.993618	1.00411	1.00063	0.997539	1.00334	1.00749	1.0121	1.00679	1.01128	1.00261	1.01151	0.997271	0.996631	1.00273	1.0027
CENPF	1.00373	0.987616	1.00295	1.00857	0.997533	1.00496	1.00481	0.999545	1.00487	1.00451	0.998901	1.00381	1.00255	0.999031	0.999038	1.00489	0.994173	1.00268	1.00843	0.998278	0.999833	1.00353	1.00128
CENPT	1.00259	1.00888	1.0048	1.00445	1.00442	1.00191	1.00106	1.00995	1.00906	1.00459	1.00749	1.00565	1.00906	1.0081	1.00557	1.00498	1.00269	1.00224	1.00018	1.00593	1.00838	1.00419	1.00145
CENPX	1.00811	1.00265	0.982129	1.00087	1.00075	1.00724	1.00573	1.00229	0.999915	1.00182	1.01252	1.00814	0.995612	1.00819	1.00979	1.00924	1.0385	0.999616	1.00737	1.00484	0.99926	1.00672	1.0002
CEP104	1.00432	1.00042	0.995947	1.00482	1.00125	1.0033	1.00978	0.999486	0.997458	1.00293	1.00726	0.99959	1.00305	1.01241	1.01143	1.00373	0.992749	1.00067	1.00217	1.00325	1.00565	1.00258	1.00071
CEP170B	1.00258	1.01115	0.998043	1.00218	1.00777	1.00339	0.996458	0.984453	1.04311	0.998421	0.99022	1.01661	0.99684	1.00815	1.00365	1.00118	0.999875	1.00388	0.972721	1.02477	1.04475	1.01212	0.99329
CEP350	1.00226	1.00187	1.00502	1.00378	1.00048	1.00647	1.00239	0.999154	1.00218	1.00458	1.00021	1.00172	1.0035	1.00157	1.00376	1.00348	1.00025	1.00289	1.00159	1.00426	1.00594	1.00243	1.00283
CEP57	1.00296	0.992278	1.00549	1.00138	1.00282	1.00205	1.00133	1.00312	1.00537	1.00299	1.00059	1.00684	1.00653	1.00226	1.00033	1.00306	1.00304	1.00213	0.999073	1.00655	1.00889	1.00145	1.00126
CEP89	1.00363	0.999607	0.996802	1.00395	1.00118	1.00139	1.00356	1.00286	1.00281	1.00744	0.994409	0.982782	1.0008	0.99572	1.00733	1.0032	0.990292	1.00169	1.02124	0.983924	0.987512	1.0018	1.0006
CERK	1.00356	1.00717	0.998155	1.00114	1.00869	1.00525	0.999568	1.01216	1.00891	1.0036	1.0079	1.00696	1.006	1.01114	1.0104	1.00512	1.02936	1.00252	0.995562	1.01114	1.01277	1.00522	1.00127
CERS2	1.00213	1.00311	1.00602	1.00352	0.997908	1.0076	1.00527	0.998791	0.996586	1.00405	0.997063	1.00177	1.00372	0.999076	1.00248	0.999111	1.00526	1.00175	1.0114	0.992425	0.988484	1.00056	1.00157
CERS5	1.00233	1.00128	0.998883	1.00077	1.00169	1.00542	1.00095	1.00338	1.00364	1.00151	1.00678	1.00304	0.998115	1.00427	1.00062	1.00023	1.00754	1.00153	1.00188	1.00181	1.00285	1.00057	1.00104
CERS6	1.00366	0.985443	1.00796	1.0048	1.00214	1.00228	1.00273	1.00044	1.00678	1.0033	0.998511	1.0054	1.00806	1.00211	1.0017	1.00334	0.994321	1.00295	1.00275	1.00312	1.00312	1.00405	1.00283
CFAP20	0.999782	1.01731	1.00809	1.00525	1.0013	1.00307	0.994767	1.01125	1.01306	0.998387	1.00793	1.01942	1.00537	1.00566	1.00563	1.00334	1.00256	1.00203	1.00127	1.00497	1.00374	1.00259	1.00008
CFAP298	1.00347	1.00141	1.00018	1.00302	0.998821	1.00407	1.00136	1.00568	1.00775	1.00695	0.989995	0.989687	1.00495	0.996357	1.00009	1.00269	0.996305	1.00197	1.00811	0.998377	1.00098	0.999862	1.00246
CFAP36	1.00268	0.985337	1.00857	1.00238	1.00166	1.00173	1.0022	1.0028	1.00586	1.00281	0.996712	1.00057	1.00491	0.999103	0.999489	1.00182	0.9992	1.00243	1.00336	1.00097	1.0021	0.995596	1.00248
CFAP97	1.00188	1.00965	1.00973	1.00983	1.0014	1.00099	0.996028	1.01502	1.01385	1.00497	1.0096	1.00691	1.01039	1.00029	1.00702	1.00417	1.00209	1.00417	0.998438	1.01113	1.01121	1.00741	1.0036
CFB	1.00492	0.992321	1.00278	0.989337	1.01273	1.00841	1.00926	0.998415	0.996282	0.991023	0.987363	1.03203	0.993934	0.997135	1.01308	0.988723	0.996486	1.01074	1.01367	0.990579	0.993426	0.9956	1.00258
CFDP1	1.00222	1.00485	1.00611	1.00291	1.00602	1.00269	0.999867	1.00884	1.00886	1.00404	1.00799	1.00441	1.00871	1.00577	1.004	1.0035	0.999396	1.0027	0.999928	1.00462	1.00937	1.00025	1.00108
CFH	1.00363	1.00069	1.0037	1.00565	0.999899	1.00509	1.00239	0.999957	1.00226	1.00296	1.00035	1.00344	1.00092	1.0016	1.00437	1.0051	1.00074	1.00238	1.00024	1.00712	1.00684	1.00291	1.00247
CFI	1.00075	1.00347	1.0046	1.00267	1.00153	1.00182	1.00065	1.00355	1.00807	1.00331	1.00635	1.00171	1.00789	1.00099	1.00243	1.00605	1.00573	1.00082	0.99912	1.00544	1.00583	1.00103	1.00203
CFL1	1.00311	1.00758	0.998741	1.00404	1.00333	1.00195	1.00363	1.00153	1.00614	1.0041	1.00681	1.00277	0.998259	1.01415	1.00678	1.00349	1.00969	1.00213	1.00343	1.00417	1.0005	1.00519	1.00267
CFLAR	1.00223	0.99923	1.00393	0.999019	1.00532	1.00172	1.00063	1.00226	1.00386	1.00174	1.00138	1.00395	1.00333	1.00234	1.00235	0.998312	1.067	1.00191	0.990418	1.02401	1.00976	1.00157	1.00274
CGGBP1	1.00231	0.993681	1.02019	1.00599	1.00066	1.00376	1.00111	1.0002	1.0156	0.988358	0.99832	1.02902	1.01539	1.00001	1.00098	1.00333	1.00453	1.00276	1.00274	1.00328	1.00665	1.00492	1.00289
CHCHD1	1.00243	1.00158	1.00551	1.00532	1.00047	1.00407	1.00027	1.00278	1.00244	1.00342	0.996951	0.997206	1.00138	0.999354	0.999475	0.996598	0.996093	1.00182	1.00849	0.998361	0.996289	1.00298	1.00221
CHCHD10	1.00205	1.00366	1.00026	1.00043	1.0163	0.999372	0.999769	0.998906	1.01548	1.00167	1.00525	1.0139	1.00396	1.00924	1.0079	0.998948	1.05774	1.00227	0.955969	1.04569	1.05505	1.0046	1.00185
CHCHD2	1.00245	1.00273	0.995893	1.00235	1.00242	1.00388	1.00613	0.998841	0.996924	1.00213	1.00336	1.00321	1.00024	1.00018	1.00092	1.00143	0.996511	1.00034	1.00436	1.00201	1.00053	0.997943	1.00159
CHCHD5	1.00155	1.00182	1.00535	1.00382	1.00194	1.00339	1.0039	1.00186	1.00281	1.00361	1.0028	1.00279	1.00323	0.999811	1.00067	1.00357	0.999738	1.00216	1.00352	1.00124	1.0031	1.00495	1.00119
CHCHD7	1.00175	0.997512	1.00616	1.00337	1.00283	1.00026	0.998271	1.00361	1.00899	1.00292	0.996761	1.00137	1.00523	0.998687	1.002	1.00458	0.995516	1.00002	1.00263	1.00179	1.0034	0.999071	1.00159
CHD2	1.00274	1.00505	1.00336	1.00776	0.997458	1.00853	1.00983	0.997109	0.996508	1.00485	0.999162	1.00301	1.00763	1.01707	0.989711	1.00477	0.997196	1.00265	1.00181	1.00421	1.00777	1.00337	1.00175
CHD3	1.00004	1.01988	1.0024	1.00031	1.00804	0.999912	1.00069	1.00492	1.00145	1.00217	1.00823	1.00192	1.004	1.01107	1.00698	1.0003	1.02472	1.00376	1	1.00314	1.00487	1.0007	1.00331
CHD4	1.0006	1.00807	0.999668	1.0003	1.00632	1.00214	0.998345	1.00934	1.00087	1.00025	1.0252	1.0072	0.997365	1.00826	1.00858	1.00109	0.99458	1.0031	0.992386	1.01993	1.01447	1.00375	1.00274
CHD6	1.00402	0.997095	0.999074	1.00434	0.997349	1.01169	1.00121	1.00163	1.00331	1.00198	0.998966	1.00315	1.00405	1.00562	1.00499	1.00542	0.992294	1.00142	1.00695	0.999686	0.999781	1.00298	1.00074
CHD8	1.0046	1.00025	0.992739	0.996659	1.00901	1.00255	1.00633	1.00227	0.996777	1.00211	1.00355	0.999596	0.998712	1.00427	1.00456	1.00012	1.00589	1.00351	1.00015	1.00536	1.00587	1.00325	1.00145
CHD9	0.998365	1.02466	1.01209	1.00627	1.00098	1.00357	0.999286	1.00899	1.01135	0.998322	1.00755	1.01519	1.003	1.00475	1.00535	1.00175	0.999289	1.00323	1.00267	1.0027	1.0022	1.0021	1.00041
CHERP	1.00206	1.01128	0.998774	1.00311	0.994396	1.01235	1.00894	1.00366	0.995352	1.00001	1.00395	1.00264	0.995237	1.00908	1.00772	1.00414	1.00312	1.00052	1.01306	0.996897	0.992668	1.0013	1.00149
CHI3L1	1.0052	0.988968	1.00281	1.00739	0.99794	1.00441	1.00673	0.996726	0.998934	1.00345	0.99882	1.00196	0.99496	0.998761	1.00222	1.00671	0.997028	1.00228	1.00068	1.00591	1.00724	1.00153	1.00191
CHID1	1.00053	1.02663	1.00315	0.996782	1.00355	1.00492	0.999742	1.00072	1.0093	1.00151	1.01156	0.999026	0.998496	1.01401	1.01091	1.00294	0.997291	1.00361	1.01777	0.988737	0.98346	1.00015	0.999493
CHKA	1.0042	1.00184	0.994217	0.999267	1.00172	1.00428	1.00832	1.00007	0.997041	1.0044	1.0067	0.99301	0.999972	1.00688	1.00275	1.00506	0.997773	1.00087	1.00932	0.997555	0.994617	1.00379	1.00085
CHKB	1.0029	1.01832	0.998999	0.999028	1.01003	1.00696	0.995211	1.01429	1.01486	1.00175	1.01054	1.01081	1.00671	1.01042	1.01121	1.00571	1.03336	1.00257	0.980633	1.02923	1.02965	1.00848	0.999838
CHMP1A	1.00521	1.00251	0.998352	1.00282	1.00855	1.00239	1.00213	1.00503	1.00984	1.00515	1.01316	1.00369	1.01011	1.01193	1.00784	1.00746	0.995672	1.00049	0.997173	1.00917	1.01167	1.00567	1.00004
CHMP1B	1.00272	1.00067	1.00557	1.00528	0.997053	1.00733	1.00213	1.00093	1.00506	1.00411	1.00172	1.00155	1.00691	1.00235	1.00163	1.00329	1.01087	1.00261	0.99905	1.00817	1.00558	1.00172	1.00267
CHMP2A	0.999753	1.01904	1.00016	1.00053	1.01067	0.996698	0.999459	1.00657	1.00813	1.00413	1.01646	1.0044	1.00545	1.01147	1.00639	1.00443	1.00467	0.999546	1.03197	0.975145	0.969894	1.00344	0.999959
CHMP2B	1.00227	0.994178	1.01959	1.00605	1.0006	1.00368	1.00136	1.00034	1.01531	0.988109	0.998537	1.02915	1.01502	1.00008	1.00103	1.00335	1.00529	1.00271	1.00232	1.00312	1.00685	1.00485	1.00296
CHMP3	1.00308	1.00205	1.00237	1.0021	1.00268	1.00391	1.00267	0.998767	1.00361	1.00247	1.00049	1.00256	1.00101	0.998127	1.00014	1.00102	1.00169	1.00286	1.00576	0.998322	1.0014	1.00561	1.00222
CHMP4A	1.00395	0.999375	0.998243	1.00204	1.00516	1.00381	1.0061	1.00105	0.998286	1.00099	0.998496	1.00161	1.00212	1.00128	1.00108	1.00134	0.997808	1.00254	1.00119	1.00274	1.00474	1.00433	1.00133
CHMP4B	1.00337	1.0044	0.995642	1.00236	1.00334	1.00118	1.00277	1.00338	1.00044	1.00196	1.0024	1.00124	0.998805	1.00518	1.0045	1.00514	1.00103	1.0007	1.00438	1.00045	1.00065	1.00324	1.00048
CHMP4C	1.00442	0.987325	1.00744	1.00322	1.00185	1.00045	1.00011	1.00162	1.0066	1.0063	0.995124	0.998345	1.00756	1.00023	0.999597	1.00847	0.992465	0.999984	1.00656	0.997118	1.00046	1.00054	1.00149
CHMP5	1.00412	0.990054	0.999298	1.00243	1.00161	1.00136	1.00282	1.00241	1.00115	1.00305	0.999903	1.00006	1.00376	0.999896	1.00106	1.00168	1.00294	1.00199	0.998632	1.0038	1.01055	1.00247	1.00203
CHMP7	1.00024	1.01874	1.01003	1.00211	1.00781	1.00217	0.999803	1.00695	1.00979	1.00372	1.00577	1.0061	1.00849	1.00716	1.00643	1.00346	1.00451	1.00207	0.989841	1.01647	1.01799	1.00535	1.00269
CHORDC1	1.00338	0.996156	1.00447	1.00209	1.00298	1.0011	1.00252	1.0031	1.00404	1.00325	0.999747	1.0048	1.00673	1.00256	1.00018	1.00285	1.00269	1.00237	1.001	1.00461	1.00767	0.999812	1.00104
CHP1	1.00281	1.00027	1.00531	1.00359	1.00231	1.00338	1.00199	1.00436	1.00452	1.00436	1.00044	1.00218	1.00565	1.00292	1.00149	1.00193	1.00944	1.00307	0.988439	1.02501	1.01599	1.00347	1.00232
CHPF	1.00161	1.00352	1.00287	1.00313	1.00003	1.00627	1.00279	1.0016	1.0032	1.00275	1.00682	1.00671	1.00236	1.00501	1.00314	1.00029	1.06038	1.00194	0.997646	1.01252	1.00706	1.0016	1.00157
CHPF2	1.00317	1.00554	1.00022	1.00118	1.00778	1.00339	1.00788	1.0021	0.998137	1.00004	1.00179	1.01306	0.99786	1.00805	1.00584	1.0057	1.017	1.0027	0.991692	1.01634	1.01524	1.00544	1.0045
CHRAC1	1.00485	0.993567	0.99993	1.0093	0.993844	1.00188	1.01464	0.986745	0.994854	1.00403	0.988109	0.998598	1.00156	1.00405	1.00046	1.00529	0.983862	1.0005	1.01358	0.994745	0.996742	1.00024	1.00084
CHSY1	1.00242	1.00598	1.0018	1.00769	0.99674	1.00917	1.0115	0.996361	0.995695	1.00501	0.999821	1.00184	1.00765	1.01757	0.990564	1.00486	0.996452	1.00228	1.00116	1.00519	1.00819	1.00395	1.00197
CHTOP	1.00395	0.998273	1.00471	1.00384	0.987417	1.01867	1.01209	0.993888	0.987734	1.0056	0.991145	0.995466	1.00222	0.999371	0.998968	0.997877	1.00004	1.00316	1.03123	0.974143	0.964513	0.998581	1.00264
CHURC1	1.00243	1.00448	1.00654	1.00383	1.00331	1.00451	1.00267	1.00311	1.00629	1.00446	0.995875	0.992176	1.00704	1.00501	1.00393	1.00219	0.996291	1.00216	0.998455	1.00784	1.00896	1.00262	1.00248
CIAO1	1.00324	1.00309	1.00223	1.00261	1.00425	1.00208	1.0027	0.996945	1.00494	1.0037	1.002	1.00265	1.00278	0.999379	1.00027	1.00225	1.00075	1.00234	1.00508	0.999429	1.00148	1.00586	1.00237
CIAO2A	1.0013	1.00299	1.00834	1.00345	1.0015	1.00324	1.00014	1.00426	1.00389	1.00282	0.999577	1.00121	1.00368	1.00114	1.00165	1.00413	0.988831	1.00213	1.00135	1.00483	1.0031	1.00015	1.0016
CIAO2B	1.00086	1.01419	1.00649	1.00495	1.00251	1.00153	0.998319	1.01143	1.01068	1.00047	1.01001	1.01356	1.00676	1.00682	1.00556	1.00449	1.00263	1.00169	1.00048	1.00581	1.00563	1.00404	1.00068
CIAO3	1.00365	1.0167	0.995692	1.00419	1.00177	0.998706	1.02602	0.986284	0.977242	1.00877	1.00703	0.984793	1.00172	1.0175	1.00742	1.00947	0.997268	0.999829	1.00147	1.0066	1.00562	1.00675	1.00065
CIAPIN1	0.998663	1.01949	1.00986	1.00537	1.00134	1.00458	0.993979	1.01123	1.01322	0.996769	1.00994	1.02169	1.0051	1.00425	1.00572	1.00235	1.00191	1.00293	1.00241	1.00378	1.00312	1.00164	1.00019
CIB1	1.00278	1.00414	1.0036	1.00648	0.997957	1.00666	1.00601	1.00037	0.999273	1.00412	0.995267	1.00281	1.00817	1.01629	0.987817	1.00385	0.997731	1.0028	1.00326	1.00338	1.00569	1.00265	1.00177
CIC	1.00189	1.02251	1.0023	1.00176	1.00752	1.00558	0.997301	1.00785	1.009	1.00124	1.01371	1.0148	1.00505	1.00977	1.01196	1.00225	1.00637	1.00299	1.01617	0.986018	0.991658	1.00264	1.00035
CIPC	1.0015	1.01291	1.00529	1.00251	1.00561	1.00498	1.00453	1.00372	1.00356	1.00179	0.994134	0.996715	1.00562	1.00576	1.00268	1.00016	1.00034	1.00271	1.00531	1.00048	1.00207	1.00107	1.00129
CIR1	1.00267	0.994086	1.00722	1.00096	1.0059	1.00107	1.00001	1.00247	1.00598	1.0023	1.00481	1.00812	1.0077	1.00242	1.00217	1.00202	0.999003	1.00328	0.999738	1.00789	1.00436	1.00256	1.00407
CIRBP	0.999751	1.02855	0.991588	0.994574	1.01309	1.00288	1.00477	1.0068	0.999686	0.998687	1.0248	1.00245	0.993575	1.01546	1.01338	1.00167	1.03812	1.00012	0.985675	1.02662	1.02276	1.0021	1.00089
CISD1	1.00193	1.00215	1.00426	1.00488	1.00218	1.00415	1.0046	1.00259	1.00354	1.0043	0.9994	1.00385	1.00591	1.00085	1.00039	1.00253	1.00081	1.00311	1.00413	1.00061	1.00316	1.00301	1.00254
CISD2	0.999962	1.00742	1.00791	1.00364	1.00132	1.00327	1.00057	1.00469	1.00837	1.00191	1.00723	1.00252	1.00734	1.00136	1.0036	1.0061	1.00757	1.00127	1.00019	1.00437	1.00636	0.999672	1.00222
CISD3	0.999806	1.01522	1.00745	1.00195	1.00719	1.00341	0.998154	1.01212	1.01077	1.00256	1.01109	1.00665	1.00334	1.00814	1.006	1.00123	1.02147	1.00238	1.00255	1.00247	1.00529	1.00315	1.00116
CITED2	1.00376	0.996731	1.00519	1.00763	0.999277	1.00389	0.998174	1.00468	1.00934	1.00307	1.00772	1.00902	1.00772	1.00646	1.00446	1.0013	1.0101	1.00145	0.99762	1.01277	1.00983	1.00335	1.00331
CITED4	1.00253	1.00177	1.00514	1.00395	1.00065	1.004	1.00073	1.0026	1.00331	1.00281	0.99736	0.996	1.00076	0.999092	0.998468	1.00173	0.998505	1.00222	1.00541	0.998623	1.00113	1.00139	1.0015
CIZ1	1.00176	1.01005	1.00476	1.00201	1.00106	1.00387	1.00455	1.00336	0.997818	1.00316	1.00541	1.00141	1.00512	1.00848	1.00397	1.00356	0.997738	1.00154	1.00254	1.0019	1.00409	1.0041	1.0024
CKAP4	1.00199	1.00296	1.00755	1.00135	1.00386	1.00348	0.999622	1.00769	1.0075	1.00239	1.00498	1.00521	1.00395	1.00005	1.00273	1.00177	1.00574	1.0022	1.00044	1.00599	1.0055	1.0028	1.0036
CKAP5	1.00221	1.00457	1.00014	1.00174	1.00413	1.00379	1.00271	1.00144	1.00056	1.00294	1.00655	1.00337	1.00122	1.00443	1.00339	1.00331	1.00052	1.00278	1.0071	1.00093	1.00079	1.00378	1.00116
CKLF	1.00045	1.01671	1.00647	1.00549	1.00189	1.00229	0.996819	1.01194	1.01145	0.999147	1.00797	1.01632	1.00644	1.00653	1.00589	1.00336	1.00258	1.00189	1.00057	1.00592	1.00476	1.00346	1.00054
CKS1B	1.00333	0.998656	0.997667	1.00154	0.997804	1.00714	1.0136	0.991961	0.986572	1.00153	0.997283	0.996781	1.00664	1.0058	1.00066	0.998162	0.997867	1.00241	1.02635	0.977264	0.974942	0.998813	1.00123
CKS2	1.00241	1.00077	1.00511	1.00304	1.00074	1.00388	1.00318	1.00195	1.00315	1.00359	0.999172	1.00219	1.00464	0.999517	1.00188	1.00249	0.998224	1.00253	0.998956	1.0076	1.00826	1.00275	1.00171
CLASRP	1.00136	1.0263	1.00109	1.0032	1.00771	1.00549	0.996263	1.00876	1.01012	0.999384	1.01268	1.01478	1.00653	1.01157	1.01205	1.00296	1.00195	1.00335	1.00965	0.993257	0.997454	1.00447	1.00182
CLCC1	1.0037	0.998275	1.00327	1.00368	1.00212	1.00158	1.00382	1.00342	1.0025	1.00488	0.997676	1.00094	1.00638	1.00188	1.00263	1.00199	1.00244	1.00381	1.00057	1.00473	1.00368	1.004	1.00136
CLCN3	1.0023	1.0059	1.00742	1.0062	1.00214	1.00151	0.997459	1.01338	1.01157	1.00532	1.00906	1.00521	1.00853	1.00123	1.00562	1.00313	1.0013	1.00208	0.999834	1.00781	1.00755	1.00685	1.00355
CLCN7	1.00331	1.01618	0.996514	1.00401	1.00109	0.999402	1.02523	0.987372	0.977689	1.00752	1.00807	0.987503	1.00138	1.01748	1.00814	1.00806	0.999347	1.0006	1.00137	1.00622	1.00527	1.00585	1.00053
CLDN3	1.00333	0.998016	0.996771	1.00744	0.996409	1.00583	1.00585	0.998184	0.999056	1.00224	1.00285	1.00213	1.00187	1.00275	1.00033	1.0028	0.993297	1.0001	1.00227	1.00429	1.00383	1.00055	1.00146
CLDN4	1.00319	0.998338	0.997054	1.00766	0.996534	1.00576	1.00598	0.998366	0.9994	1.00229	1.0033	1.002	1.0019	1.0028	1.00039	1.00285	0.992961	1.00003	1.00217	1.00448	1.00413	1.00048	1.00142
CLDN7	0.999815	1.02262	1.00029	0.999826	1.00783	1.00242	0.999429	1.00584	1.00196	1.00122	1.00947	1.00016	1.00193	1.00942	1.00723	1.00048	1.02534	1.00334	1.00119	1.00261	1.00319	0.99994	1.00474
CLDND1	1.00215	0.992681	1.02047	1.00558	1.00067	1.00397	0.99988	1.0009	1.01733	0.988834	0.997503	1.02951	1.01669	1.00074	1.00068	1.00301	1.00367	1.00273	1.00349	1.00281	1.00568	1.00407	1.00263
CLEC16A	1.00293	0.998908	1.00247	1.00428	1.00168	1.00175	1.00618	0.99764	0.999578	1.00159	0.997271	1.00335	1.00221	1.00075	1.00173	1.00337	0.995531	1.00301	1.00367	1.00118	1.00351	1.00366	1.00149
CLEC2B	0.998519	1.01117	1.00419	1.00315	1.00308	1.00422	0.996013	1.01639	1.00911	1.00149	1.02079	1.0109	1.00332	1.01219	1.00993	1.0007	1.0047	1.00284	0.992539	1.01726	1.01609	1.00304	1.00278
CLIC1	1.00344	0.996693	1.00139	0.993544	1.00901	1.00951	1.01019	0.996605	0.992213	0.994102	0.992931	1.02596	0.994629	0.99734	1.01454	0.991182	0.99644	1.00869	1.01344	0.990548	0.99299	0.996189	1.00164
CLIC4	1.00102	1.01248	1.00175	0.996928	1.00933	1.00451	0.995158	1.01058	1.00716	0.999957	1.0049	1.00546	1.00336	1.01244	1.01368	1.00018	1.01397	1.00353	0.996249	1.01128	1.01071	1.00175	1.00229
CLINT1	1.00016	1.01207	1.00579	0.997379	1.00806	0.999404	0.997934	1.00716	1.00479	1.00183	1.00491	0.999662	1.00359	1.00229	1.00082	0.998708	1.01978	1.00117	0.998197	1.00737	1.00676	1.0036	1.00163
CLIP1	1.00434	1.00013	1.0015	1.00363	1.00232	1.00292	1.0037	1.00269	1.00261	1.00465	0.997105	1.0003	1.00745	1.00275	1.00326	1.0036	0.992846	1.00279	1.00378	1.00124	1.00185	1.00223	1.002
CLK1	1.00249	0.99738	1.00231	0.998172	1.00676	1.00231	1.00026	1.00254	1.00293	1.00157	1.00083	1.00429	1.00351	1.00208	1.00244	0.998298	1.06548	1.00204	0.991004	1.02338	1.00957	1.00119	1.00283
CLK2	1.00339	1.00071	0.995506	0.999462	1.004	1.00228	1.01278	0.992725	0.986786	1.00089	0.998027	0.997473	1.00667	1.00941	1.00233	0.999952	0.999133	1.00237	1.01931	0.986202	0.985111	0.999842	1.0012
CLK3	1.00293	1.01006	1.00146	1.00132	1.00371	1.00194	1.00522	1.00545	1.00201	1.0024	1.00096	0.997111	1.00492	1.00725	0.996488	1.0033	0.990996	1.00194	1.0031	1.00489	1.00174	1.00337	0.999386
CLK4	1.00299	1.00353	0.995793	1.00063	1.00435	1.00178	1.01607	0.995795	0.988792	1.00418	0.996951	0.990681	1.00146	1.00483	1.00247	1.00632	0.996762	0.999531	1.00851	0.997446	0.997167	0.999939	1.00139
CLN3	1.00246	1.00685	1.00268	1.00415	1.00162	1.00217	1.0097	0.996449	0.992647	1.00363	1.00088	0.99518	0.99846	1.00442	1.00073	1.00322	0.999271	1.00303	1.00339	1.00017	1.00368	1.00334	1.00159
CLN5	1.00347	1.0019	1.00441	1.00116	1.00178	1.00312	1.00103	1.00474	1.00645	1.00308	1.00678	1.00804	1.00823	1.00103	1.00198	1.00262	1.01035	1.00369	1.00161	1.00523	1.00445	1.00418	1.00345
CLN6	1.00281	1.00522	1.00422	1.00209	1.00335	1.00173	1.00499	1.00281	1.00033	1.00303	1.00184	1.00229	1.00487	1.00334	1.00098	1.00404	0.987504	1.00199	1.00266	1.00445	1.00064	1.00087	1.00039
CLNS1A	1.00338	0.998765	1.00344	1.00229	1.00413	0.99979	1.00437	1.00262	1.00141	1.00383	1.00261	1.00007	1.00549	1.00541	1.00146	1.00272	1.00043	1.00169	1.00284	1.00301	1.00294	0.998894	1.00072
CLPP	1.00286	1.00294	0.997347	1.00225	1.00376	0.998944	1.00791	1.00259	1.00078	1.00058	1.01126	1.00862	1.0045	1.01876	1.00886	1.00329	1.00924	1.00111	0.993397	1.0138	1.01689	1.0043	1.00218
CLPTM1	1.00135	1.02549	1.00122	1.00297	1.0079	1.00613	0.996129	1.00866	1.0102	0.999424	1.01311	1.01487	1.0066	1.01123	1.01221	1.00269	1.00248	1.00335	1.01042	0.992605	0.997462	1.00436	1.00179
CLPTM1L	1.00727	0.981509	0.99722	1.00326	1.00201	1.00332	1.01031	0.997628	0.993427	1.00553	0.998107	0.997078	1.00429	1.00089	1.00437	1.00527	0.994369	1.00227	1.00614	1.0011	1.0003	1.00312	1.00172
CLPX	1.00198	1.00372	1.0058	1.00256	1.0028	1.00267	1.00209	1.00247	1.0023	1.00307	1.00038	1.00209	1.00318	1.00255	1.00146	1.00354	0.986521	1.00205	1.00216	1.00329	1.00102	0.999656	1.00109
CLSTN1	1.00312	1.00147	1.00357	1.00488	1.00138	1.00345	1.00499	1.00125	1.00125	1.00396	1.0036	1.00265	1.00608	1.01055	1.01096	1.00535	0.994108	0.998697	1.00117	1.00344	1.00673	1.00239	1.0009
CLTA	1.0032	0.996662	1.00148	1.00256	1.00087	1.00288	1.002	1.00283	1.00269	1.00208	1.00225	1.00239	1.00391	1.00238	1.00239	1.00145	1.00126	1.00184	0.997714	1.00604	1.00917	1.00295	1.00121
CLTB	1.0024	1.00136	0.999679	1.00292	1.00232	1.0011	1.01065	0.999189	0.99585	1.00194	0.994484	0.993147	1.00069	1.00208	1.00012	1.00285	1.00438	1.00001	1.00421	1.00118	1.00026	1.00296	1.00146
CLTC	1.00818	1.00379	0.994106	1.00041	1.00495	1.00149	1.00908	1.00078	0.997198	1.00243	1.01331	1.01097	1.00618	1.00597	1.00682	1.00853	1.03623	1.00193	1.00367	1.00282	1.00279	1.00523	1.00207
CLU	1.00086	1.01529	1.00798	1.00259	1.00547	1.00092	0.999302	1.0058	1.00982	1.00369	1.00515	1.00491	1.00802	1.00684	1.00499	1.00378	1.00096	1.00254	0.993383	1.01162	1.01391	1.00449	1.00204
CLUH	0.999994	1.02172	1.00055	1.00198	1.00713	1.00232	1.00193	1.0079	1.0034	1.00343	1.00673	1.00429	1.0052	1.00849	1.00715	1.0024	1.01803	1.00253	0.99828	1.00798	1.00665	1.00348	1.0015
CMAS	1.00139	1.00067	1.00831	1.00414	1.00071	1.00311	0.999873	1.00724	1.00813	1.00377	1.00787	1.00548	1.00596	1.00593	1.00456	1.00142	1.00553	1.00292	0.999431	1.0063	1.00784	1.00247	1.00273
CMBL	1.00563	0.980379	1.00027	1.00313	1.00252	1.00225	1.00554	1.00012	0.999022	1.0038	1.00131	1.00052	1.00693	1.00122	1.0044	1.00486	0.999114	1.00273	1.00376	1.00235	1.00179	1.00354	1.00241
CMC1	1.00211	0.99857	1.00555	1.00435	1.00107	1.00122	1.00513	1.00175	1.00171	1.00013	1.00727	1.01308	1.00756	1.00316	1.00362	1.00379	1.00401	1.00174	1.00499	1.00074	1.00209	1.00344	1.00273
CMC2	1.00238	1.0048	1.00577	1.00307	1.00615	1.00283	1.0001	1.00785	1.00872	1.00428	1.00837	1.00524	1.00778	1.00608	1.0049	1.00419	0.999959	1.00257	1.00034	1.00527	1.00908	0.999873	1.00104
CMIP	1.00236	1.00459	1.0061	1.00297	1.00597	1.00267	1.00012	1.00739	1.00854	1.00447	1.00768	1.00531	1.00807	1.00628	1.00509	1.00457	0.997739	1.00231	1.00006	1.00551	1.00939	0.999918	1.00107
CMPK1	1.00432	0.997409	1.00207	1.00095	1.00266	1.00154	1.00515	1.00173	1.00249	1.0044	0.998973	0.996679	0.999967	1.00038	1.00057	1.00161	0.982025	1.00296	1.00762	0.997288	0.999044	1.00173	0.999788
CMSS1	1.00244	0.992807	1.01846	1.0054	1.0005	1.00375	0.999308	1.00166	1.01647	0.988811	0.997361	1.02957	1.01524	1.0015	1.00017	1.00252	1.00253	1.00253	1.00438	1.00241	1.00503	1.00418	1.00269
CMTM3	1.00058	1.01639	1.0063	1.00533	1.00211	1.00203	0.997225	1.01164	1.01099	0.99926	1.00881	1.01575	1.0067	1.00683	1.00577	1.00366	1.00259	1.00175	1.0005	1.00592	1.00493	1.00343	1.00045
CMTM4	1.00068	1.01592	1.00649	1.00535	1.00208	1.00178	0.997416	1.01154	1.01105	0.999583	1.009	1.01541	1.00666	1.00693	1.00574	1.00396	1.00292	1.00174	1.00043	1.00591	1.0051	1.00364	1.00043
CMTM6	1.00212	0.999485	1.00531	1.00467	1.00129	1.00085	1.00555	1.00157	1.00297	0.997716	1.00726	1.01672	1.00662	1.00436	1.00408	1.00432	1.00532	1.00197	1.00487	1.00038	1.00236	1.00377	1.00281
CMTM7	1.00229	0.999453	1.00556	1.00475	1.00127	1.00077	1.00558	1.00154	1.00283	0.998014	1.00722	1.01601	1.00653	1.00412	1.004	1.00421	1.0049	1.00194	1.00492	1.00052	1.00235	1.00388	1.00267
CMTM8	1.00225	0.999295	1.00557	1.00469	1.00131	1.00092	1.0056	1.00162	1.00257	0.998478	1.00719	1.01539	1.00684	1.00414	1.00384	1.00415	1.00417	1.00184	1.00488	1.00058	1.00227	1.00366	1.00258
CMTR1	1.00244	1.00075	1.00312	1.00532	1.0011	1.0004	1.00859	0.997697	0.993209	1.00409	0.998728	1.00034	1.00358	1.00129	1.00611	1.0016	1.0052	1.00186	1.00736	0.998151	1.00043	1.0028	0.999962
CNBP	1.00404	0.992044	0.999787	1.00134	1.00355	1.00192	1.00147	1.00306	1.00387	0.997245	1.00707	1.03848	1.00511	1.00454	1.0041	1.00412	0.997222	1.00333	1.01281	0.995802	0.996598	1.00229	1.00192
CNDP2	1.00726	1.00014	1.00249	1.0058	1.00383	1.00207	1.00083	1.00344	1.00609	1.00339	0.995222	1.0063	1.00516	1.00073	1.00145	1.00599	1.00681	1.00348	1.00286	1.00498	1.00694	1.00213	1.00228
CNIH1	1.00344	0.993621	1.01047	1.00393	1.00265	1.00473	1.00053	1.00323	1.01089	1.00423	0.996378	0.994808	1.00894	0.999052	1.00112	1.0012	0.996361	1.00294	1.00274	1.00296	1.00515	1.00314	1.00144
CNIH4	1.00396	0.988294	1.00125	1.00587	0.998687	1.00399	1.00471	0.997898	1.0036	1.00299	0.997389	1.00598	1.00091	0.997974	0.998658	1.00367	0.994448	1.00194	1.01804	0.989162	0.990291	1.00217	1.00096
CNN2	0.999635	1.03032	0.989931	0.994186	1.01364	1.00257	1.00365	1.00592	0.999498	0.999403	1.02452	1.00159	0.992748	1.01415	1.01327	1.00213	1.03638	1.00032	0.983933	1.02828	1.02311	1.00078	1.00088
CNN3	1.00376	0.994907	1.00548	1.0051	1.00065	1.00315	1.00225	1.00352	1.00564	1.00459	1.00014	1.00291	1.00806	1.00156	1.00257	1.00205	1.00248	1.00422	0.999196	1.00998	1.00505	1.00296	1.00224
CNOT1	0.999919	1.0173	1.00737	1.00556	1.00181	1.00254	0.995079	1.01147	1.01248	0.998672	1.00723	1.01871	1.00583	1.00603	1.00587	1.00344	1.00223	1.00209	1.00113	1.00558	1.00448	1.00316	1.00029
CNOT11	1.00243	1.00262	1.00421	1.00385	1.00277	1.00387	1.00253	1.00089	1.00446	1.00345	1.00176	1.00334	1.00542	1.00055	1.00085	1.00297	0.999876	1.00214	1.00388	1.00116	1.00239	1.00513	1.00106
CNOT2	1.00113	1.00767	1.00678	1.00138	1.00624	1.0014	0.998009	1.01038	1.00792	1.00296	1.01652	1.01176	1.00424	1.00149	1.00334	1.00055	1.04099	1.00216	0.998653	1.00829	1.00658	1.0031	1.00347
CNOT3	1.002	1.01159	0.999054	1.0028	1.0024	1.00047	1.00178	1.00193	1.0036	1.00382	1.01284	1.00255	1.00755	1.01184	1.00608	1.00566	0.994373	0.998958	1.05221	0.953989	0.947688	1.00454	0.999438
CNOT6	1.00344	1.00409	0.995137	0.999342	1.00732	1.00063	1.01776	0.993328	0.987248	1.00685	0.999208	0.990938	1.0015	1.00568	1.00348	1.00746	0.994153	0.999086	1.01031	0.996	0.99688	0.999396	1.0016
CNOT7	0.999137	1.02001	1.01169	0.999149	1.0092	1.0042	0.99819	1.00767	1.00972	1.00292	1.00383	1.0079	1.0105	1.00438	1.00632	1.00377	1.01115	1.00328	0.984047	1.02258	1.02295	1.00607	1.00225
CNOT8	0.999694	1.01435	1.00652	0.996422	1.01	0.999179	0.996698	1.00873	1.00595	1.00269	1.00769	0.99982	1.00364	1.00283	1.00114	0.998876	1.02223	1.00194	0.996991	1.00921	1.00788	1.00399	1.00145
CNOT9	1.0001	1.00653	1.00621	1.00226	1.00033	1.00256	1.00053	1.00304	1.00577	1.00296	1.01133	1.00593	1.00174	1.00838	1.0029	0.999458	1.06622	1.00165	0.996258	1.01563	1.0074	1.00022	1.0018
CNP	1.0007	1.02125	1.004	1.00498	1.00454	1.00256	0.995825	1.01707	1.0139	1.00407	1.01362	1.00208	1.00114	1.01289	1.00921	1.00581	1.02235	1.0021	1.00671	1.00064	0.994694	1.00139	1.00055
CNPY2	1.0016	1.00507	0.998061	1.00216	1.00175	0.998122	0.99926	1.00816	1.00183	1.0005	1.0104	1.00298	0.997817	0.999526	1.01209	0.995286	1.03035	1.00108	1.0016	1.00107	0.999493	0.999043	0.999439
CNPY3	1.00266	1.00089	1.00313	1.00581	1.00183	1.00232	1.00659	0.998998	0.995765	1.00493	1.00105	1.0002	1.0033	1.00191	1.00574	1.00382	1.00353	1.00147	1.00554	1.00093	1.00195	1.00332	1.00098
COA1	1.00088	1.00773	1.00116	0.998443	1.00761	1.00271	1.0012	1.00168	0.998194	1.00124	1.0137	1.00408	0.99978	1.00379	1.00379	0.998832	1.00571	1.00236	1.00175	1.00686	0.999453	1.00021	1.0017
COA3	1.00199	1.01684	1.00331	1.00389	1.00403	1.00149	0.997667	1.01326	1.0114	1.00433	1.01041	1.00463	1.00494	1.01261	1.00721	1.00682	1.02573	1.00208	1.00532	1.00163	0.998999	1.0026	1.00115
COA4	1.00399	0.997798	0.998304	1.00165	1.00514	1.00096	1.00748	1.00205	0.997399	1.00612	1.00381	0.994126	1.00362	1.00321	1.00156	1.00416	0.998595	1.00094	1.00556	1.00046	0.99953	0.999931	1.00034
COA5	1.0027	1.00298	1.00368	1.00329	1.00415	1.00257	1.00253	0.998656	1.006	1.00371	1.00081	1.00277	1.00561	1.00059	1.00075	1.00279	1.00037	1.00196	1.00497	0.999869	1.00183	1.00526	1.00175
COA6	1.00756	0.974801	0.999781	1.00592	1.00072	1.00031	1.00527	1.00107	1.00102	1.00463	0.995661	1.00608	1.00361	1.00028	0.996244	1.00536	0.995242	1.00234	1.02055	0.987753	0.98789	1.00293	1.00154
COA8	1.00224	1.00969	1.00045	1.00215	1.00656	1.00449	1.0031	0.990666	1.02347	0.999832	0.991702	1.01176	0.998231	1.00517	1.00251	1.00133	0.99821	1.00396	0.993687	1.00801	1.01728	1.01168	0.997558
COASY	1.00146	1.01885	1.0035	1.00485	1.00426	1.00223	0.996613	1.01534	1.0129	1.00461	1.01111	1.00412	1.0039	1.01333	1.00796	1.00622	1.02363	1.00247	1.00531	1.00131	0.998227	1.00187	1.00108
COG3	1.00241	1.00092	1.00598	1.00143	1.00328	0.99918	0.999313	1.0089	1.00833	1.00217	1.00211	1.00363	1.00756	1.0004	1.00162	1.00146	1.00479	1.00319	0.998367	1.00726	1.00734	1.00272	1.00361
COG4	1.00233	1.00608	1.00609	1.0038	1.00568	1.00288	1.00058	1.00929	1.00875	1.00486	1.00732	1.00418	1.0089	1.00589	1.00427	1.00467	1.00168	1.00321	0.999744	1.00432	1.0092	1.00221	1.00042
COL12A1	1.00379	0.993673	1.0053	1.00616	1.00137	1.00021	1.00397	1.00217	1.00383	1.00412	0.999781	1.00073	1.00734	1.00041	1.00185	1.00456	1.00081	1.0023	1.00088	1.00545	1.00378	1.00278	1.00241
COL16A1	1.00292	1.00436	1.00044	0.999793	1.00079	1.00384	1.00424	1.00376	1.0022	1.00012	1.0007	1.00573	0.99712	1.00637	1.00473	1.00227	1.00171	1.00348	1.00096	1.00542	1.00559	1.00302	1.00096
COL18A1	0.99252	1.05882	1.00401	0.996747	1.00949	1.00358	0.991727	1.02595	1.00376	1.00252	1.02775	0.990483	0.997349	1.00476	1.01159	1.00025	1.06871	1.00033	0.993554	1.02244	1.00658	1.00493	1.00217
COL1A1	1.00451	1.00938	0.996769	0.992677	1.00604	1.00545	1.00594	1.00564	0.997837	1.00178	1.01953	1.01319	1.00734	1.00998	1.00925	1.00745	1.0509	1.0017	1.00205	1.00566	1.00357	1.00571	1.00284
COL1A2	1.0006	1.00976	1.0048	1	1.00861	1.00182	0.999392	1.00655	1.00524	1.00194	1.01252	1.00617	1.00466	1.00496	1.00357	1.00312	1.00361	1.00052	0.98858	1.02068	1.01209	1.00336	1.002
COL3A1	1.00173	1.00152	1.00281	0.995161	1.01284	1.0015	0.996733	1.00782	1.00469	0.999515	1.01141	1.01267	1.00323	1.00202	1.00404	0.998603	1.04064	1.00276	0.990628	1.02385	1.00908	1.00162	1.00445
COL4A1	1.00102	1.01504	0.998418	0.997644	1.00996	0.999598	1.00378	1.0099	0.997455	1.00121	1.02048	1.00925	1.00553	1.00603	1.00431	1.00365	1.02558	1.00359	1.00233	1.00946	1.00229	1.00629	1.00471
COL4A2	1.00102	1.01553	0.99823	0.997511	1.01041	0.999489	1.00388	1.00996	0.997195	1.00116	1.02133	1.00903	1.00517	1.00616	1.00449	1.00352	1.02624	1.00358	1.00227	1.00959	1.00205	1.00642	1.0048
COL5A1	1.00202	1.02131	1.00075	1.00205	1.00407	1.00112	1.00686	1.00307	0.999304	1.00533	1.01055	1.00213	1.00533	1.01819	1.01326	1.0066	1.00567	1.002	0.992346	1.01401	1.01376	1.00479	1.00243
COL5A2	1.00169	1.00133	1.00228	0.994963	1.01286	1.00141	0.996858	1.00791	1.00478	0.999434	1.01177	1.01258	1.00357	1.00216	1.00399	0.998635	1.04269	1.00263	0.990586	1.02464	1.00932	1.00168	1.00446
COL6A1	0.991349	1.06179	1.00369	0.996227	1.01092	1.00359	0.990085	1.0265	1.00391	1.00196	1.03217	0.990646	0.997278	1.00568	1.01257	0.999956	1.07184	1.00029	0.992757	1.02341	1.00629	1.00504	1.00214
COL6A2	0.990998	1.06355	1.00328	0.995899	1.01113	1.00308	0.989556	1.02665	1.0039	1.00179	1.03366	0.990856	0.996919	1.00592	1.01246	0.999784	1.07367	1.00012	0.992096	1.02393	1.00687	1.00499	1.00184
COL6A3	1.00062	1.01415	1.00349	1.00336	1.00402	1.00245	1.00199	1.00575	1.00278	1.00195	1.00192	1.00356	1.00265	1.00342	0.999973	0.999703	1.05545	1.00255	0.99463	1.01577	1.01114	1.00223	1.00206
COLGALT1	1.00212	1.01191	0.995268	0.99963	1.00292	1.00594	1.00619	1.00576	0.99569	0.999668	1.00457	1.00221	0.998741	1.00887	1.00865	1.00238	1.00193	1.00052	1.01415	0.996319	0.987616	1.00013	1.00096
COMMD1	1.00285	0.987578	1.00586	1.00196	1.00148	1.00167	1.00135	1.00309	1.00559	1.00241	0.998041	1.00065	1.0054	0.99684	0.999502	1.00174	1.00039	1.00252	1.00292	1.00193	1.00226	0.996913	1.00235
COMMD2	1.00471	0.975992	1.00904	1.00454	1.00193	1.00176	1.0006	1.00095	1.00601	1.00159	1.00013	1.01642	1.00483	0.997629	1.0008	1.00128	0.988279	1.00456	1.02494	0.98264	0.985583	1.00015	1.00268
COMMD3	1.00094	1.00536	1.00554	1.00575	1.00006	1.00688	0.999345	1.00653	1.0087	1.0026	1.00577	1.00327	1.00464	1.00282	1.00218	1.00182	1.01266	1.00298	1.00558	1.00203	1.00179	1.00127	1.00222
COMMD4	1.00298	1.00707	1.00037	1.00122	1.00321	1.00106	1.00444	1.0066	1.00307	1.00344	0.998596	0.994807	1.00603	1.0073	0.993254	1.00309	0.992096	1.00223	1.0041	1.00329	1.00158	1.00482	0.999281
COMMD5	1.00685	1.00452	0.991088	1.00362	1.00736	0.992305	1.0464	0.972595	0.961276	1.01454	1.00176	0.978308	0.988125	1.02226	1.00475	1.01127	0.968852	1.00052	1.02694	0.97976	0.982669	1.00424	0.998848
COMMD6	1.00325	1.00078	1.00449	1.00109	1.00224	1.00193	1.0007	1.00466	1.00744	1.00278	1.00659	1.00732	1.00882	1.00058	1.00203	1.00231	1.00852	1.00386	1.00141	1.00533	1.00467	1.00398	1.00351
COMMD7	1.00302	1.00369	0.996516	1.00208	1.0035	1.0013	1.00234	1.00372	1.0008	1.00192	1.00346	1.00134	1.00005	1.00585	1.00536	1.00528	1.00118	1.00114	1.00441	1.00064	1.00139	1.00289	1.0002
COMMD9	1.00195	1.00113	1.00337	1.00341	1.00155	1.00216	1.00289	1.00244	1.00384	1.00336	1.00336	1.00179	1.00292	1.00238	1.00262	1.00301	0.998841	1.00327	1.00993	0.996825	0.997619	1.00298	1.00043
COMT	1.00285	1.00544	0.999097	1.00136	1.01432	0.999972	1.00558	0.997557	1.00171	1.00144	1.00846	1.0111	1.00608	1.00921	1.00669	1.00027	1.04557	1.00237	0.970919	1.03209	1.04483	1.00492	1.00194
COMTD1	1.00219	1.00124	1.00594	1.00582	0.999913	1.00414	1.00066	1.00117	1.00195	1.00421	0.996115	0.996086	1.00194	0.99963	1.00006	0.995853	0.995235	1.00198	1.01066	0.997176	0.993584	1.00368	1.00266
COP1	1.0023	1.00329	1.0043	1.00318	1.00162	1.00574	1.00333	0.999327	1.00164	1.00482	0.998765	1.00054	1.00479	1.00105	1.0034	1.00366	1.00011	1.00294	1.00157	1.00388	1.00475	1.00201	1.00261
COPA	1.00117	1.00319	1.00002	0.998604	1.00367	1.00365	1.00367	0.997361	0.997402	1.00122	0.994388	1.00012	1.00242	1.00176	1.00321	1.00108	1.00258	1.0041	1.00508	1.00082	1.00177	0.999088	1.00168
COPB1	1.00151	1.00627	1.00739	1.00459	0.998975	1.00295	0.99869	1.00187	1.0104	1.00411	1.00323	1.00088	1.00823	1.00325	1.00196	1.00193	0.996687	1.00151	1.00185	1.00501	1.00207	0.99989	1.00148
COPB2	1.00472	0.98257	1.00704	1.00496	1.00129	1.00141	1.00169	1.00201	1.00485	1.00121	1.00249	1.02317	1.00514	1.00182	1.00132	1.00338	0.993677	1.00475	1.01617	0.991999	0.995149	1.00143	1.00141
COPE	1.00245	1.00636	0.995708	1.001	1.00355	1.00147	1.0082	1.00227	0.997562	1.00172	1.00355	1.00198	1.00063	1.00469	1.00741	1.00272	0.999301	1.00136	1.01116	0.995728	0.989381	1.00061	1.00062
COPG1	1.00382	0.992449	0.99971	1.00177	1.00333	1.00176	1.00156	1.00293	1.00406	0.997235	1.00729	1.03825	1.00518	1.00445	1.00409	1.00424	0.997583	1.00341	1.01271	0.995597	0.996674	1.00235	1.00193
COPRS	1.00112	1.01192	1.00695	1.00233	1.00647	1.00475	0.999266	1.00729	1.01169	1.00372	1.0064	1.00545	1.00683	1.00544	1.00605	1.00112	1.02103	1.00335	0.999458	1.00633	1.01331	1.00542	1.00202
COPS2	1.00225	1.00068	1.00802	1.00337	1.00075	1.00491	1.00007	1.00462	1.00707	1.00345	0.998928	1.00357	1.00639	1.00051	1.00267	1.00259	0.999666	1.00259	0.991881	1.01839	1.01193	1.00219	1.00195
COPS3	1.00073	1.01382	1.00411	1.0021	1.00697	0.998648	1.00189	1.00415	1.00432	1.00375	1.00806	1.00045	1.00469	1.00794	1.00536	1.00077	1.023	1.00356	0.99893	1.00554	1.0061	1.00318	1.00124
COPS5	1.00243	0.995359	1.00777	1.00379	1.00312	0.999754	0.997157	1.00371	1.01072	1.00476	0.996116	1.00023	1.00721	0.999116	1.00105	1.00632	0.994371	0.999794	1.00381	1.00021	1.00318	0.999861	1.00165
COPS6	1.00059	1.00899	1.00068	0.998844	1.00964	1.00045	1.00375	1.00403	0.998551	1.00093	1.00764	1.00271	0.998296	1.00855	1.00467	1.00413	0.99624	1.00089	0.989698	1.02021	1.01292	1.00373	1.00193
COPS7A	1.00039	1.008	1.00024	1.00062	1.006	1.00256	0.998236	1.01018	1.0014	1.00038	1.02455	1.00784	0.997783	1.00928	1.00892	1.00074	0.99596	1.00261	0.992158	1.02089	1.0152	1.00353	1.00253
COPS8	1.00091	1.0131	1.0036	1.00344	1.00355	1.00293	1.002	1.00559	1.00278	1.00217	1.0017	1.00408	1.00251	1.00326	1.00011	1.00019	1.0558	1.00258	0.995417	1.01485	1.01088	1.00222	1.00188
COPS9	1.00024	1.01646	1.00264	1.00196	1.00647	1.0016	1.00357	1.00527	1.00198	1.00197	1.00316	1.00126	1.00381	1.00479	0.999702	1.00045	1.05231	1.0025	0.992546	1.01919	1.01361	1.00303	1.00189
COPZ1	1.00091	1.00417	0.995916	0.999178	1.00109	0.997888	0.999314	1.006	0.999525	0.999253	1.01185	1.00222	0.996375	0.998844	1.00446	0.995884	1.02121	1.00114	1.00306	0.999403	0.999888	0.998538	0.999184
COQ4	1.00196	1.01025	1.00387	1.00147	1.00109	1.00375	1.0056	1.00291	0.997105	1.00354	1.00581	1.0018	1.0061	1.00929	1.00493	1.00375	0.998112	1.00163	1.00279	1.00211	1.00389	1.00414	1.00245
COQ9	0.998853	1.01922	1.00963	1.00535	1.0014	1.00419	0.993964	1.01106	1.01324	0.996902	1.00946	1.02145	1.00508	1.00423	1.00585	1.00236	1.00192	1.00274	1.00217	1.0043	1.0032	1.0017	1.00009
CORO1B	1.00391	1.00557	0.994071	1.00071	1.00127	1.0059	1.00707	1.00003	0.996919	1.00312	1.00635	0.995624	0.997299	1.00975	1.00519	1.0044	0.998679	1.00116	1.00806	0.999768	0.996133	1.00493	1.00109
CORO1C	1.00233	1.00203	1.00689	1.00165	1.00381	1.00407	1.00043	1.00643	1.00579	1.00252	1.00169	1.00334	1.00406	0.999846	1.00214	1.00152	1.00325	1.00232	1.00186	1.0028	1.00467	1.00279	1.00328
COTL1	1.00283	1.00393	1.00417	1.0027	1.0065	1.00226	1.00008	1.00709	1.00722	1.00473	1.00816	1.00543	1.00823	1.00732	1.0064	1.00514	0.998539	1.00186	0.999727	1.00697	1.00949	1.00135	1.00113
COX14	1.00241	1.00127	0.998923	1.00075	1.00171	1.00548	1.00114	1.00349	1.00371	1.0015	1.00629	1.003	0.998312	1.00412	1.00069	1.00047	1.00746	1.00159	1.00192	1.00197	1.00292	1.00059	1.0011
COX16	1.00185	1.01029	1.00426	1.00382	1.0035	1.00445	1.00485	1.0039	1.00341	1.00192	0.996723	0.995238	1.00679	1.00742	1.00453	1.00206	0.995636	1.00243	0.999078	1.00643	1.00765	1.00214	1.00243
COX17	1.00363	0.990621	1.00458	1.00354	1.00312	1.00176	1.00049	1.00415	1.0066	0.994153	1.00735	1.03517	1.00823	1.00351	1.00243	1.00275	0.999465	1.00228	1.00844	0.999807	0.99712	1.00465	1.00249
COX19	1.00387	1.00807	1.00019	1.0051	1.0063	1.00246	1.00497	1.00781	0.999019	0.999239	1.01024	1.02201	1.00038	1.00916	1.00368	1.00126	1.01968	1.00441	0.991977	1.01648	1.01446	1.00552	1.00157
COX20	1.00966	0.971012	0.999287	1.00689	1.00162	1.00003	1.00774	1.0016	1.00185	1.00431	0.994427	1.0043	1.002	1.00415	0.997475	1.00553	0.991078	1.00169	1.01715	0.990769	0.992539	1.00415	1.00313
COX4I1	1.00284	1.0034	1.00263	1.0024	1.00707	1.00225	1.00078	1.00677	1.00765	1.0049	1.00926	1.00521	1.00855	1.00887	1.00703	1.00628	0.997205	1.00139	0.99928	1.00758	1.00965	1.00226	1.00098
COX5A	1.00286	1.00773	1.00073	1.00111	1.00334	1.00176	1.00464	1.00612	1.00246	1.00353	1.00006	0.994479	1.00562	1.0071	0.994298	1.00313	0.991689	1.00217	1.00375	1.00344	1.00172	1.00469	0.999238
COX5B	1.00245	1.00282	1.00296	1.00281	1.00427	1.00253	1.00237	0.998013	1.00577	1.00374	1.00135	1.00244	1.00542	1.00084	1.00033	1.00246	1.00109	1.00202	1.00518	0.999562	1.00159	1.00535	1.0018
COX6A1	1.00333	0.99984	1.00227	1.00176	1.00349	1.00156	1.00266	1.00438	1.00207	1.00306	0.997559	0.998219	1.0059	1.00153	1.00234	1.00135	0.987934	1.0015	1.01019	0.992059	0.997175	1.0021	1.00213
COX6B1	1.00139	1.00669	0.997858	1.00195	1.00342	1.00406	1.00084	1.00314	1.00238	1.00714	0.992891	0.979415	0.998411	0.995304	1.01333	1.00136	0.987956	1.00198	1.04464	0.958748	0.958238	1.00089	1.00008
COX6C	1.00594	0.96762	1.00581	1.00296	0.998204	1.00105	1.00496	0.995828	1.00104	1.005	0.987901	0.993577	1.0052	0.995608	0.997511	1.00816	0.987866	0.999666	1.01057	0.992767	0.99332	0.996684	1.00059
COX7A2	1.00384	0.993631	1.00569	1.00626	1.00121	1.00044	1.00391	1.00211	1.00398	1.00429	0.999101	1.00075	1.00736	1.00031	1.00195	1.00454	1.00045	1.00239	1.00087	1.00533	1.00389	1.00279	1.00245
COX7A2L	1.00289	0.990557	1.00609	1.00285	1.00154	1.00264	1.00443	1.00302	1.00507	1.00369	0.998061	1.00397	1.00423	1.00153	0.99982	1.00305	0.999363	1.00299	1.00595	0.999181	1.00085	0.999787	1.00143
COX7C	1.00068	1.00791	1.0073	1.00515	1.00268	1.00173	0.99685	1.00913	1.00993	1.00425	1.00453	1.00452	1.0079	1.00287	1.00275	1.0017	1.01249	1.00159	0.981379	1.02948	1.02582	1.00306	1.00351
COX8A	1.00356	1.00072	0.99712	1.00418	1.00189	1.00046	1.00997	0.993354	0.992462	1.00568	0.996885	0.990999	1.00076	1.00486	1.00144	1.00202	0.994607	1.00083	1.02215	0.983376	0.981542	1.00276	1.00078
CP	1.0049	0.97519	1.00938	1.00502	1.00189	1.00154	1.00094	1.00059	1.00587	1.00124	0.999356	1.01733	1.00524	0.998164	1.00081	1.00105	0.98871	1.00441	1.02421	0.983418	0.986499	0.999992	1.00219
CPNE1	1.00371	1.00389	0.995043	1.00211	1.00195	1.00335	1.00335	1.00245	0.999794	1.00235	1.00445	1.00044	0.998491	1.00561	1.0034	1.00513	0.998856	1.00003	1.00509	1.00042	0.999125	1.00307	1.00093
CPNE3	1.00459	0.984555	1.00702	1.00235	1.00111	1.00075	1.00106	1.00109	1.0061	1.00608	0.996114	0.99817	1.00826	0.999768	0.999228	1.00914	0.992679	0.999814	1.0067	0.996434	1.00004	0.999896	1.00143
CPSF1	1.00688	1.00515	0.993348	1.00317	1.0074	0.992222	1.04791	0.971853	0.962297	1.01464	1.00202	0.977211	0.985929	1.02218	1.00456	1.00939	0.969838	1.00149	1.02643	0.980155	0.982211	1.00481	0.999089
CPSF2	1.00197	1.00846	1.00547	1.00287	1.0054	1.00555	1.00188	1.0023	1.00267	1.00195	0.994881	0.99531	1.00678	1.00255	1.00137	1.00033	0.999181	1.00313	1.02418	0.980177	0.983743	1.00223	1.0008
CPSF3	1.0031	0.993468	1.00534	1.00645	0.999325	1.00514	1.00866	0.998709	0.995296	1.00479	1.00477	0.992447	0.998876	1.0007	0.999667	1.00357	0.998195	1.00308	1.02431	0.985237	0.983757	0.997877	1.00136
CPSF4	1.00037	1.0096	1.00199	0.99888	1.00909	1.00034	1.00157	1.00428	1.00008	1.00064	1.00928	1.00392	0.99919	1.00793	1.00383	1.00351	0.999271	1.00072	0.989471	1.01989	1.01236	1.00369	1.00173
CPSF6	1.00174	1.0068	1.00559	1.00182	1.00535	1.0011	0.998741	1.0105	1.0063	1.00319	1.0155	1.01081	1.00382	1.00208	1.00378	1.00012	1.04034	1.00203	0.999015	1.00717	1.00595	1.00317	1.0029
CPSF7	1.0023	1.00058	1.00123	1.0017	1.00206	1.00214	1.00697	0.99904	0.993603	1.00619	0.999312	0.992953	0.999109	1.00209	1.00175	1.00269	0.999357	1.00139	1.01283	0.994012	0.993341	1.00293	1.00068
CPT1A	1.00456	1.00112	0.995291	0.99982	1.00207	1.00402	1.00933	1.00045	0.99685	1.00527	1.00503	0.992247	1.00103	1.00585	1.0026	1.00491	0.994935	1.00083	1.00995	0.997355	0.994638	1.00339	1.00101
CPTP	1.00405	1.01075	0.987535	1.00093	1.00383	1.00675	1.01539	0.994506	0.990376	1.00121	1.01285	0.999971	0.998876	1.01223	1.01183	1.00381	0.99964	1.00074	1.00267	1.00799	1.0042	1.00355	1.00082
CRABP2	1.00245	1.00132	0.997275	0.998191	1.00414	1.00112	1.00615	0.995198	0.992308	1.00092	0.994356	0.999751	1.00483	1.00807	1.0034	0.999545	1.00149	1.00346	1.00925	0.996661	0.997547	0.999287	1.00169
CRACR2B	1.00042	1.02691	1.00203	0.996683	1.00468	1.00506	1.00146	1.00024	1.00836	1.00143	1.01303	0.997614	0.996616	1.01363	1.01103	1.00319	0.997841	1.00382	1.02226	0.98501	0.978646	0.999905	0.999498
CRB3	1.00324	1.00169	0.998144	1.00252	1.00296	0.999252	1.00738	1.00245	1.00047	1.0003	1.00975	1.00843	1.00445	1.0189	1.00932	1.00344	1.00674	1.00094	0.994019	1.01211	1.01628	1.00413	1.00239
CRBN	1.0026	1.00598	1.00672	1.00842	0.998391	1.00492	1.00597	1.00282	1.00096	1.00367	1.00449	1.00963	1.00835	1.00647	1.00183	1.00549	1.00041	1.00272	1.00897	0.997354	0.998821	1.00388	1.00267
CREB3	1.00371	0.996933	0.998994	1.00264	1.00055	1.00232	1.00163	1.00367	1.00211	1.00241	1.00218	1.00261	1.00454	1.00241	1.00171	1.00171	1.00107	1.0017	0.997101	1.00649	1.00963	1.00278	1.00133
CREB3L2	1.00207	1.00428	1.00276	1.00353	1.00288	1.00236	1.00334	1.00372	1.00068	1.00236	1.00082	1.00445	1.00401	1.00291	1.00598	1.00466	1.00656	1.00207	0.992502	1.01675	1.01369	1.00441	1.00362
CREBBP	1.00241	1.00578	0.999741	1.00587	0.999058	1.00446	1.00956	0.997603	0.996308	1.00157	1.00123	1.00621	1.0029	1.00719	1.00377	1.00485	0.996284	1.00141	1.00179	1.00288	1.00461	1.00468	1.00089
CREBZF	1.00349	0.996765	1.00256	1.00237	1.00398	1.00095	1.00268	1.0033	1.0033	1.00283	1.00038	1.00421	1.0063	1.00434	1.00085	1.0027	1.00273	1.00237	1.00152	1.00388	1.00668	0.998753	1.00067
CREG1	1.00258	1.00505	1.00326	1.00202	1.0035	1.00502	1.00365	1.00026	1.00134	1.00431	0.996906	0.999469	1.00456	1.00141	1.00369	1.00296	1.00229	1.00321	1.00141	1.00379	1.00501	1.0004	1.00198
CRELD1	1.00247	1.00404	1.00437	1.00612	1.00078	1.00371	1.00526	1.00313	1.00177	1.00387	1.00588	1.00809	1.00746	1.00485	1.00112	1.00412	1.00131	1.0019	1.00596	1.00078	1.00072	1.00367	1.00273
CREM	1.00152	1.00562	1.00492	1.00559	1.0009	1.00424	1.00083	1.00431	1.00667	1.00397	1.00307	1.00468	1.00647	1.00235	1.00266	1.00167	1.00644	1.00292	1.00502	1.00119	1.00215	1.00233	1.00229
CRIM1	1.00293	0.992792	1.00424	1.00356	1.00255	1.00179	1.00405	1.00357	1.00472	1.00428	0.997966	1.00451	1.00138	1.00316	1.00148	1.00296	1.00068	1.00373	1.00465	1.0012	1.00164	1.00236	1.00137
CRIP1	1.00211	1.01717	0.995185	1.00097	1.00866	0.999443	0.980771	0.977872	1.04887	0.995145	0.989106	1.01942	0.995842	1.01362	1.0027	1.00041	1.00632	1.00349	0.935846	1.05254	1.07137	1.01289	0.987212
CRIP2	1.00215	1.01667	0.99563	1.00118	1.00849	0.999855	0.982711	0.978206	1.04855	0.995572	0.98918	1.01968	0.995814	1.01334	1.00274	1.00068	1.00464	1.00351	0.938932	1.05036	1.06987	1.01285	0.98829
CRIPT	1.00255	0.988131	1.00836	1.00195	1.00174	1.00286	1.00339	1.00257	1.00514	1.00358	0.99619	1.00149	1.00442	0.999816	0.999744	1.00206	0.999389	1.00289	1.00486	1.00021	1.00128	0.996362	1.00148
CRK	1.00063	1.02055	1.00175	1.0021	1.00788	1.00179	1.00004	1.00966	1.00517	1.00317	1.00662	1.00596	1.00749	1.00902	1.00686	1.00253	1.01899	1.00273	0.995843	1.01478	1.0101	1.00465	1.00181
CRLS1	1.00205	1.0067	1.00024	1.00278	1.00285	1.0021	1.00522	1.00153	1.00016	1.00301	1.00254	1.00059	1.0024	1.00758	1.01077	1.00609	1.00966	1.00252	1.00854	0.998029	0.997992	1.00244	1.002
CRTAP	1.00213	0.999802	1.00503	1.00477	1.00177	1.00088	1.0057	1.00091	1.00268	0.996789	1.00744	1.01837	1.00676	1.00467	1.00467	1.00409	1.00656	1.00163	1.00483	1.00077	1.00267	1.00429	1.00281
CRTC3	1.00287	1.00416	1.00319	1.00697	0.997657	1.00747	1.00684	0.999831	0.998241	1.00401	0.996533	1.00282	1.00855	1.01653	0.988309	1.00415	0.997048	1.00282	1.00299	1.00416	1.00592	1.00272	1.00166
CRYAB	1.00176	0.997903	1.00601	0.999654	1.00412	1.00269	0.999403	1.00433	1.00766	1.002	1.00364	1.00836	1.0063	1.00295	1.00087	1.00277	1.00536	1.00224	0.995692	1.01489	1.00973	1.0022	1.00123
CS	1.00142	1.0047	0.998089	1.00216	1.00182	0.99811	0.999343	1.00806	1.00128	1.00014	1.01023	1.00297	0.997823	0.999707	1.01254	0.995053	1.03016	1.0009	1.00177	1.00091	0.999386	0.999085	0.999417
CSDE1	1.00213	1.0016	1.00236	1.00097	1.00452	1.00108	1.00393	1.00107	1.00308	1.00345	1.0005	1.00311	1.0052	1.00175	1.00231	1.00151	1.00229	1.00338	1.00417	1.00184	1.00381	1.0029	1.00162
CSE1L	1.00257	0.996726	1.00546	1.00283	0.995848	1.01129	1.00298	1.00033	1.00325	1.00224	0.994178	1.00362	1.00603	1.00379	1.00425	1.00666	0.973104	1.0018	1.01417	0.992003	0.995232	1.00178	1.00112
CSK	1.00287	1.00921	1.00079	1.00119	1.00348	1.00218	1.00505	1.00582	1.00247	1.00288	1.00067	0.996521	1.00499	1.00698	0.995979	1.00344	0.990987	1.00187	1.00337	1.00442	1.00176	1.00348	0.999385
CSKMT	1.00279	0.99947	0.996708	1.00264	1.00272	0.999389	1.01089	0.995992	0.988945	1.00678	0.996618	0.988466	0.998744	1.00295	1.00113	1.00257	0.99444	1.00116	1.02414	0.98293	0.981598	1.0028	1.00053
CSNK1A1	0.999884	1.01289	1.00563	0.99727	1.00981	0.999421	0.997127	1.00815	1.00611	1.00483	1.00981	1.00176	1.00521	1.00277	1.00177	0.998232	1.02025	1.00138	0.995621	1.01075	1.01168	1.00271	1.00114
CSNK1D	1.00867	0.999444	0.981054	1.00188	0.999118	1.00781	1.00745	1.00102	0.998008	1.00197	1.01265	1.00721	0.995791	1.00687	1.00977	1.0095	1.0375	0.999946	1.00808	1.00445	0.999189	1.00706	0.999999
CSNK1E	1.00136	1.00359	0.999011	1.00182	1.00959	1.00313	1.00147	1.00804	1.00362	1.00312	1.01583	1.0059	1.0042	1.01155	1.00912	1.00254	1.04074	1.00333	1.00158	1.00406	1.00451	0.998926	1.00118
CSNK1G1	1.00159	1.00287	1.00746	1.00282	1.00184	1.00336	1.00061	1.00395	1.00345	1.00302	0.999294	1.00155	1.00369	1.00153	1.00139	1.00409	0.988093	1.00212	1.00194	1.00411	1.00236	0.999678	1.00132
CSNK1G2	1.00056	1.02477	0.994925	0.99614	1.01171	1.00243	1.00581	1.00748	0.999599	0.999968	1.02288	1.00482	0.996404	1.0185	1.01348	1.00176	1.03319	1.00055	0.986827	1.02391	1.02358	1.0025	1.00066
CSNK2A1	1.00341	1.00744	0.993961	1.00043	1.00738	1.00098	1.02293	0.989121	0.980968	1.00628	0.999089	0.99304	1.00452	1.00787	1.01149	1.00589	1.0111	1.00212	1.01903	0.990428	0.990652	1.00247	1.00281
CSNK2A2	0.999889	1.0177	1.00766	1.00534	1.00136	1.00274	0.994883	1.01138	1.01282	0.998368	1.00747	1.01932	1.00558	1.00578	1.00571	1.00349	1.00222	1.00208	1.00111	1.00527	1.00404	1.00286	1.00006
CSNK2B	1.00343	0.999147	1.00139	0.994628	1.00804	1.01009	1.01037	0.996376	0.991832	0.994583	0.994302	1.02434	0.995136	0.997503	1.01562	0.992335	0.997485	1.00829	1.01291	0.990966	0.99384	0.996969	1.00068
CSRP1	1.00465	0.996993	1.00361	1.00633	0.999042	1.0054	1.0049	0.997519	1.00057	1.00186	0.999185	1.00294	0.998334	1.00053	1.00484	1.0062	0.999152	1.00185	0.999587	1.00766	1.00761	1.00287	1.00227
CST3	1.00238	1.00721	0.998694	1.002	1.00294	1.003	1.00082	1.00431	1.00316	1.00178	1.00307	1.00152	1.00129	1.00775	1.00845	1.00591	1.0059	1.00189	1.00418	1.00089	1.00141	1.00264	1.00045
CSTB	0.997408	1.03367	1.00654	1.00283	1.00262	1.0049	0.997143	1.01632	1.00468	1.00372	1.01139	0.990101	1.00031	0.999269	1.00526	1.00209	1.03108	1.0014	1.0009	1.00975	1.0031	1.00378	1.00253
CSTF1	1.003	0.999607	1.00371	1.00238	0.998069	1.00634	1.00634	0.99773	0.998445	1.00254	0.996224	1.00209	1.00367	1.00146	1.00356	1.00666	0.974177	1.00154	1.02409	0.981039	0.984215	1.0014	1.00143
CSTF3	1.00155	1.00004	1.00547	1.00446	0.99984	1.00174	1.00205	1.00203	1.00482	1.00299	1.00236	0.999884	1.00503	1.00249	1.00275	1.00287	0.996518	1.00245	1.0098	0.997053	0.996834	1.00141	1.00057
CTBP1	1.00501	1.00591	0.990012	1.00613	1.0002	1.00124	1.01323	1.00113	0.996257	1.00521	1.00258	0.996197	1.0053	1.00708	1.00347	0.999579	0.969751	1.00635	1.00223	1.0043	1.00599	1.00606	1.00333
CTBP2	1.00293	0.997007	1.00547	1.00612	1.00345	1.00255	1.00357	1.00282	1.00509	1.00584	1.00096	0.996307	1.00677	1.00693	1.00049	1.01033	1.00927	1.00161	1.00569	1.00245	1.00262	1.00414	1.00267
CTCF	1.00231	1.00955	1.00515	1.00444	1.00393	1.00183	1.00084	1.01013	1.00897	1.00313	1.00735	1.00713	1.00886	1.00779	1.00517	1.00461	1.00269	1.00223	1.00012	1.00576	1.00819	1.00399	1.00123
CTDNEP1	0.99992	1.02269	1.00063	0.999834	1.00764	1.00222	0.99959	1.00563	1.00209	1.00153	1.00973	1.0007	1.00198	1.0092	1.00747	1.00059	1.02471	1.00348	1.00104	1.00327	1.00336	1.00004	1.00498
CTDSP1	0.999989	1.00701	1.00638	1.00219	1.00064	1.00272	1.00015	1.00325	1.00597	1.00275	1.01125	1.00556	1.00169	1.00872	1.00279	0.999317	1.06788	1.00182	0.996091	1.01597	1.00749	0.999783	1.00178
CTDSP2	1.00195	1.00388	1.00185	1.00362	1.00305	1.0004	1	1.00817	1.00421	1.0027	1.01013	1.0072	1.00197	1.00135	1.00389	0.99985	1.03891	1.00154	1.00059	1.00364	1.00387	1.00158	1.00129
CTHRC1	1.00603	0.970166	1.00552	1.00484	0.996059	1.00253	1.00477	0.995126	1.00204	1.00536	0.985446	0.992376	1.0055	0.996948	0.998806	1.00666	0.990655	0.999769	1.00763	0.99646	0.996669	0.997624	1.00102
CTNNA1	1.00101	1.00228	1.00335	0.998594	1.00192	1.00356	1.00123	1.00374	1.00603	1.00136	0.997555	1.00487	1.00072	0.997551	1.00256	1.00104	1.00343	1.00041	0.994138	1.01044	1.01164	1.0023	1.0002
CTNNB1	1.00279	1.00077	1.00378	1.00294	1.00207	0.999891	1.00773	0.999499	0.999338	0.988582	1.01279	1.02614	1.00476	1.00885	1.00725	1.00444	1.00952	1.00137	1.00478	1.00151	1.00126	1.00515	1.00274
CTNNBIP1	1.00311	1.00151	1.00387	1.0049	1.00139	1.00352	1.00499	1.00122	1.00131	1.00397	1.00381	1.00286	1.00641	1.01041	1.01087	1.00556	0.994547	0.998986	1.00119	1.00359	1.00672	1.00257	1.00096
CTNNBL1	1.00386	0.998906	0.995546	1.003	0.999355	1.00808	1.00084	1.00294	1.00132	1.00108	1.00134	1.00248	1.00266	1.0052	1.00468	1.00482	0.995141	1.00058	1.00615	1.00031	0.999725	1.00308	1.00102
CTNND1	1.00148	1.00409	0.999757	1.00069	1.0031	1.00433	1.00348	1.00097	0.995879	1.00208	1.00224	0.999624	0.999876	1.00317	1.00245	1.00314	1.00017	1.00201	1.00527	1.00083	1.00111	1.00364	1.00134
CTPS1	1.00248	1.00189	1.00522	1.00404	1.0007	1.00414	1.00064	1.00255	1.00316	1.00299	0.996907	0.995872	1.00096	0.999139	0.998368	1.00183	0.998492	1.00231	1.00562	0.998764	1.00083	1.00151	1.00162
CTR9	1.00083	1.00853	1.00732	1.00427	1.0005	1.00305	0.996904	1.00421	1.01317	1.00436	1.00738	1.00216	1.00883	1.0056	1.00325	1.00174	0.998875	1.00154	1.00043	1.00855	1.00429	1.00079	1.00224
CTSA	1.00383	0.993813	1.00611	1.00405	0.994609	1.0155	1.00206	1.00096	1.00367	1.00309	0.99657	1.0038	1.00572	1.00567	1.00526	1.00603	0.98123	1.00128	1.01076	0.995225	1.00019	1.00246	1.00043
CTSB	0.998703	1.01946	1.0119	0.998166	1.00896	1.00536	0.997481	1.00797	1.01003	1.00298	1.00242	1.00902	1.01068	1.00344	1.00632	1.00394	1.01228	1.00328	0.98298	1.02269	1.02413	1.00644	1.00198
CTSC	1.00336	0.996307	1.00405	1.00189	1.00301	1.00123	1.00252	1.00317	1.00408	1.00324	0.999752	1.00486	1.00677	1.00311	1.0002	1.00286	1.00266	1.00232	1.00105	1.00468	1.00762	0.999638	1.001
CTSD	1.00032	1.02602	1.00408	0.996995	1.00313	1.00546	0.998011	1.00088	1.01079	1.00173	1.01086	1.00044	1.00103	1.01367	1.01031	1.00261	0.99696	1.00302	1.01316	0.992373	0.988494	1.00013	0.999359
CTSH	1.00301	1.00516	1.00186	1.00272	1.00179	1.00338	1.00276	1.00647	1.00365	1.004	0.992955	0.995013	1.00784	1.01158	0.988861	1.00187	0.994721	1.00266	1.00555	1.0007	1.00044	1.00311	1.00047
CTSL	1.00243	1.00082	1.00531	1.00318	1.00006	1.00429	1.00346	1.00179	1.00286	1.00311	0.998975	1.00244	1.00483	0.999846	1.00202	1.00254	0.998245	1.0023	0.998773	1.00779	1.00857	1.00282	1.0017
CTSS	1.00206	1.00361	1.0052	1.00301	0.999416	1.00614	1.00464	0.999954	0.998055	1.00373	0.997571	1.00171	1.00406	0.999725	1.00261	0.99948	1.00449	1.00201	1.00915	0.995311	0.992394	1.00097	1.0014
CTSZ	1.00288	1.00066	1.00324	1.00258	0.998831	1.00576	1.0077	0.9972	0.995899	1.0032	0.998125	1.00085	1.00159	1.00023	1.00353	1.00775	0.971592	1.0012	1.02983	0.975395	0.97526	1.00084	1.00126
CTTN	1.00512	0.999401	0.994875	1.00027	1.00262	1.00322	1.0093	1.00013	0.996766	1.00607	1.00376	0.99113	1.0016	1.00497	1.00221	1.00484	0.994952	1.00075	1.00958	0.997681	0.994402	1.00275	1.00095
CTTNBP2NL	1.00319	1.00053	1.00027	1.00154	1.00437	1.00161	1.00398	1.00113	1.00245	1.00316	0.998096	1.00097	1.00498	1.00159	1.00213	1.00211	1.00211	1.00353	1.00348	1.00205	1.00327	1.00408	1.0014
CUEDC1	1.00858	1.0055	0.993536	0.998963	1.00473	1.00169	1.01087	1.00058	0.995184	1.00229	1.01442	1.01124	1.00709	1.00673	1.00688	1.00803	1.04048	1.00149	1.00316	1.00396	1.00276	1.00604	1.00206
CUEDC2	1.00279	0.998732	1.00122	1.00407	1.00406	1.00001	1.00628	1.00052	1.00058	1.00453	0.999025	0.999109	1.00522	1.00374	1.0004	1.00567	1.00465	1.0027	1.00489	1.00055	1.00274	1.00502	1.00333
CUL1	1.0024	1.00528	1.00045	1.00065	1.00588	1.00341	1.00498	1.0028	0.999476	1.00077	1.00306	1.00912	1.00089	1.00563	1.00572	1.00576	1.01524	1.00257	0.992186	1.01811	1.01498	1.00522	1.00437
CUL2	1.00151	1.00536	1.00483	1.00556	1.00075	1.00413	1.0006	1.00433	1.00698	1.00397	1.00331	1.00451	1.00643	1.00231	1.00262	1.00178	1.00695	1.00289	1.00512	1.00121	1.00215	1.00218	1.0022
CUL3	1.0016	1.0037	1.00386	1.00248	1.00012	1.00672	1.00317	1.00157	1.00176	1.00248	1.00595	1.00582	1.00281	1.00352	1.00221	1.0006	1.05845	1.00196	0.998631	1.00968	1.00614	1.00205	1.00169
CUL4A	1.00147	1.01636	0.99586	0.996906	1.01201	0.999555	1.00452	1.00992	0.996964	1.001	1.02316	1.00838	1.00337	1.00899	1.00411	1.0042	1.02616	1.00299	1.00405	1.00869	0.998983	1.00732	1.00461
CUL5	1.00243	0.994402	1.00704	0.999978	1.00349	1.00271	1.00051	1.00368	1.00702	1.00261	1.00255	1.00821	1.00692	1.00324	1.00203	1.00275	1.00351	1.00231	0.997616	1.0108	1.0092	1.00266	1.00135
CUL7	1.0026	1.00073	1.00313	1.00582	1.00171	1.00245	1.00724	0.999559	0.996739	1.00471	1.00156	1.00044	1.0028	1.00243	1.00508	1.00455	1.00275	1.0012	1.00473	1.00137	1.00171	1.00331	1.0012
CUTA	1.00249	0.993141	1.00347	0.995396	1.00765	1.00253	1.00666	0.995914	0.995856	0.999304	0.99315	1.0137	0.997776	1.00051	1.01017	0.992833	1.00031	1.00611	1.01233	0.986691	0.993521	0.996712	0.999784
CUX1	1.00175	1.00387	1.00325	1.00158	1.00584	0.999945	1.00276	1.00504	1.00171	1.002	1.00489	1.0019	1.00077	1.00929	1.00702	1.00394	0.993748	1.00139	0.992035	1.01637	1.01507	1.0038	1.00178
CWC15	1.00314	0.993762	1.00469	1.0016	1.00258	1.00219	1.00172	1.00288	1.00486	1.00308	1.00003	1.00529	1.00666	1.00201	1.00045	1.00288	1.00339	1.00232	0.999671	1.0052	1.00837	1.00059	1.00125
CXADR	1.00515	0.998362	0.996856	1.00317	0.999203	1.00529	1.00018	1.00681	1.00839	1.01091	0.990665	0.985835	1.0053	0.998572	1.00136	1.00341	0.98878	1.00225	1.01053	0.995763	1.00059	0.999005	1.00298
CXCL10	0.999168	1.01849	1.01328	1.00233	1.00231	1.00678	0.99785	1.00659	1.01569	1.00258	1.00659	1.00804	1.00664	1.00447	1.00425	1.00403	1.01377	1.00313	1.00017	1.00563	1.00758	1.00343	1.00211
CXCL16	1.00018	1.02152	1.0004	1.00139	1.00577	1.00255	1.00202	1.00589	1.00208	1.0028	1.00761	1.00251	1.00327	1.00809	1.00681	1.00146	1.02065	1.00259	1.00049	1.00457	1.00515	1.00141	1.00202
CXXC5	1.00105	1.00304	1.0044	0.999337	1.00283	1.0026	1.00075	1.00337	1.00622	1.00202	0.997654	1.00461	1.0014	0.998209	1.00238	1.00099	1.00415	1.00034	0.994862	1.00902	1.0117	1.00284	1.00064
CYB561	1.00783	1.00193	0.993236	0.999666	1.00584	1.00109	1.00744	1.00229	0.999672	1.00301	1.01175	1.00994	1.00618	1.00456	1.00619	1.00869	1.02998	1.00173	1.00468	1.00145	1.00132	1.00405	1.00153
CYB561A3	1.00217	1.00086	1.00171	1.00147	1.00233	1.00275	1.00616	0.999532	0.994273	1.0059	1.0007	0.994343	0.999051	1.00255	1.00158	1.00292	0.999407	1.00152	1.01151	0.995097	0.99582	1.00309	1.0007
CYB5A	1.00722	1.00012	1.00202	1.00586	1.00378	1.00215	1.0009	1.00325	1.00573	1.00336	0.995884	1.00599	1.00541	1.00092	1.00131	1.00594	1.00753	1.0036	1.00307	1.00495	1.00668	1.00196	1.00229
CYB5B	1.00274	1.00724	1.00632	1.00398	1.00549	1.00284	1.00076	1.01004	1.00892	1.00539	1.00579	1.00396	1.00917	1.00597	1.00451	1.00509	1.00302	1.00292	0.999883	1.00533	1.0099	1.0031	1.0007
CYB5R1	1.00497	0.990422	1.00304	1.00735	0.997791	1.00469	1.00679	0.996831	0.99911	1.00324	0.998474	1.00191	0.995013	0.998582	1.00251	1.00689	0.997815	1.00218	1.00046	1.00594	1.00768	1.002	1.0019
CYB5R3	1.00289	1.00186	0.996201	1.00186	1.00769	1.00243	1.00046	1.00681	1.00349	1.00408	1.00811	1.00286	1.00588	1.00918	1.00811	1.00461	1.02698	1.00189	1.00301	1.00123	1.00144	1.00086	1.00121
CYBA	1.00317	1.00278	1.00067	1.00276	1.00764	1.00239	1.00088	1.00584	1.0084	1.00527	1.01022	1.00468	1.01018	1.01041	1.00813	1.00671	0.997864	1.00093	0.997851	1.00775	1.0105	1.00377	1.00111
CYBC1	1.00852	0.998947	0.979943	1.00219	0.99857	1.00784	1.00777	1.00035	0.997336	1.00238	1.01133	1.00611	0.995687	1.00751	1.00938	1.00928	1.03702	1.00004	1.00828	1.00305	0.999271	1.00675	1.00005
CYBRD1	1.00342	0.991551	1.00863	1.00353	1.00382	1.00209	1.00154	1.0007	1.0066	1.00251	1.00125	1.00685	1.0086	1.00248	1.00207	1.00255	0.996422	1.003	1.00119	1.00505	1.00343	1.00341	1.00352
CYC1	1.00631	1.00263	0.994163	1.00247	1.00479	0.995329	1.04533	0.973176	0.965591	1.0127	0.997558	0.980646	0.987638	1.01966	1.00352	1.00756	0.971495	1.00193	1.02584	0.980796	0.982462	1.00332	1.00008
CYCS	1.0014	0.998825	1.00188	1.00085	1.00582	1.00333	1.00532	0.998136	1.00128	1.0009	1.00983	1.00472	1.00286	1.00296	1.00034	0.999189	1.00653	1.00353	1.00207	1.00422	1.0011	0.999353	0.999789
CYFIP1	1.00274	1.0034	1.00567	1.00466	1.00431	1.00153	1.00213	1.00586	1.00595	1.00509	1.00216	1.0034	1.00433	1.00568	1.00164	1.00111	1.02406	1.00307	0.984933	1.03081	1.02089	1.00472	1.00278
CYHR1	1.00735	1.00502	0.992494	1.00346	1.00754	0.992138	1.04803	0.971521	0.961396	1.01509	1.00113	0.975835	0.986321	1.02256	1.0045	1.01005	0.968644	1.00071	1.02684	0.979909	0.982092	1.00486	0.99916
CYLD	0.998526	1.02341	1.01182	1.00612	1.00106	1.00383	0.999842	1.00868	1.01109	0.998549	1.00669	1.01285	1.00287	1.00464	1.00508	1.00189	1.00023	1.00324	1.00278	1.00279	1.00205	1.00245	1.00039
CYP51A1	1.00171	1.00545	1.00495	1.00254	1.0044	1.00126	1.00035	1.00437	1.00638	1.00287	1.00907	1.00552	1.00508	1.00453	1.00296	1.00265	0.999949	1.00063	0.992563	1.01696	1.01057	1.00343	1.00238
CYREN	1.00255	1.00379	1.00328	1.004	1.00273	1.0024	1.00256	1.00427	1.00221	1.00295	1.0011	1.00383	1.00388	1.00232	1.00533	1.00434	1.00698	1.00211	0.992509	1.01654	1.01339	1.00394	1.00367
CYSTM1	1.00115	1.00363	1.00462	0.999707	1.00328	1.00248	1.00054	1.00306	1.00656	1.00246	0.997548	1.00452	1.00164	0.99878	1.00217	1.00119	1.00455	1.0003	0.995128	1.00918	1.01171	1.00299	1.00058
CYTH2	0.999304	1.03336	1.00434	1.00367	1.00705	1.00257	0.996052	1.0107	1.01082	1.00009	1.02728	1.01117	1.00449	1.01449	1.01261	1.00226	0.999367	1.00162	1.00678	0.998296	0.998291	1.00246	1.00014
CYTOR	1.00314	1.00319	1.00194	1.00247	1.00276	1.00402	1.00238	0.998374	1.00424	1.00302	1.00153	1.003	1.00153	0.997712	1.00003	1.0013	1.00215	1.00265	1.00564	0.998555	1.00193	1.00581	1.00223
CZIB	1.00431	0.993961	1.00365	1.00411	1.00114	1.00204	1.00394	1.00159	1.00454	1.0049	0.997384	0.99762	1.00147	0.998117	1.00104	1.00207	0.980826	1.00365	1.00562	0.998983	1.00071	1.00156	1.00013
D2HGDH	0.999505	1.02306	1.00191	0.999701	1.00816	0.999874	1.00562	1.00199	0.999755	1.00497	1.01016	0.994855	1.00223	1.00889	1.0013	1.00164	1.04257	1.00265	0.987996	1.02306	1.01699	1.0032	1.00155
DAD1	1.00464	0.999586	0.993206	0.997377	1.00837	1.002	1.00609	1.00183	0.996956	1.00198	1.00244	0.999681	0.998755	1.00396	1.00426	1.00036	1.00495	1.00342	0.999536	1.0053	1.00631	1.00335	1.00141
DAG1	1.00378	1.00829	0.992462	1.00027	1.00351	0.999204	1.02227	0.991771	0.982472	0.98501	1.01876	1.03156	1.00498	1.01018	1.01022	1.00559	1.02072	1.00323	1.00316	1.00404	1.00282	1.00524	1.00327
DANCR	0.99999	1.01829	1.00946	1.00116	1.00289	1.00286	1.00173	1.00322	1.00932	1.0035	1.00383	1.006	1.00509	1.00312	1.0018	1.00259	1.00445	1.00268	0.999657	1.00478	1.00566	1.00406	1.00202
DAP	1.0055	0.981415	1.00103	1.00342	1.00248	1.00221	1.00486	1.00025	0.999653	1.00397	1.00109	1.00107	1.00724	1.0014	1.00443	1.00482	0.999202	1.00253	1.00353	1.00256	1.00222	1.0036	1.00237
DAP3	1.00316	1.00044	0.995979	0.998563	1.00531	1.00104	1.01127	0.993502	0.988429	1.00037	0.997829	0.999128	1.00654	1.01043	1.00288	0.999882	1.00116	1.00263	1.01579	0.989662	0.990729	1.00035	1.00132
DAPL1	1.00407	0.988326	1.00838	1.00611	1.00084	1.00176	1.00292	1.00124	1.00639	1.00336	0.999476	1.00626	1.00698	1.00102	1.00189	1.00376	0.992888	1.00206	1.00598	0.999881	1.00155	1.00413	1.00199
DARS	1.00326	0.994176	1.00618	1.00656	1.00142	1.00113	1.0035	1.00065	1.00282	1.00329	1.00122	1.0059	1.00209	1.00085	1.00112	1.00428	0.996014	1.0022	1.00724	0.998543	1.00146	1.00407	1.00198
DAXX	1.00259	0.992055	1.00354	0.993758	1.0098	1.0025	1.00663	0.996788	0.99659	0.998703	0.991911	1.01666	0.997412	1.00067	1.00965	0.991623	1.00052	1.00686	1.01235	0.986363	0.993498	0.995957	0.999987
DAZAP1	0.999929	1.02725	0.992244	0.995106	1.01294	1.00272	1.00538	1.00719	1.00055	0.999165	1.02451	1.00294	0.994977	1.01672	1.01344	1.00139	1.03791	1.00042	0.986081	1.02554	1.02303	1.00204	1.00054
DAZAP2	1.00182	1.00229	0.995562	1.00052	1.00074	1.00398	1.00066	1.00369	1.00256	1.00102	1.00925	1.00338	0.996248	1.00431	1.00145	0.99978	1.00774	1.00153	1.00236	1.00088	1.00273	0.999739	1.00055
DBI	1.00217	1.00009	1.00273	1.00441	1.00177	1.00252	1.00399	1.00129	1.00176	1.00358	1.0034	1.00379	1.00124	1.00075	1.00117	1.00424	0.99875	1.00208	1.00387	1.00066	1.00236	1.0044	1.00105
DBN1	1.00242	1.00219	0.996759	1.00128	1.00327	1.00159	1.01336	0.997299	0.992097	1.00259	0.994655	0.991524	1.00098	1.00444	1.00103	1.00401	0.999667	0.99995	1.00664	0.998184	0.998525	1.00176	1.00153
DBNDD2	1.0043	0.992591	1.00613	1.0041	0.993774	1.01684	1.00147	1.00107	1.00418	1.00278	0.994568	1.00354	1.00554	1.00549	1.00534	1.00619	0.982201	1.00133	1.01063	0.995552	1	1.00252	1.00053
DBNL	1.00111	1.00963	1.00049	0.998322	1.00829	1.00307	1.00181	1.0016	0.997279	1.0015	1.01442	1.0051	0.999462	1.00365	1.00387	0.999095	1.00741	1.00159	1.00158	1.00636	0.999183	0.999674	1.00204
DBT	1.0031	0.996742	1.00525	1.00421	1.00132	1.00257	1.00269	1.00403	1.00445	1.00462	0.999036	1.00216	1.00732	1.00219	1.00255	1.00227	1.0021	1.00413	0.999551	1.00809	1.00466	1.00311	1.00196
DCAF10	1.00313	0.997784	1.00255	1.0025	1.00057	1.00327	1.00319	1.00211	1.00302	1.00184	1.00197	1.00323	1.00418	1.00267	1.00242	1.00199	0.999655	1.00232	0.998043	1.00692	1.00865	1.00261	1.00119
DCAF11	1.00471	0.998332	0.996963	1.00023	1.00611	1.00353	1.00644	1.00125	0.99727	1.0011	1.00049	0.999303	1.00083	1.00165	1.00191	1.0014	0.999312	1.00296	1.00054	1.00355	1.00498	1.0041	1.00119
DCAF12	1.00357	0.992415	0.99838	1.00246	1.00097	1.00194	1.00229	1.00306	1.00081	1.00324	1.00207	1.00013	1.00383	1.00001	1.0013	1.00186	1.0021	1.00197	0.998846	1.00421	1.01034	1.00234	1.00187
DCAF13	1.00609	0.970283	1.00539	1.00529	0.995265	1.00279	1.00475	0.994934	1.00245	1.00541	0.985059	0.992118	1.00527	0.997116	0.999046	1.00657	0.991017	0.999864	1.00764	0.996428	0.99686	0.997993	1.00094
DCAF16	1.00257	1.00738	1.00362	1.00308	1.00132	1.00199	1.00584	1.00279	1.0041	1.00501	0.994395	1.00019	1.00452	1.00216	1.00074	1.00148	0.990821	1.00289	1.00292	1.00313	1.00337	1.00385	1.00203
DCAF5	1.00187	1.00865	1.00456	1.00378	1.00342	1.00458	1.00385	1.00342	1.00412	1.00273	0.996315	0.99434	1.0067	1.00669	1.00466	1.00198	0.995866	1.00236	0.998426	1.00773	1.00916	1.00283	1.00294
DCAF6	1.0029	1.00471	1.00355	1.00273	1.00312	1.00472	1.0039	0.99987	1.00161	1.00446	0.997442	1.00003	1.0049	1.00125	1.00334	1.00296	1.00124	1.00318	1.00155	1.00378	1.0049	1.00038	1.00218
DCAF7	1.00817	1.00231	0.993843	0.999364	1.00582	1.00054	1.00732	1.00251	0.99971	1.00298	1.01122	1.00939	1.00595	1.00428	1.00612	1.00876	1.02965	1.00168	1.00479	1.0014	1.0012	1.00394	1.00156
DCAF8	1.00116	1.00234	0.999664	0.998495	1.00388	1.00309	1.00398	0.997185	0.996706	1.00123	0.99473	1.00022	1.00294	1.00241	1.00338	1.00078	1.00261	1.00425	1.00604	1.00048	1.00107	0.998731	1.00162
DCBLD2	1.00216	0.992815	1.01947	1.0053	1.00028	1.00402	0.999527	1.00141	1.01681	0.988782	0.997334	1.02972	1.0157	1.00148	1.00044	1.00284	1.00297	1.00274	1.00391	1.00273	1.0057	1.00425	1.00274
DCN	0.999554	1.01207	1.0097	0.997544	1.01033	1.00262	0.994814	1.01662	1.0127	1.00173	1.02107	1.01301	1.00467	0.999802	1.00493	1.00129	1.0422	1.00309	0.9935	1.01793	1.00992	1.00375	1.00473
DCTD	1.00225	1.00756	1.00887	1.00747	1.00246	1.00174	0.996891	1.01409	1.01197	1.00587	1.00866	1.00569	1.01049	1.00066	1.00664	1.00365	1.00171	1.00325	0.999221	1.0094	1.00849	1.00723	1.0034
DCTN1	1.00305	1.00132	1.00265	1.00229	1.00107	1.00392	1.00436	1.00074	0.999235	1.00205	0.997792	0.99689	0.998966	0.9974	1.00121	1.0016	1.00076	1.00254	1.00451	0.999789	1.00212	1.0041	1.00225
DCTN2	1.00174	1.00371	0.999963	1.00551	1.00217	0.999972	1.00022	1.009	1.00337	1.0026	1.00928	1.00529	0.999099	1.00035	1.0058	0.999117	1.03754	1.00133	1.00124	1.00272	1.00329	1.00045	1.00067
DCTN3	1.00343	0.993886	0.99802	1.00232	1.00075	1.00228	1.00215	1.00348	1.0011	1.00264	1.00224	0.999959	1.00395	1.00071	1.00105	1.00141	1.00133	1.00194	0.998388	1.00469	1.01011	1.00242	1.00171
DCTN4	0.999227	1.01914	1.00802	0.995779	1.01211	0.998867	0.995488	1.01013	1.00717	1.00385	1.01175	1.00006	1.00422	1.00356	1.00155	0.997726	1.02469	1.0019	0.994155	1.01198	1.01184	1.0033	1.00108
DCTN5	1.00237	1.00327	1.00434	1.00446	1.00208	1.00122	1.0117	0.995069	0.990799	1.00375	0.999492	0.996847	0.99971	1.00124	1.00046	1.00344	0.998449	1.00261	1.00326	1.00056	1.00414	1.00368	1.00164
DCTN6	1.00173	1.01421	1.00753	1.00393	1.00385	1.0017	1.00045	1.00439	1.00898	1.00389	1.00473	1.00514	1.00685	1.00618	1.00494	1.00336	0.998176	1.00283	0.99632	1.00834	1.00999	1.00333	1.00131
DCTPP1	1.00156	1.01577	1.00571	1.00527	1.00168	1.00129	1.00581	1.00162	0.998978	1.00452	1.00363	0.996632	0.997409	1.00867	1.00258	1.00478	1.00022	1.00364	1.00259	1.00357	1.00517	1.0035	1.00135
DCUN1D1	1.00414	0.98773	1.00139	1.0001	1.0007	1.00108	1.00821	0.993405	0.996804	1.00377	0.986488	0.998174	0.999442	0.999033	1.00197	1.00382	0.973938	1.00262	1.01835	0.992426	0.990449	0.998673	1.00102
DCUN1D4	1.00018	1.01781	1.00941	1.00077	1.00285	1.00291	1.00233	1.00323	1.00791	1.00341	1.00246	1.00568	1.00464	1.00305	1.00165	1.00263	1.00438	1.00278	0.999977	1.00471	1.00547	1.00398	1.00205
DCUN1D5	1.00288	0.992085	1.00681	1.00008	1.00284	1.00289	1.00065	1.00354	1.0065	1.00273	1.00195	1.00799	1.00711	1.00295	1.00159	1.00281	1.00273	1.00224	0.998123	1.00892	1.0091	1.00176	1.0015
DCXR	1.00845	1.00232	0.981778	1.0012	1.00052	1.0079	1.00589	1.00147	0.999141	1.00168	1.01313	1.00793	0.995937	1.00757	1.00964	1.00919	1.03853	0.999727	1.00778	1.00509	0.999008	1.00642	1.00007
DDA1	1.00209	1.0126	0.996368	1.00018	1.00103	1.00892	1.00696	1.00465	0.996402	1.00035	1.0046	1.00224	0.997649	1.0082	1.00802	1.00302	1.00251	0.999977	1.01444	0.995689	0.989392	1.00051	1.00105
DDAH2	1.00339	0.997383	1.00151	0.993753	1.00843	1.00994	1.0103	0.996706	0.991855	0.994261	0.993046	1.02554	0.994487	0.997354	1.01495	0.991379	0.996517	1.00863	1.01337	0.990801	0.993019	0.996452	1.00129
DDB1	1.00176	1.00081	1.00196	1.00149	1.00212	1.0034	1.00581	0.999571	0.994469	1.00586	1.00118	0.995195	0.998949	1.00274	1.00211	1.00288	0.999162	1.00157	1.01045	0.995774	0.996437	1.00344	1.00072
DDIT3	1.00169	1.00381	0.999228	1.00549	1.00204	0.999773	1.00047	1.00933	1.00324	1.00247	1.00841	1.00491	0.99907	1.00045	1.00635	0.998895	1.03579	1.00102	1.00128	1.00271	1.00314	1.00057	1.00054
DDIT4	1.00204	1.0013	1.00736	1.0052	1.00036	1.00289	1.00059	1.00366	1.00322	1.00263	0.99648	1.00104	1.00169	0.998664	0.998868	0.997319	0.995535	1.0019	1.00689	0.999638	0.999143	1.00196	1.00165
DDOST	0.999274	1.02301	1.00132	0.995041	1.01115	1.00253	0.992244	1.01723	1.01064	0.997568	1.01285	1.01209	1.00263	1.01545	1.01536	1.0019	1.01942	1.00336	0.990109	1.02026	1.01279	1.00331	1.00263
DDR1	1.0028	1.00507	1.00114	1.00162	1.00196	1.00677	1.00881	0.997998	0.993855	0.99791	0.998863	1.01464	0.998919	0.996501	1.01757	0.994768	1.00024	1.00593	1.0108	0.993979	0.994273	0.999781	0.998715
DDRGK1	1.00284	1.00621	0.996232	1.00258	1.00469	1.0014	1.01659	0.99387	0.988621	1.00525	1.00098	0.995432	1.00342	1.00793	1.01204	1.00651	1.0111	1.0025	1.0138	0.995427	0.994932	1.00308	1.00263
DDT	1.00231	1.00276	1.00012	1.00032	1.0159	0.999731	1.00054	0.999844	1.01264	1.00209	1.00464	1.01329	1.00395	1.00873	1.00785	0.999206	1.0587	1.00225	0.960036	1.04218	1.05001	1.00367	1.00147
DDX1	1.00294	0.994898	1.0027	1.00223	1.00244	1.0027	1.00365	1.00223	1.00013	1.00334	1.0013	0.997071	0.998786	1.00081	0.999117	1.00283	1.00054	1.00309	1.00931	0.996914	0.995879	0.998423	1.00082
DDX17	1.00153	1.00323	0.998779	1.00158	1.00938	1.0033	1.00165	1.00787	1.00357	1.00324	1.01533	1.00581	1.00412	1.01161	1.00922	1.00281	1.03908	1.00342	1.00222	1.00303	1.0039	0.998902	1.00144
DDX18	1.00178	1.00073	1.00416	1.00414	1.0014	1.00324	1.00392	1.00148	1.00236	1.00371	1.00234	1.00376	1.00183	1.00063	1.00112	1.00396	0.999114	1.00214	1.00378	1.00102	1.00296	1.00444	1.00099
DDX19A	1.00233	1.00626	1.0068	1.00369	1.0057	1.00311	1.00065	1.00945	1.00882	1.00481	1.00744	1.00378	1.009	1.00593	1.00437	1.00474	1.00206	1.0031	0.999524	1.00464	1.0089	1.00247	1.0005
DDX21	1.00312	1.00138	1.00464	1.00315	1.0023	1.00231	1.00342	1.00337	1.00451	1.00437	0.996091	1.00132	1.00489	0.999284	0.999019	1.002	0.996697	1.00261	1.00453	1.0013	1.00336	1.00198	1.00193
DDX23	1.003	1.00141	1.00084	1.00138	1.00228	1.00617	1.00195	1.00363	1.0051	1.0035	1.00346	1.00239	1.00219	1.00254	1.00192	1.00155	1.00408	1.00294	1.00208	1.00305	1.00367	1.00212	1.00152
DDX24	1.00185	1.00787	1.00543	1.00263	1.00467	1.0054	1.00296	1.00173	1.00194	1.00228	0.99583	0.994628	1.00567	1.00185	1.00024	0.999729	0.998652	1.00395	1.02414	0.979659	0.982552	1.00458	1.00157
DDX27	1.00261	0.996751	1.0046	1.00311	0.995841	1.01067	1.00304	0.999919	1.00328	1.00226	0.993942	1.00334	1.00591	1.00332	1.00425	1.0061	0.972513	1.00165	1.0149	0.990663	0.994365	1.00197	1.00107
DDX39A	1.00131	1.01173	0.99688	1.0057	0.988844	1.0101	1.01397	0.999979	0.989151	1.00008	1.00566	1.0026	0.991487	1.01059	1.00745	1.00505	1.0026	1.00124	1.00669	1.00146	0.999341	1.00235	1.0012
DDX39B	1.00306	1.00233	1.00199	0.997787	1.00468	1.0091	1.00962	0.99695	0.992558	0.99585	0.996695	1.01898	0.99694	0.996411	1.01639	0.992697	0.99767	1.00763	1.01163	0.993324	0.994037	0.998249	0.999793
DDX41	1.00291	1.00236	0.996536	1.00156	1.00333	1.00163	1.01422	0.997197	0.991814	1.00255	0.994443	0.991306	1.00066	1.00457	1.0013	1.00453	0.998059	1.00003	1.00691	0.997836	0.998542	1.00137	1.00147
DDX42	1.00794	1.0008	0.99373	0.999442	1.00545	1.00133	1.00737	1.00346	1.00011	1.00343	1.00946	1.00853	1.00539	1.00358	1.00499	1.00866	1.02733	1.00181	1.00585	1.00003	1.00017	1.00392	1.0018
DDX46	1.00077	1.00313	1.00323	0.999428	1.0009	1.00499	0.99977	1.0054	1.00688	1.0004	0.99723	1.00133	1.00122	0.997031	1.00271	1.00001	1.00075	1.00171	0.990333	1.01707	1.01512	1.00114	1.00054
DDX49	1.0024	1.00626	0.996576	1.00117	1.00363	1.00163	1.00827	1.00227	0.997617	1.00176	1.00332	1.00203	1.00076	1.0044	1.00745	1.0027	0.998292	1.00142	1.01106	0.995796	0.989797	1.00063	1.00076
DDX5	1.00818	0.99842	0.993264	0.999328	1.00452	1.00268	1.00688	1.00306	1.00091	1.00347	1.00804	1.00867	1.00382	1.00269	1.00381	1.00914	1.02227	1.00189	1.00682	0.997334	0.99881	1.00346	1.00175
DDX50	1.00306	1.00111	1.00463	1.00285	1.0022	1.00226	1.00348	1.0034	1.00432	1.00435	0.996506	1.00126	1.00515	0.999519	0.999034	1.00223	0.996785	1.00258	1.00435	1.00122	1.0035	1.00192	1.00197
DDX54	1.0031	0.999466	1.00372	1.00095	1.00376	1.00206	1.00344	1.00528	1.00258	1.00198	0.998271	0.999829	1.00436	1.00069	1.00241	1.00229	0.992362	1.0017	1.00989	0.993366	0.998773	1.00183	1.00203
DDX56	1.00131	1.00905	0.998544	0.998331	1.00789	1.00231	1.00304	1.0011	0.996758	1.00111	1.01309	1.00516	0.999149	1.00311	1.00335	0.999113	1.00523	1.00107	1.00288	1.00554	0.998674	0.998378	1.00206
DDX6	0.999304	1.00845	1.00403	0.999626	1.00578	0.999519	0.99629	1.00762	1.00574	1.00106	1.00564	1.00854	1.00517	1.0019	0.992917	1.00191	1.01222	1.00175	0.996871	1.01338	1.00823	0.999849	0.999873
DDX60	1.00219	1.00456	1.00725	1.00548	1.00273	1.00203	0.997601	1.01267	1.01155	1.00497	1.0089	1.00469	1.00817	1.00088	1.00473	1.00296	1.00129	1.00206	0.999608	1.00745	1.00725	1.00661	1.00344
DEAF1	1.00035	1.0272	0.998538	0.996883	1.006	1.00602	1.0049	0.998665	1.00499	1.0012	1.01396	0.995774	0.993262	1.01375	1.01222	1.00268	0.996206	1.00391	1.03014	0.978119	0.96957	0.99964	0.999621
DECR1	1.00471	0.982182	1.00631	1.00225	1.00071	1.00059	1.00179	1.00034	1.00591	1.00572	0.996136	0.997773	1.00771	0.998929	0.998843	1.00905	0.992595	0.99973	1.00676	0.996552	0.999924	0.998971	1.00165
DEDD	1.00122	1.00454	1.00212	0.99964	1.00379	1.00428	1.00325	0.998291	0.997967	1.00164	0.996055	0.999759	1.00318	1.00054	1.00293	1.00154	1.00265	1.00379	1.00297	1.00315	1.0045	0.999248	1.00182
DEF8	1.00647	1.00078	0.996588	1.00339	1.00772	1.00213	1.00312	1.00393	1.00918	1.00506	1.01251	1.00432	1.01004	1.01207	1.00753	1.00758	0.994881	1.00059	0.996662	1.01093	1.01204	1.00631	0.999589
DEGS1	1.00386	0.988668	1.0013	1.00664	0.998494	1.00405	1.00477	0.998609	1.00365	1.00336	0.997783	1.00578	1.00128	0.997923	0.998815	1.00392	0.994436	1.00205	1.01647	0.99027	0.992078	1.00221	1.00099
DEK	1.00311	0.998358	1.00485	1.00431	1.00106	1.00284	1.00819	0.992064	0.999747	1.00454	0.99301	1.00271	1.00529	0.999458	1.0102	1.00265	1.00138	1.0043	1.00588	1.00027	1.00197	1.00303	1.00162
DELE1	1.00054	1.00798	1.00406	0.998791	1.00702	1.00103	0.998867	1.00492	1.00606	1.00347	1.00675	1.00422	1.00496	1.00181	1.00264	1.00004	1.01325	1.00098	0.995861	1.00954	1.01141	1.00255	1.00095
DENND10	1.00234	0.997533	1.00524	1.00497	1.00447	1.002	1.00403	1.00098	1.00338	1.00389	1.00145	1.00015	1.00634	1.0041	1.00028	1.00855	1.00706	1.00228	1.00535	1.00112	1.00117	1.00421	1.00243
DENND2D	1.00317	0.998652	1.00004	1.00138	1.00408	1.00171	1.00406	1.00166	1.00188	1.00383	0.99757	1.00094	1.00504	1.00134	1.00229	1.00201	1.00138	1.00322	1.003	1.00228	1.00386	1.0045	1.00137
DENND5A	1.00051	1.01136	1.00779	1.00314	1.00114	1.00384	0.99616	1.00347	1.0125	1.00366	1.00802	1.00351	1.00881	1.00834	1.00526	1.00177	0.99865	1.00135	1.00029	1.00916	1.00509	1.00035	1.00239
DENR	1.00438	0.99958	1.00193	1.00407	1.00269	1.0032	1.00326	1.00257	1.00261	1.00466	0.997206	1.00061	1.0076	1.003	1.00338	1.00358	0.992928	1.00274	1.00367	1.0017	1.00214	1.00215	1.00204
DERL1	1.0054	0.977141	1.00327	1.0121	0.991352	1.00425	1.0056	0.992989	1.00213	1.00545	0.983189	0.995931	1.00627	0.999913	1.00023	1.00521	0.987784	0.999794	1.00713	0.998593	0.999196	0.998488	1.00154
DERL2	1.00047	1.02312	1.00185	0.999872	1.00668	1.00339	1.00052	1.00632	1.00201	1.00157	1.00836	1.00148	1.00202	1.00755	1.00717	1.00086	1.02356	1.00312	1.0013	1.00404	1.00304	1.00023	1.00388
DESI1	1.00378	0.998296	0.995812	1.00154	1.00669	1.00201	1.00138	1.00503	1.00234	1.00369	1.00821	1.0013	1.0056	1.0088	1.00696	1.00347	1.03005	1.00192	1.00636	0.99902	0.999772	0.999284	1.00129
DESI2	1.00966	0.971511	0.999432	1.00683	1.00155	0.999881	1.00741	1.00176	1.00167	1.00434	0.99424	1.00449	1.00204	1.00374	0.997369	1.00584	0.992188	1.00176	1.01694	0.990855	0.992588	1.00415	1.00289
DEXI	1.0029	0.999042	1.0022	1.00425	1.00163	1.00183	1.00636	0.997866	0.999373	1.00172	0.997527	1.00327	1.0024	1.00095	1.0017	1.00333	0.995181	1.00295	1.00378	1.00126	1.00344	1.00368	1.00149
DFFA	1.00313	1.00256	1.00404	1.0048	1.00158	1.00377	1.00501	1.00205	1.00194	1.00419	1.00366	1.00299	1.00638	1.0104	1.01103	1.00562	0.995905	0.998946	1.00089	1.00396	1.00662	1.00262	1.00102
DGAT1	1.00649	1.00445	0.993578	1.0028	1.00688	0.993872	1.04695	0.97259	0.963279	1.01366	0.999644	0.978825	0.986331	1.02169	1.00451	1.00877	0.97034	1.00187	1.02631	0.980425	0.982159	1.00422	0.999551
DGCR2	1.00384	1.00525	0.998212	1.00162	1.01409	1.00058	1.00894	0.996834	0.997291	1.00201	1.01022	1.00967	1.00798	1.00869	1.00595	1.00009	1.04234	1.00235	0.975962	1.02715	1.03948	1.00529	1.00186
DGCR6L	1.00243	1.00471	0.999496	1.00152	1.01447	0.99979	1.00442	0.998314	1.00459	1.00144	1.00762	1.01314	1.00494	1.00988	1.00693	1.00013	1.04753	1.00225	0.966693	1.03551	1.04821	1.00446	1.0015
DGKZ	1.00201	1.00267	1.00054	1.00236	1.00374	1.0032	1.00259	1.00141	1.0012	1.00266	1.00711	1.0034	1.00212	1.00405	1.00295	1.00332	1.001	1.00308	1.00814	0.999294	0.999485	1.00354	1.00091
DGUOK	1.00312	1.00137	1.00355	1.0022	1.00065	1.0047	1.00478	1.00162	0.999202	1.00216	0.998068	0.997059	0.99968	0.997084	1.00077	1.0011	0.999547	1.00242	1.00441	1.00011	1.00208	1.00338	1.00241
DHCR24	1.00455	0.991284	1.00418	1.00457	0.999212	1.00302	1.00368	1.00136	1.00704	1.00483	0.998942	0.999613	1.00145	0.998596	0.999937	1.00177	0.980372	1.00327	1.00464	1.00021	1.0025	1.00164	1.00103
DHCR7	1.00528	0.999555	0.994527	1.00053	1.00314	1.00308	1.00897	1.00024	0.996564	1.00584	1.00416	0.991427	1.00188	1.00507	1.00217	1.00498	0.995318	1.00075	1.00959	0.997266	0.994449	1.00265	1.00085
DHPS	1.00202	1.00798	0.99625	1.00198	0.996649	1.00711	1.01693	0.997064	0.990916	1.00122	1.0044	1.00601	0.990615	1.01137	1.0067	1.0067	0.999789	1.00235	0.998302	1.01168	1.01102	1.00459	1.00068
DHRS3	1.00194	1.00807	1.00322	1.00288	1.00304	1.00443	1.00371	1.00522	1.00364	1.00183	1.00484	1.00657	1.00447	1.01357	1.01385	1.00425	1.00728	1.00085	0.997233	1.00841	1.00845	1.00347	1.00108
DHRS7	1.00293	0.999874	1.00877	1.00429	1.00291	1.0046	1.00142	1.00362	1.00838	1.00513	0.995966	0.992437	1.0081	1.00309	1.00286	1.00205	0.995623	1.00218	0.999489	1.00624	1.00708	1.00208	1.00231
DHTKD1	1.0015	1.00069	1.00689	1.00764	0.998387	1.0091	0.998901	1.00672	1.00909	1.00233	1.00031	1.00178	1.00528	1.00123	1.00139	1.00169	1.01493	1.0031	1.0097	0.999629	1.00072	1.00063	1.00231
DHX15	1.00226	1.00875	1.00427	1.00253	1.0011	1.00184	1.00611	1.00186	1.0037	1.00439	0.993652	1.00066	1.00457	1.00171	1.00063	1.00123	0.993413	1.00264	1.00298	1.00306	1.00329	1.00383	1.00203
DHX16	1.00239	1.00526	1.00128	1.00291	1.0014	1.00543	1.00805	0.999003	0.994787	0.999473	0.996793	1.01261	0.999618	0.996475	1.01707	0.996995	1.00271	1.00528	1.00995	0.994717	0.995785	1.00074	0.998715
DHX29	1.00272	1.00391	1.0054	1.0048	1.0031	1.00161	1.00096	1.00516	1.00736	1.00456	1.00786	1.00293	1.00865	1.00064	1.00316	1.00314	1.0057	1.00275	0.996909	1.00918	1.01211	1.00274	1.00229
DHX30	1.00406	1.00537	0.997584	1.00188	1.00332	0.998518	1.01902	0.993694	0.987675	0.984903	1.01794	1.03142	1.00449	1.01094	1.01069	1.00511	1.01496	1.00219	1.00621	1.00231	1.00028	1.00583	1.003
DHX36	1.0038	0.979614	1.00864	1.00459	1.00208	1.00147	1.00058	1.0016	1.00579	1.00203	0.998116	1.01203	1.0039	0.997141	1.00125	1.00122	0.987093	1.00496	1.02857	0.98119	0.982086	1.00013	1.00327
DHX38	1.00213	1.00514	1.00601	1.00346	1.0055	1.00265	1.00002	1.00882	1.00897	1.00465	1.0077	1.00505	1.00867	1.00583	1.0041	1.00422	1.00017	1.00304	0.999751	1.00444	1.00956	1.00145	1.00053
DHX9	1.00313	1.00094	1.00469	1.00434	1.00015	1.0064	1.00144	0.99988	1.00199	1.00447	0.999571	1.00354	1.00264	1.002	1.00423	1.00359	1.00079	1.00291	1.00086	1.00512	1.00626	1.00336	1.00257
DIAPH1	1.00073	1.00713	1.00424	0.999077	1.00592	1.00097	0.998992	1.00482	1.00639	1.003	1.00383	1.00408	1.00427	1.0009	1.00283	1.00008	1.01284	1.0011	0.995592	1.00932	1.0116	1.00252	1.00091
DICER1	1.00199	1.00752	1.00422	1.00254	1.0048	1.00563	1.00335	1.00194	1.00235	1.00229	0.996033	0.994422	1.00442	1.00031	0.999799	0.999686	0.997662	1.004	1.02155	0.98154	0.985699	1.00629	1.00187
DIDO1	1.00346	1.00228	1.00185	1.00425	1.00008	1.00437	1.01227	0.994069	0.99081	1.00455	1.00124	0.997529	1.00119	1.00152	1.00571	1.01247	0.967337	1.00084	1.03139	0.974295	0.973859	1.001	1.001
DIP2A	0.990105	1.06668	1.00241	0.994864	1.01201	1.00222	0.988831	1.02774	1.00296	1.00165	1.03862	0.991192	0.996087	1.00613	1.01223	0.999292	1.07757	0.999571	0.991092	1.0255	1.007	1.00462	1.00103
DIPK2A	1.00466	0.976323	1.00885	1.00508	1.00182	1.00191	1.00138	1.00105	1.00618	1.001	0.999648	1.01864	1.00477	0.999198	1.00074	1.00193	0.991381	1.00399	1.02053	0.987628	0.991492	1.00107	1.00196
DIS3L	1.00198	1.00438	1.00565	1.00251	1.00301	1.00232	1.00283	1.00221	1.00101	1.00337	1.00098	1.0018	1.00327	1.0028	1.0012	1.00377	0.986091	1.0018	1.00253	1.00354	1.00042	0.99956	1.00077
DLAT	1.00168	0.998968	1.00611	0.999371	1.00474	1.00293	0.999162	1.00425	1.00767	1.00156	1.00345	1.00842	1.00618	1.00307	1.00046	1.00245	1.00547	1.00194	0.995506	1.01531	1.00986	1.00165	1.00127
DLD	1.00152	1.00273	1.00847	1.00356	1.00239	1.00136	1.00171	1.00451	1.00417	1.00245	1.00072	1.00455	1.00567	1.0037	1.00556	1.00367	1.00011	1.00175	0.992592	1.01618	1.01488	1.00374	1.00276
DLG1	1.00711	0.986694	1.00372	1.0131	0.989261	1.00675	1.01167	0.995018	0.999116	1.01134	0.984868	0.988944	1.00457	0.997224	1.00235	1.002	0.985992	1.00356	1.00286	1.00129	1.00571	0.999023	1.0017
DLGAP4	1.00383	1.00155	0.995989	1.00166	1.0013	1.00501	1.00227	1.00342	1.00072	1.00154	1.00419	1.0016	0.999843	1.00577	1.00449	1.00511	0.997086	0.999902	1.00547	1.0008	0.998705	1.00304	1.00114
DMAC1	1.0046	0.986208	1.00565	1.00603	1.00112	1.00088	1.00853	0.99745	1.00083	1.00568	1.00001	1.0001	1.00753	1.00159	1.00166	1.00341	1.00363	1.00117	0.996837	1.00666	1.01345	1.00143	1.00231
DMAP1	1.00275	1.00068	1.00274	1.00246	1.00064	1.00302	1.00348	1.00263	0.99903	1.00435	0.997871	0.995155	0.998834	0.999343	0.99915	1.00144	0.993067	1.0018	1.00844	0.995116	0.998113	1.00165	1.00011
DMTF1	1.00222	1.00268	1.00343	1.00413	1.00254	1.00261	1.00163	1.00323	1.00474	1.00307	1.00718	1.00571	1.00473	1.00477	1.00288	1.00262	0.998294	1.00061	0.995156	1.01454	1.00905	1.00279	1.00203
DNAAF2	1.00301	0.992459	1.01249	1.00363	1.00304	1.00379	1.00217	1.00218	1.00933	1.00267	0.995616	0.996669	1.00916	0.997801	1.00104	1.00048	0.998775	1.00316	1.0038	0.999847	1.00476	1.0031	1.00159
DNAJA1	1.00417	0.988977	1.00011	1.00258	1.00146	1.00065	1.00359	1.00233	1.00122	1.00319	0.999832	1.00015	1.00396	0.999947	1.00112	1.00197	1.0034	1.00178	0.99843	1.00464	1.01104	1.0025	1.00183
DNAJA2	0.999477	1.02222	1.01013	1.00524	1.00131	1.00344	1.00229	1.00655	1.00725	1.00039	1.00485	1.00882	1.00302	1.00492	1.00318	1.00296	1.00098	1.00299	1.0026	1.0021	1.00273	1.00254	1.00094
DNAJA3	1.00273	1.00436	1.00036	1.00557	0.999686	1.00365	1.00845	0.998041	0.996343	1.00072	0.999949	1.00575	1.00273	1.00574	1.00335	1.00446	0.995173	1.00171	1.00262	1.00245	1.00402	1.00446	1.00105
DNAJB1	1.0012	1.01164	0.997026	1.006	0.988788	1.01	1.01338	1.00033	0.990146	1.00025	1.00598	1.00239	0.991666	1.01021	1.00788	1.00507	1.00221	1.00099	1.00804	1.00093	0.997938	1.00195	1.00121
DNAJB11	1.00507	0.98612	1.0015	1.00501	0.995495	1.00501	1.01345	0.991701	0.994962	1.00596	0.982669	0.994066	0.998966	1.00067	1.00245	1.00345	0.977748	1.00308	1.0075	0.998317	0.999338	0.99983	1.00133
DNAJB12	1.00213	1.00118	1.00699	1.00514	1.00035	1.00312	1.00059	1.00337	1.00299	1.00268	0.996878	1.00059	1.00156	0.998661	0.998995	0.997163	0.995873	1.00182	1.00709	0.999483	0.998672	1.00195	1.00169
DNAJB2	1.0013	1.00371	1.00302	1.00284	1.00019	1.00547	1.00262	1.00127	1.00352	1.00293	1.00783	1.00678	1.00256	1.00529	1.00301	1.00015	1.06077	1.00195	0.99723	1.01339	1.00715	1.00149	1.00176
DNAJB6	1.00402	1.00468	1.00024	1.00375	1.00743	1.00232	1.01007	1.00009	0.997806	0.999683	0.998071	1.01335	0.997964	1.00729	1.00646	1.00622	1.01698	1.00269	0.9922	1.01569	1.01455	1.00578	1.00416
DNAJC10	1.00138	1.00042	1.0032	0.996438	1.01098	1.001	0.997692	1.00664	1.00412	0.999886	1.01028	1.01201	1.00437	1.00177	1.00377	0.998724	1.02916	1.00268	0.993395	1.01911	1.00718	1.00131	1.00418
DNAJC11	1.00347	1.00001	0.999696	1.00513	1.00082	1.00335	1.00707	1.00057	1.00087	1.00398	1.00489	1.00064	1.00426	1.0107	1.01017	1.00386	0.992669	0.999878	1.0021	1.00338	1.0063	1.00291	1.00083
DNAJC13	1.00409	0.990362	1.00195	1.00328	1.00266	1.00172	1.00153	1.00217	1.00406	1.00015	1.00713	1.0319	1.00549	1.00322	1.00257	1.00425	0.997405	1.00366	1.01301	0.995995	0.997012	1.0034	1.0018
DNAJC19	1.00414	0.987594	1.00177	1.00017	1.00122	1.00111	1.00795	0.993269	0.997067	1.00347	0.985734	0.998499	0.999441	0.998869	1.00183	1.00389	0.974416	1.0024	1.01963	0.991326	0.989003	0.998794	1.00133
DNAJC2	1.00165	1.00353	1.00615	1.00195	1.00423	1.00028	1.00123	1.00473	1.00318	1.00242	1.00291	1.00304	1.00321	1.00639	1.00719	1.00385	0.997	1.00181	0.993469	1.016	1.01462	1.00383	1.00228
DNAJC21	1.00472	0.98773	1.0021	1.00346	1.00255	1.00184	1.00142	1.00223	1.00493	1.00398	1.00203	1.00418	1.00899	1.00176	1.00356	1.00357	0.999676	1.00255	1.00088	1.00383	1.00369	1.00278	1.00255
DNAJC3	1.00279	1.00434	1.00233	1.00013	1.00379	1.0022	1.00301	1.00511	1.0037	1.00286	1.00839	1.00861	1.00684	1.00266	1.002	1.00342	1.0123	1.00385	1.0024	1.00586	1.00339	1.00458	1.00364
DNAJC30	1.00327	0.999099	0.996595	1.00707	0.997191	1.00504	1.00599	0.998246	0.998727	1.0021	1.0023	1.002	1.00174	1.00273	1.00012	1.0024	0.993425	1.00013	1.00271	1.00376	1.00337	1.00009	1.00159
DNAJC4	1.0036	1.00185	0.997965	1.00409	1.00073	1.00127	1.00937	0.994073	0.994597	1.00561	0.999738	0.9922	1.00047	1.0071	1.00199	1.00206	0.995111	1.0009	1.01926	0.985045	0.9837	1.0039	1.00161
DNAJC5	1.00453	1.00437	1.00096	1.0067	1.00202	1.00293	1.01751	0.991526	0.985977	1.00543	1.00587	0.992655	1.00091	1.00432	1.00808	1.01435	0.964685	0.999022	1.03124	0.975843	0.973562	1.00185	1.00162
DNAJC7	1.00071	1.02097	1.00397	1.0051	1.0042	1.00223	0.996161	1.0171	1.01363	1.00403	1.01301	1.00221	1.00122	1.01319	1.00902	1.00571	1.02249	1.00199	1.00659	1.00074	0.99489	1.00122	1.00053
DNAJC8	1.00232	1.00411	1.0018	1.00016	1.0026	1.00487	1.00249	1.00447	1.0035	1.00151	0.998107	1.00365	1.002	1.0047	1.00675	1.0015	1.00408	1.00367	1.0011	1.00453	1.00612	1.00315	1.00082
DNAJC9	1.00233	1.00103	1.0067	1.00556	1.00057	1.00339	1.00063	1.003	1.0022	1.00335	0.995913	0.99883	1.00132	0.999061	0.999654	0.996693	0.996243	1.00184	1.00777	0.998969	0.99762	1.00211	1.00179
DNASE2	1.00139	1.00868	0.996942	1.00304	0.995289	1.00906	1.01645	0.997644	0.989358	1.00082	1.0057	1.00583	0.989334	1.01221	1.00685	1.00643	1.00105	1.00217	0.998859	1.01064	1.00903	1.00419	1.00091
DNM1L	1.0036	0.998255	1.00592	1.00321	1.00217	1.00255	1.00282	1.00382	1.0064	1.00488	1.00392	1.00453	1.00579	1.00298	1.00261	1.00167	1.00379	1.00354	1.00172	1.00215	1.00445	1.00344	1.00243
DNM2	1.00337	1.00358	0.996556	1.00165	0.999442	1.00186	1.01672	0.998748	0.991579	1.00288	1.00456	1.00001	0.996896	1.00769	1.00503	1.00755	0.996434	1.00193	0.996904	1.01025	1.01244	1.00347	1.00181
DNMT1	1.00412	1.00261	0.995487	1.00296	0.998902	1.00157	1.01361	1.0009	0.993674	1.00242	1.00194	0.998027	1.00093	1.00738	1.00589	1.00685	0.995275	1.00077	0.997897	1.00819	1.01177	1.00369	1.00242
DNMT3A	1.00283	0.996024	1.00069	1.00191	1.00271	1.0013	1.00322	1.00358	1.00135	1.0024	1.00092	1.00015	0.997506	1.00181	0.999464	1.00229	1.00249	1.00296	1.0026	1.00211	1.00062	0.998485	1.00139
DNPEP	1.00127	1.0037	1.003	1.00309	1	1.00552	1.00264	1.00127	1.00351	1.00281	1.00778	1.00663	1.00247	1.00544	1.00304	1.00022	1.0604	1.00201	0.997179	1.01326	1.00714	1.00153	1.00186
DNPH1	1.00284	1.00022	1.00378	1.00568	1.00143	1.0024	1.00763	0.999914	0.997008	1.00504	1.00278	0.999915	1.00343	1.00231	1.00457	1.00463	1.00195	1.00102	1.00432	1.00164	1.0015	1.00261	1.00133
DNTTIP1	1.00426	0.993251	1.00606	1.00429	0.994033	1.01596	1.00127	1.00092	1.00365	1.00282	0.996157	1.00392	1.00532	1.00552	1.00521	1.00652	0.980973	1.0012	1.01077	0.99529	1.00064	1.00247	1.00035
DNTTIP2	1.00405	0.994799	1.00572	1.00502	1.001	1.00307	1.00201	1.0039	1.00638	1.00463	1.00056	1.00302	1.00851	1.00127	1.00246	1.00218	1.00277	1.00411	0.999148	1.00988	1.00537	1.00276	1.00217
DPAGT1	0.999452	1.0086	1.00302	0.999213	1.00658	1.00018	0.996018	1.00798	1.00561	1.00163	1.00508	1.00864	1.00532	1.0026	0.993437	1.00142	1.01746	1.00237	0.997735	1.01212	1.00821	1.00007	1.00033
DPF2	1.00304	1.00433	0.999791	1.00422	1.00162	1.00157	1.0042	0.999886	1.00633	1.00463	1.00323	1.00193	1.00146	1.01291	1.00523	1.00353	1.00696	1.00177	1.0052	1.00013	0.997297	1.00538	1.0027
DPH3	1.00182	0.999774	1.0036	1.0047	1.00098	1.00243	1.00422	1.00262	1.00242	1.00215	1.0067	1.00957	1.00795	1.0034	1.00267	1.00348	1.0039	1.0016	1.00483	1.00138	1.00229	1.00271	1.00262
DPH7	1.00237	1.02487	1.00169	1.00478	1.00396	0.998628	1.01628	0.996913	0.989053	1.00565	1.01446	0.99527	0.992911	1.01626	1.00946	1.01008	1.00327	0.9996	0.982843	1.02679	1.02487	1.00597	1.00067
DPM1	1.0028	0.99798	1.00329	1.00252	0.996632	1.00806	1.00518	0.998718	1.00084	1.00218	0.994178	1.00374	1.00472	1.00203	1.00373	1.00659	0.972243	1.00133	1.02151	0.983876	0.988102	1.00212	1.00134
DPM2	1.00136	1.01064	1.00432	1.00189	1.00141	1.00424	1.00352	1.00421	0.997984	1.00284	1.00427	1.0013	1.00482	1.00813	1.00346	1.00305	0.999224	1.00177	1.00218	1.00137	1.00417	1.00375	1.00234
DPM3	1.00378	0.998945	0.996071	1.00041	1.00049	1.00506	1.01399	0.99185	0.986412	1.00125	0.998247	0.996812	1.00741	1.00804	1.00163	0.999391	0.99728	1.00205	1.02376	0.980709	0.978739	0.999246	1.00116
DPP3	1.00341	1.00786	0.997544	1.0018	1.00301	1.00374	1.00451	1.00161	1.00173	1.00257	1.00692	1.00117	0.997217	1.0122	1.00633	1.00368	1.00537	1.00208	1.00399	1.0038	1.00173	1.00571	1.00194
DPP7	1.00169	1.02569	1.00214	1.00291	1.00514	0.999039	1.01174	1.00156	0.99391	1.00463	1.01531	0.9966	0.996961	1.01821	1.00995	1.00841	1.00676	1.00032	0.982804	1.02618	1.02505	1.00605	1.00188
DPP8	1.00204	1.0045	1.0061	1.00263	1.00295	1.00239	1.00217	1.00218	1.00226	1.00305	1.00058	1.00202	1.00329	1.00263	1.00149	1.0036	0.986491	1.00202	1.00227	1.00312	1.00101	0.999685	1.001
DPP9	1.00081	1.00867	0.997799	1.00056	1.00584	1.0003	1.00924	1.00366	1.00062	1.00069	1.01478	1.00852	1.00359	1.01912	1.01031	1.00191	1.0174	1.00105	0.992687	1.01721	1.01804	1.00427	1.00133
DPY19L4	1.00502	0.975866	1.00411	1.00233	1.00007	1.00078	1.00396	0.998699	1.00348	1.00528	0.994821	0.997067	1.00651	0.997189	0.997779	1.00956	0.991239	0.999598	1.00805	0.995253	0.998599	0.998486	1.00156
DPY30	1.00309	0.994764	1.00331	1.00359	1.00212	1.00108	1.00363	1.00385	1.00375	1.00434	0.998117	1.0034	1.00111	1.00284	1.00068	1.0028	1.00193	1.00347	1.00343	1.00217	1.00119	1.00142	1.00171
DPYSL3	0.999727	1.01156	1.00549	0.997651	1.00935	0.999604	0.997404	1.00685	1.00632	1.00423	1.00836	1.00269	1.00496	1.00265	1.00185	0.998737	1.01979	1.00102	0.995852	1.01014	1.01149	1.00257	1.00083
DR1	1.00406	0.994043	1.0056	1.00498	1.00138	1.0028	1.00188	1.00383	1.00664	1.00488	1.00136	1.00308	1.00817	1.00071	1.00205	1.00216	1.00309	1.00402	0.998953	1.01006	1.00563	1.00272	1.0024
DRAM2	1.0034	0.998894	0.999792	1.00145	1.00355	1.00179	1.0041	1.00193	1.00182	1.00378	0.997343	1.0011	1.00553	1.00126	1.00216	1.0019	1.00137	1.00294	1.00278	1.0023	1.00398	1.00432	1.00127
DRAP1	1.00276	1.00811	0.998311	1.00302	1.00336	1.0019	1.00375	1.00169	1.00454	1.00362	1.00681	1.00279	0.996667	1.0134	1.00687	1.00319	1.00884	1.00217	1.00286	1.00412	1.00156	1.00538	1.00253
DRG1	1.00155	1.00506	0.997909	1.00156	1.01186	1.00427	0.999897	1.00627	1.00318	1.00252	1.00877	1.01082	1.00391	1.01047	1.00864	1.00096	1.05968	1.00291	0.990547	1.0211	1.01291	1.00144	1.00175
DRG2	1.00098	1.01227	1.00377	1.00257	1.00635	0.999743	1.00152	1.00404	1.00624	1.00399	1.00814	1.00097	1.00495	1.00758	1.00542	1.00146	1.02137	1.00344	0.999134	1.00616	1.00644	1.00417	1.00144
DROSHA	1.00508	0.981903	1.00209	1.00346	1.00253	1.00188	1.00305	1.00163	1.00211	1.00341	1.00184	1.00358	1.00846	1.00192	1.00458	1.00384	0.999579	1.00267	1.0026	1.00295	1.00295	1.00333	1.00254
DSG2	1.00535	1.00009	1.00189	1.00683	1.00057	1.00333	1.0053	1.00003	1.00201	1.00565	1.00035	0.997623	1.00578	1.00185	1.00138	1.00502	1.00853	1.003	1.00354	1.00166	1.00253	1.00318	1.0025
DSP	1.00419	0.994966	1.00517	1.00486	1.00136	1.00203	1.00513	0.997394	1.00525	1.00379	0.990458	1.00195	1.00446	0.998608	1.01072	1.00431	1.00203	1.00376	1.00503	1.00079	1.0017	1.00238	1.00121
DSTN	1.002	1.00755	1.00075	1.0026	1.00265	1.00247	1.0029	1.00299	1.00295	1.00235	1.00248	1.00122	1.00202	1.00773	1.01068	1.00575	1.00928	1.00243	1.00627	0.99854	0.999369	1.00284	1.00106
DTX3L	1.0037	0.990949	1.0011	1.00199	1.00394	1.0026	1.00157	1.00389	1.00581	0.995354	1.00987	1.03941	1.00554	1.00417	1.00318	1.00364	1.00103	1.00259	1.0112	0.998309	0.996161	1.00215	1.00191
DTYMK	0.999621	1.022	1.00193	1.00009	1.00803	0.999747	1.00536	1.00227	0.999236	1.00461	1.00935	0.995701	1.00238	1.00864	1.0016	1.00131	1.0418	1.00287	0.988546	1.02276	1.01657	1.00302	1.00173
DUS1L	1.0085	1.00157	0.981582	1.0018	0.999571	1.00764	1.00689	1.00098	0.998598	1.00163	1.01355	1.00756	0.995908	1.0077	1.00988	1.00934	1.03797	0.999954	1.00814	1.00448	0.998921	1.00675	1.00017
DUSP1	1.00139	1.00461	1.00088	1.00144	1.00342	1.00178	1.00484	1.00196	1.00006	1.00053	0.997455	0.998181	1.00136	1.00134	1.00056	1.00052	1.00972	1.00089	1.00129	1.00354	1.00316	1.00271	1.00156
DUSP11	1.00313	1.00093	1.0029	1.00256	1.00061	1.0048	1.00459	1.00199	0.999703	1.00203	0.998033	0.996918	0.999964	0.996916	1.00063	1.00115	0.998855	1.00227	1.00443	1.00012	1.00212	1.00349	1.00246
DUSP22	1.00374	0.995894	1.00602	1.00555	1.00036	1.00359	1.00649	0.999791	1.00442	1.00366	0.991276	1.00515	1.00606	0.999496	1.00989	1.00543	0.999595	1.00349	1.00499	1.00281	1.00432	1.00251	1.00235
DUSP23	1.00141	1.00192	0.997696	0.997798	1.00395	1.00253	1.0037	0.996324	0.99535	1.00066	0.993929	1.00102	1.00348	1.00411	1.00365	0.99987	1.00246	1.00425	1.00753	0.99895	0.999241	0.998737	1.00159
DUSP3	1.00229	1.01295	1.00277	1.00365	1.00337	1.00194	0.99929	1.0097	1.00778	1.0039	1.0101	1.0052	1.00654	1.01141	1.00637	1.0074	1.03074	1.00236	1.00498	1.00112	0.999752	1.00296	1.00116
DUSP6	0.999958	1.01077	1.00883	0.997758	1.01009	1.00215	0.995959	1.01554	1.01191	1.00134	1.02095	1.01319	1.00456	0.999944	1.004	1.00094	1.04164	1.00286	0.994574	1.01507	1.00892	1.00359	1.00473
DUT	1.00213	0.999881	1.00778	1.00306	1.00101	1.00486	0.999577	1.00455	1.00675	1.00313	0.998877	1.00353	1.00671	0.999856	1.00268	1.00265	1.00079	1.00289	0.990772	1.0199	1.0128	1.00258	1.00163
DVL1	1.00395	1.01033	0.987621	1.00106	1.00347	1.00655	1.01537	0.994913	0.990449	1.00124	1.01253	0.999804	0.998824	1.01261	1.01197	1.00375	0.999043	1.00078	1.00266	1.00765	1.00407	1.00366	1.00077
DVL3	1.00518	0.987732	1.00007	1.00067	1.00026	1.00217	1.01107	0.991574	0.995168	1.0049	0.986086	0.995545	0.998784	0.999391	1.00178	1.00399	0.973722	1.00263	1.0141	0.995617	0.994047	0.99859	1.00059
DYNC1H1	1.00223	1.00774	1.00176	1.00225	1.00514	1.00471	1.00639	0.998784	1.00158	1.00199	0.995266	1.00041	1.00108	1.00042	1.0018	0.999643	0.99868	1.00424	1.00496	0.997384	1.00153	1.00972	1.00161
DYNC1I2	1.00331	0.991884	1.0085	1.00337	1.00391	1.002	1.00147	1.00099	1.00645	1.00229	1.00135	1.00727	1.00881	1.00255	1.00199	1.00259	0.996509	1.0028	1.00109	1.00533	1.00344	1.00324	1.00339
DYNC1LI1	1.00209	0.999796	1.00506	1.00468	1.00152	1.00092	1.0056	1.00166	1.00303	0.997422	1.0069	1.01726	1.00664	1.00435	1.00412	1.00427	1.00574	1.00184	1.00497	1.00067	1.00252	1.00399	1.00284
DYNC1LI2	1.00073	1.0156	1.0067	1.00537	1.00205	1.00153	0.997571	1.0116	1.01073	0.999906	1.00921	1.01482	1.00668	1.00689	1.00566	1.00421	1.00259	1.00178	1.00051	1.00596	1.00514	1.00389	1.00057
DYNLL1	1.00298	1.00048	1.00265	1.00203	1.00308	1.00163	1.00292	1.00419	1.00218	1.00351	0.997477	0.998551	1.00611	1.00204	1.00288	1.00183	0.987648	1.00169	1.00932	0.993915	0.997885	1.00205	1.00234
DYNLL2	1.00838	1.00485	0.99393	0.999645	1.00459	1.0014	1.01079	0.99997	0.995811	1.00237	1.01436	1.01102	1.00656	1.00634	1.00671	1.0083	1.03811	1.00172	1.00329	1.00358	1.00297	1.0055	1.00173
DYNLRB1	1.00366	1.00423	0.99541	1.0022	1.00342	1.00114	1.00313	1.00288	0.999904	1.00213	1.00282	1.00128	0.998741	1.00548	1.00426	1.00511	1.00124	1.00065	1.00451	1.00082	1.00063	1.00327	1.00072
DYNLT1	1.00248	0.993583	1.0125	1.00803	0.994233	1.00798	0.998411	1.00591	1.00886	1.00472	1.00686	1.00414	1.00668	1.00509	1.00539	1.00141	1.01031	1.00172	0.990208	1.02423	1.01945	1.00317	1.00344
DYRK1A	1.00104	1.01262	1.00294	1.0044	0.999754	1.00332	1.00084	1.00707	1.0053	1.0056	0.994849	0.990094	1.00221	0.997178	1.00096	1.00279	1.00773	1.00198	1.00436	1.00306	1.00266	1.00156	1.00284
E2F4	1.00152	1.0123	1.0065	1.00487	1.00285	1.00139	0.999578	1.01068	1.00959	1.00166	1.00916	1.01014	1.00775	1.00747	1.00532	1.00472	1.00428	1.00177	1.00046	1.00516	1.00626	1.00444	1.001
E4F1	1.00272	1.01149	0.997644	1.00428	0.999637	1.00166	1.01921	0.990843	0.983842	1.00456	1.00263	0.996557	1.00242	1.01535	1.00724	1.00544	0.995909	1.00156	1.0018	1.00444	1.00543	1.00515	1.0005
EAPP	1.00348	0.99603	1.00558	1.00381	1.00366	1.00337	1.00374	1.00023	1.00335	1.00159	0.996619	1.00081	1.00505	1.00038	1.0013	1.00076	0.999422	1.00285	1.00229	1.00181	1.00412	1.00397	1.00131
EBAG9	1.00612	0.970286	1.00501	1.00728	0.993896	1.00424	1.00401	0.993531	1.00317	1.00564	0.983036	0.991092	1.00442	0.997731	0.99988	1.00657	0.988751	0.99984	1.00729	0.996603	0.996878	0.998332	1.00139
EBLN3P	1.00331	0.996896	1.00149	1.00225	1.00112	1.00275	1.00225	1.00279	1.00276	1.00194	1.00265	1.00295	1.00398	1.00231	1.00258	1.00147	1.00043	1.00224	0.997863	1.00614	1.00871	1.00309	1.00133
EBNA1BP2	1.00248	1.00073	1.00448	1.00389	1.00007	1.00307	1.00166	1.00244	1.00169	1.00389	0.99492	0.99502	1.00003	0.998037	0.998374	1.00165	0.998009	1.00199	1.00781	0.996667	0.998735	1.0015	1.00115
EBPL	1.00326	0.999529	1.00527	1.00146	1.00244	0.999445	0.999876	1.00585	1.00833	1.00275	1.00198	1.00517	1.00806	0.999984	1.00165	1.00202	1.00602	1.00342	1.00016	1.00634	1.00542	1.00341	1.0037
ECE1	0.999033	1.02386	1.00114	0.994585	1.01192	1.00305	0.991281	1.01802	1.01124	0.997153	1.01514	1.01264	1.00211	1.0151	1.01557	1.00172	1.02042	1.00358	0.990206	1.02062	1.01264	1.00305	1.00258
ECH1	1.00074	1.01853	0.999009	1.00079	1.00667	1.00367	0.998757	1.00643	1.00488	1.00247	1.00751	0.99307	0.996498	0.999141	1.02009	1.00056	0.992608	1.00173	1.05372	0.953843	0.949355	0.999462	0.999989
ECHDC1	1.00264	0.99636	1.00605	1.00467	1.00136	1.0014	0.996751	1.00752	1.01087	1.00128	1.00675	1.01653	1.00886	1.00464	1.00369	1.00119	1.01012	1.00189	0.997608	1.0117	1.00907	1.00343	1.00334
ECHDC2	1.00437	0.99453	1.00321	1.00394	1.00101	1.00161	1.00396	1.00146	1.00455	1.00433	0.998075	0.997247	1.00135	0.997991	1.00123	1.00223	0.980886	1.0036	1.00578	0.998965	1.0007	1.00162	0.999939
ECHS1	1.00452	0.992491	1.00211	1.00643	1.00273	1.00489	1.00338	1.00377	1.00516	1.01053	0.997002	0.989027	1.00609	1.00619	1.00108	1.01143	1.00949	1.00014	1.00814	1.00012	1.0029	1.00535	1.00201
ECI1	1.00276	1.01139	0.997388	1.00421	0.999549	1.00183	1.01873	0.990972	0.984245	1.00439	1.00297	0.997361	1.00247	1.01535	1.00707	1.00552	0.996194	1.0015	1.00176	1.00451	1.00542	1.00521	1.0005
ECI2	1.0042	0.995135	1.00541	1.00549	1.00116	1.00317	1.00529	0.998198	1.00575	1.00391	0.992521	1.00282	1.00519	0.99918	1.01077	1.00473	1.00264	1.00397	1.00512	1.0019	1.0014	1.00248	1.00201
ECPAS	1.00323	1.00114	1.00577	1.00329	1.00097	1.00343	1.00158	1.00419	1.00519	1.00413	1.00133	1.00216	1.00649	0.999126	1.00145	1.00172	1.00025	1.00274	1.00076	1.0049	1.0067	1.00361	1.00187
ECT2	1.00438	0.987815	1.00292	1.00067	1.00242	1.00062	1.00385	0.996812	1.00086	1.00133	0.989876	1.00356	1.00062	0.99798	1.00157	1.00301	0.979268	1.0033	1.02647	0.985495	0.982747	0.999827	1.00162
EDC3	1.00294	1.00971	1.00118	1.00127	1.00357	1.00211	1.00522	1.00564	1.00231	1.00264	1.00113	0.9967	1.00498	1.00718	0.996278	1.00344	0.990654	1.00183	1.00334	1.00473	1.00182	1.00343	0.999353
EDC4	1.00273	1.00859	1.00469	1.00426	1.00466	1.00218	1.00115	1.00998	1.00873	1.00507	1.00708	1.00551	1.0094	1.00805	1.00529	1.00539	1.00372	1.00257	0.999557	1.00623	1.00849	1.0041	1.00112
EDF1	1.00164	1.02553	1.00208	1.00281	1.00512	0.998557	1.00887	1.00301	0.994049	1.00434	1.01419	0.997704	1.00015	1.01892	1.01165	1.00797	1.00685	1.0011	0.985433	1.0242	1.02321	1.00568	1.00183
EED	1.00336	0.996902	1.0023	1.00207	1.00388	1.00075	1.00267	1.00334	1.00375	1.00299	1.00036	1.00449	1.00622	1.00399	1.00062	1.00304	1.00251	1.00235	1.00128	1.00435	1.00718	0.998994	1.00075
EEF1A1	1.0038	0.994002	1.00525	1.00608	1.00163	1.00093	1.00382	1.0023	1.00406	1.00407	0.999442	1.00013	1.00757	1.00043	1.00195	1.00467	1.00113	1.00206	1.00102	1.00492	1.00349	1.00256	1.00235
EEF1AKNMT	1.00222	1.00384	1.00404	1.00344	1.00265	1.00519	1.00452	0.999299	1.00144	1.00484	0.998912	0.999452	1.00546	1.00145	1.00305	1.00346	1.00124	1.00308	1.00181	1.0038	1.0046	1.00121	1.0023
EEF1B2	1.00139	1.00172	1.00689	1.00083	1.00291	1.00137	1.00067	1.00182	1.00581	1.00269	1.00254	1.00252	1.00283	1.00488	1.00209	0.998507	1.07265	1.00204	0.989803	1.02554	1.01036	1.00044	1.00226
EEF1D	1.00562	0.999579	0.997525	1.00438	1.00079	0.997344	1.03505	0.976906	0.977944	1.00741	0.993635	0.988479	0.992031	1.01403	1.0027	1.00652	0.975297	1.00257	1.02284	0.98527	0.987157	1.00173	1.00043
EEF1E1	1.00401	0.995115	1.00474	1.00473	1.00097	1.00223	1.00547	0.996381	1.0046	1.00405	0.990697	1.00244	1.0043	0.998629	1.01045	1.00413	1.00156	1.00365	1.00498	1.0006	1.00145	1.00233	1.00122
EEF1G	1.00278	0.999433	0.99882	1.00247	1.00231	1.00006	1.0089	0.996586	0.990309	1.00767	0.997483	0.988131	0.998608	1.00243	1.00099	1.00226	0.994582	1.00114	1.02195	0.985429	0.983848	1.00254	1.0004
EEF2	1.001	1.01446	0.997801	0.999622	1.00839	0.999834	1.00797	1.00426	1.00097	1.00121	1.01928	1.00806	1.00264	1.02025	1.01133	1.00198	1.02293	1.00128	0.990555	1.01919	1.01882	1.0043	1.00084
EEF2K	1.00202	1.00231	1.00489	1.00421	1.00169	1.00143	1.01154	0.994184	0.991556	1.00333	0.997889	0.997877	1.00131	1.00018	1.00029	1.00319	0.998761	1.00276	1.0037	1.00065	1.00419	1.00299	1.00132
EFCAB14	1.00429	0.998356	1.00154	1.00117	1.00289	1.00131	1.0058	1.00145	1.00137	1.00409	0.997825	0.996086	0.999347	1.001	1.00031	1.00143	0.98188	1.00248	1.00858	0.996395	0.99868	1.00202	0.999842
EFHD2	1.00149	1.00997	1.00258	1.0025	1.00394	1.00475	1.00278	1.00608	1.00497	1.00137	1.00555	1.00747	1.00438	1.01437	1.01391	1.00385	1.00866	1.00132	0.99605	1.01052	1.00935	1.00341	1.00133
EFNA1	1.00363	0.998559	0.996589	1.00077	0.999491	1.00551	1.01393	0.991529	0.986516	1.00142	0.998159	0.996874	1.00755	1.00738	1.0013	0.998879	0.997659	1.00199	1.02465	0.979678	0.977566	0.999043	1.00124
EFR3A	1.00403	0.989226	1.00055	1.01272	0.991733	1.00362	1.01007	0.991484	0.999182	1.00373	0.985123	0.999445	1.00362	1.00244	1.00132	1.00414	0.98611	1.00034	1.00976	0.997879	0.99949	1.00051	1.00116
EFTUD2	1.0021	1.0113	1.00108	1.00286	1.00344	1.00331	1.00166	1.00649	1.00421	1.0033	1.0113	1.00889	1.00769	1.01144	1.00688	1.00794	1.03679	1.00194	1.00415	1.00284	1.00056	1.0039	1.00162
EGFL7	1.00195	1.02392	1.0017	1.00305	1.0048	0.99988	1.00722	1.00436	0.995786	1.00475	1.01319	1.00023	1.00303	1.01874	1.01238	1.00733	1.00689	1.00185	0.988481	1.0206	1.01977	1.00554	1.00208
EGLN1	1.00731	0.976586	0.998486	1.00477	1.00085	1.00197	1.00555	1.00031	1.00139	1.00399	0.995939	1.00685	1.00437	0.998325	0.996115	1.00508	0.995651	1.00221	1.02099	0.98773	0.98756	1.00297	1.00143
EGLN2	1.0012	1.02183	1.00293	1.0005	1.00794	1.00437	0.99735	1.009	1.00735	1.0026	1.01115	1.01099	1.00129	1.00904	1.01014	1.00199	1.00407	1.00256	1.02625	0.975955	0.978156	1.0019	1.00015
EGR1	1.00125	1.00202	1.00319	0.998658	1.00198	1.00385	1.00109	1.00391	1.00654	1.00093	0.998187	1.00427	1.00078	0.997665	1.00253	1.00068	1.00256	1.00049	0.993552	1.01134	1.01207	1.00182	1.00028
EHBP1L1	1.00306	1.00648	0.999846	1.00457	1.00271	1.00158	1.00355	1.00054	1.0061	1.00448	1.00641	1.00346	0.999947	1.01441	1.00583	1.00398	1.00866	1.00182	1.00368	1.00285	0.999806	1.00566	1.00241
EHD1	1.0035	1.00351	0.998737	1.00416	1.00079	1.00257	1.00631	0.998146	1.00226	1.00411	1.00077	0.997116	1.00254	1.01057	1.00385	1.00212	1.00284	1.00126	1.00991	0.994461	0.992908	1.00526	1.00338
EHD2	0.999614	1.03441	1.00423	1.00361	1.00752	1.00316	0.996211	1.01163	1.01129	0.999466	1.02538	1.01255	1.00426	1.01438	1.01241	1.00195	0.999709	1.00189	1.00676	0.997754	0.997847	1.00287	1.00067
EHD4	1.0028	1.0001	1.00529	1.00356	1.00151	1.00318	1.00138	1.00447	1.00522	1.00395	0.999961	1.00381	1.00589	1.00281	1.00165	1.00211	1.00837	1.00292	0.988166	1.02428	1.01484	1.00317	1.0018
EHMT1	1.00246	1.02411	1.00115	1.00501	1.00491	0.998621	1.01682	0.995575	0.98833	1.00563	1.01521	0.994927	0.99199	1.0164	1.00906	1.01076	1.00271	0.99935	0.982812	1.02685	1.025	1.00593	1.00034
EHMT2	1.00496	0.992853	1.0031	0.990041	1.01197	1.0086	1.00949	0.997993	0.995337	0.991979	0.98899	1.03112	0.993958	0.997243	1.01345	0.98933	0.996186	1.0105	1.0136	0.990694	0.992916	0.995537	1.00237
EI24	1.00116	1.00669	1.00194	0.998994	1.00693	1.00075	0.996638	1.00773	1.00726	1.00399	1.00073	1.00722	1.00655	1.00235	0.996305	1.00124	1.01918	1.00256	1.00049	1.00888	1.00729	0.999673	1.00103
EID1	1.00204	1.00015	1.0079	1.00314	1.00091	1.00493	0.999969	1.00468	1.00672	1.00334	0.999113	1.00351	1.00671	0.999942	1.00278	1.00258	1.00005	1.00272	0.9914	1.01881	1.01222	1.00227	1.00177
EIF1	1.00038	1.02094	1.00474	1.0054	1.00421	1.00339	0.995659	1.017	1.01382	1.00402	1.01402	1.00093	1.00113	1.01287	1.00919	1.00489	1.02043	1.00173	1.00678	0.999261	0.994068	1.00079	1.00049
EIF1AD	1.00267	1.00798	0.997817	1.00218	1.00312	1.00207	1.00401	1.00162	1.0043	1.00354	1.00647	1.00288	0.996869	1.01334	1.00698	1.00282	1.00873	1.00218	1.00306	1.00409	1.00202	1.00547	1.00271
EIF1B	1.00245	1.00113	1.00356	1.00333	1.00215	0.999953	1.00742	0.999215	0.999738	0.990113	1.01214	1.02562	1.00481	1.00832	1.00688	1.00406	1.009	1.00123	1.00463	1.00111	1.00133	1.00531	1.00269
EIF2A	1.00454	0.977188	1.00899	1.00447	1.00209	1.0012	1.00053	1.00132	1.00606	1.00155	0.999474	1.01406	1.00481	0.99697	1.001	1.00134	0.987417	1.00485	1.02736	0.981419	0.983193	0.999766	1.00306
EIF2AK1	1.00262	1.0036	1.00153	1.00238	1.0067	1.00464	1.00362	1.00342	1.0019	1.00058	1.00564	1.0166	1.00188	0.999389	0.999461	1.00027	1.01262	1.00364	1.00041	1.00907	1.0063	1.00205	1.00101
EIF2AK2	1.0033	0.992557	1.00425	1.00367	1.00189	1.00213	1.00396	1.0036	1.00465	1.00421	0.997552	1.00452	1.00185	1.00267	1.00137	1.00323	0.99985	1.00371	1.0055	1.00097	1.00139	1.00253	1.00162
EIF2AK4	1.00231	1.00132	1.00465	1.00385	1.00261	1.00321	1.00257	1.00564	1.00591	1.00392	1.00203	1.00171	1.00515	1.00479	1.00186	1.00077	1.01495	1.00277	0.985805	1.03107	1.01868	1.00375	1.00288
EIF2B1	1.0046	0.999457	1.00097	1.00576	1.00196	1.00213	1.0044	1.00228	1.00275	1.00442	0.999017	1.00043	1.00924	1.00359	1.00389	1.0039	0.994853	1.00289	1.00366	1.00283	1.00269	1.00277	1.00181
EIF2B4	1.00262	0.997399	1.00104	1.0018	1.0033	1.00133	1.00186	1.0053	1.00125	1.00323	1.00111	1.00182	0.999053	1.00347	1.00011	1.00292	1.0041	1.00256	1.00148	1.00458	1.00222	0.999427	1.00153
EIF2B5	1.00509	0.987886	1.00012	1.00065	1.00031	1.00169	1.01082	0.991985	0.995184	1.00466	0.986138	0.995875	0.998814	0.999226	1.00184	1.00413	0.974433	1.00258	1.0144	0.995446	0.993699	0.998904	1.00053
EIF2D	1.00544	0.984195	1.00106	1.01011	0.996406	1.00532	1.00582	0.998182	1.00102	1.00527	1.00242	1.00129	0.999616	0.999175	0.998321	1.0062	0.994823	1.00202	1.00347	1.00329	1.00373	1.00292	1.00187
EIF2S1	1.00203	1.0069	1.00561	1.00397	1.00297	1.00469	1.00317	1.00305	1.00542	1.00352	0.996346	0.992492	1.00651	1.00623	1.00458	1.00168	0.996316	1.00218	0.998399	1.00831	1.00933	1.00292	1.00251
EIF2S2	1.00335	1.00455	0.995466	1.00198	1.00319	1.00138	1.00284	1.00332	1.00029	1.00212	1.00195	1.00095	0.998979	1.00511	1.00431	1.00511	1.00096	1.00053	1.00435	1.00037	1.00039	1.00312	1.0005
EIF3A	1.00246	0.997542	1.00533	1.00499	1.0045	1.00205	1.00404	1.0008	1.00358	1.00387	1.00165	1.00003	1.00632	1.00406	1.00015	1.00846	1.00701	1.00234	1.00536	1.0011	1.00109	1.00407	1.00246
EIF3B	1.00364	1.00732	1.00151	1.00231	1.00669	1.00459	1.0044	1.00652	1.00071	0.999851	1.00782	1.02056	1.00133	1.00499	1.00246	1.00097	1.01717	1.00423	0.995506	1.01372	1.01109	1.00389	1.00124
EIF3D	1.00044	1.00583	0.99934	1.00158	1.01067	1.00498	0.99912	1.01136	1.0069	1.0014	1.01398	1.00979	1.00354	1.01233	1.00921	1.001	1.05904	1.00355	0.993459	1.01874	1.01169	1	1.00155
EIF3E	1.00621	0.969744	1.005	1.00612	0.99479	1.00338	1.00416	0.993985	1.0029	1.00565	0.983985	0.991536	1.00473	0.99736	0.999229	1.00692	0.990027	0.999791	1.0073	0.995975	0.997085	0.998283	1.00127
EIF3F	1.00031	1.01337	1.00772	1.00223	1.00212	1.00338	0.995434	1.00358	1.01155	1.0032	1.00865	1.0035	1.00859	1.01009	1.00597	1.00129	0.999793	1.0011	1.0006	1.00908	1.00473	0.999748	1.00201
EIF3G	1.0041	1.00216	0.995364	1.0028	0.998941	1.0013	1.0136	1.00114	0.993934	1.00238	1.00233	0.998048	1.00112	1.0073	1.006	1.0067	0.995629	1.00071	0.997782	1.00823	1.01166	1.00373	1.00241
EIF3H	1.00618	0.971013	1.00483	1.00796	0.993466	1.0044	1.00432	0.993271	1.00293	1.00601	0.983256	0.991428	1.00456	0.997721	0.999935	1.00626	0.988397	0.999773	1.00733	0.996559	0.996923	0.997959	1.00135
EIF3I	1.0029	1.00315	1.00024	0.999678	1.00086	1.0037	1.00546	1.00267	1.00044	1.00019	1.00191	1.00493	0.996688	1.00634	1.00481	1.00285	1.00227	1.00355	1.00151	1.00506	1.00565	1.00315	1.00108
EIF3J	1.00215	0.99996	1.00664	1.00274	1.00113	1.00473	0.999836	1.00421	1.00662	1.0029	0.998256	1.00515	1.00703	0.999912	1.00243	1.00258	1.00422	1.00287	0.988639	1.0226	1.01504	1.00235	1.0012
EIF3K	1.00098	1.01732	0.99875	1.00092	1.00647	1.00376	0.998937	1.00621	1.00471	1.00278	1.00575	0.992061	0.996055	0.998803	1.02001	1.00052	0.991635	1.00186	1.05651	0.951772	0.947442	0.999469	0.999997
EIF3L	1.00093	1.00458	0.999684	1.00213	1.01039	1.00344	1.00054	1.00894	1.00416	1.0024	1.01608	1.00734	1.00377	1.01199	1.00934	1.00166	1.04833	1.00321	1.00002	1.00699	1.00651	0.999291	1.00101
EIF3M	1.00165	1.00058	1.00545	1.00498	0.999573	1.00163	1.00163	1.00194	1.00511	1.00355	1.00225	1.00005	1.00583	1.00235	1.00267	1.00275	0.99569	1.00217	1.00943	0.997071	0.997057	1.00108	1.00046
EIF4A1	0.999975	1.02142	1.00128	1.0004	1.00846	1.00081	1.0001	1.00604	1.00226	1.00151	1.00966	1.00138	1.00295	1.01059	1.00733	1.00058	1.02519	1.00315	1.00028	1.0028	1.00437	0.999711	1.00454
EIF4A2	1.00506	0.986366	1.00142	1.00555	0.995164	1.00499	1.01352	0.991884	0.994866	1.00633	0.983299	0.993935	0.999035	1.00086	1.00247	1.00325	0.977455	1.00311	1.00732	0.998947	0.999579	0.999745	1.00122
EIF4A3	1.0071	1.00691	0.986442	0.998961	1.0003	1.00449	1.00432	1.00456	0.999088	1.00026	1.01153	1.01213	0.996349	1.00842	1.00757	1.00962	1.03106	1.00021	1.00676	1.00237	0.997355	1.00306	1.00096
EIF4B	1.00147	1.00259	0.995343	1.00059	1.00003	1.00156	1.00003	1.0037	1.00126	1.00056	1.00995	1.00293	0.994892	1.00356	1.00158	0.99838	1.01167	1.00117	1.00265	1.00048	1.00184	0.999406	0.999887
EIF4E	0.999655	1.00944	1.00958	1.00323	1.00045	1.00557	1.0004	1.00563	1.00901	1.00198	1.00757	1.00352	1.00764	1.00308	1.00439	1.00584	1.00952	1.00176	1.00116	1.00375	1.00663	1.00067	1.00191
EIF4E2	1.00152	1.007	1.00311	1.00249	1.00234	1.00471	1.00269	1.00388	1.00287	1.00278	1.00164	1.00475	1.00356	1.00273	1.00026	1.00054	1.05661	1.00221	0.99834	1.01061	1.00802	1.00239	1.0014
EIF4EBP1	1.00186	1.01117	1.0073	1.00368	1.0026	1.00151	1.00131	1.0036	1.00732	1.00416	1.00462	1.00478	1.0057	1.00547	1.00475	1.00345	0.996554	1.00322	0.998854	1.0064	1.00736	1.00268	1.00156
EIF4EBP2	1.00253	1.00092	1.00632	1.00385	1.00148	1.00209	1.00198	1.00427	1.00257	1.00357	0.995379	1.00046	1.00344	0.998736	0.998819	0.999556	0.994905	1.00256	1.00528	1.00154	1.00196	1.00163	1.00141
EIF4EBP3	1.00103	1.00415	1.00418	0.999705	1.00347	1.00215	1.00023	1.00265	1.0064	1.00261	0.999604	1.00487	1.00248	0.999194	1.00224	1.00073	1.00754	1.00044	0.995605	1.00939	1.01151	1.00289	1.00065
EIF4G1	1.00521	0.987266	1.00029	1.0011	0.998731	1.00281	1.012	0.991773	0.993683	1.00537	0.986581	0.994705	0.99867	1.00025	1.00185	1.00339	0.97469	1.00289	1.01197	0.997057	0.995785	0.999164	1.00065
EIF4G2	1.00074	1.00819	1.00741	1.0043	1.00042	1.00318	0.997079	1.00436	1.01311	1.0042	1.00772	1.00236	1.00884	1.0053	1.00301	1.00176	0.998181	1.00142	1.00035	1.00849	1.00438	1.00083	1.00204
EIF4G3	0.999246	1.0237	1.00113	0.994909	1.01162	1.00288	0.991327	1.0178	1.01119	0.997547	1.01458	1.01224	1.00245	1.01528	1.01559	1.00175	1.02031	1.00341	0.99021	1.02046	1.01271	1.0033	1.00254
EIF4H	1.00321	0.998841	0.997564	1.00697	0.997017	1.00542	1.0059	0.998656	0.999777	1.00237	1.00359	1.00239	1.0023	1.00381	1.00057	1.00289	0.992638	1	1.00174	1.00512	1.00488	1.00083	1.00098
EIF5	1.00251	1.0078	1.00146	1.00209	1.00581	1.00503	1.00475	0.993034	1.01302	0.999879	0.993698	1.00933	0.999454	1.0038	1.00251	1.00084	0.997823	1.00403	1.00051	1.00245	1.00658	1.01066	0.999955
EIF5A	0.999898	1.02259	1.00032	0.999611	1.00803	1.00202	0.999509	1.00585	1.00191	1.00122	1.00985	1.00065	1.00202	1.0095	1.00708	1.00039	1.02538	1.00323	1.00114	1.00296	1.00333	0.999785	1.00475
EIF5B	1.00282	1.00233	1.00466	1.00336	1.0037	1.00288	1.00232	0.999987	1.00553	1.00398	1.00124	1.00343	1.00624	1.00068	1.00101	1.00295	1.00065	1.00199	1.00391	1.00095	1.00198	1.00485	1.00142
EIF6	1.00339	1.00406	0.995302	1.00197	1.00268	1.00219	1.0037	1.00261	0.999706	1.00222	1.00467	1.00092	0.998377	1.00564	1.00396	1.00488	1.00029	1.00053	1.00455	1.0006	0.999792	1.00322	1.00087
EIPR1	1.00346	0.994455	1.00506	1.00668	0.996381	1.00662	1.01274	0.996081	0.990618	1.00818	1.01026	0.987126	0.999176	1.00382	1.0008	1.00387	0.994237	1.00297	1.03579	0.973244	0.970779	0.997273	1.00168
ELAC2	1.0005	1.01651	1.00357	1.00082	1.00783	0.999002	1.0021	1.00406	1.00316	1.00365	1.0086	1.00125	1.00492	1.00914	1.00586	1.00072	1.02566	1.00361	0.99967	1.00459	1.00575	1.00209	1.00109
ELAVL1	1.00419	0.99963	0.995675	1.00422	0.998274	0.999512	1.00881	1.00156	0.999094	1.00047	1.00194	1.00276	1.00407	1.01494	1.00894	1.00464	1.00045	1.00009	0.997614	1.00768	1.01283	1.00369	1.00278
ELF1	1.00194	1.00048	1.00731	1.0016	1.00332	0.999504	0.999141	1.0101	1.00648	1.00262	1.00168	1.00238	1.00746	1.00081	1.0008	1.00033	1.00543	1.00319	0.997444	1.00897	1.00786	1.0025	1.00402
ELF2	1.00231	1.00014	1.00598	1.00324	1.00218	1.00113	1.00036	1.00513	1.00771	1.00433	1.00573	1.00203	1.00841	0.999707	1.00071	1.00466	1.00226	1.00075	0.999716	1.00549	1.00694	1.00358	1.00269
ELF3	1.00526	0.994036	1.00264	1.00662	0.998224	1.00491	1.00609	0.996476	1.00004	1.00234	0.998045	1.00242	0.997183	0.999032	1.00375	1.00666	0.99803	1.00195	0.999665	1.00703	1.00835	1.00254	1.00216
ELK4	1.00561	0.985309	1.00125	1.00943	0.996989	1.00397	1.00653	0.998063	0.99996	1.00493	1.00192	1.00158	0.997492	0.998314	0.998881	1.00672	0.996108	1.00213	1.00234	1.00396	1.00538	1.00238	1.00178
ELMO3	1.0017	1.01167	1.00622	1.00473	1.00318	1.00121	0.999863	1.01062	1.00968	1.00203	1.00912	1.00999	1.00793	1.00761	1.00521	1.00468	1.00389	1.00178	1.0006	1.00516	1.00643	1.00431	1.00101
ELMSAN1	1.0018	1.0126	1.00491	1.00375	1.00402	1.00494	1.0053	1.00423	1.00379	1.00161	0.995607	0.997369	1.00571	1.00808	1.00446	1.00183	0.997255	1.00237	1.00033	1.00454	1.00619	1.00249	1.00189
ELOA	1.00029	1.01869	1.00191	0.995228	1.01156	1.00353	0.993044	1.01474	1.00907	0.998081	1.00945	1.00962	1.00293	1.01431	1.01498	1.00066	1.01856	1.00349	0.994428	1.01516	1.01111	1.00215	1.00227
ELOB	1.00265	1.00924	0.997664	1.00494	0.998446	1.00287	1.01426	0.993745	0.988304	1.00314	1.0013	1.00127	1.00308	1.01431	1.00617	1.00482	0.996981	1.00094	1.00151	1.00402	1.00508	1.00493	1.00054
ELOC	1.00374	0.992525	1.00764	1.00333	1.00268	1.00013	0.998097	1.0035	1.0098	1.00509	0.99647	0.999357	1.00787	1.00029	1.00063	1.00762	0.99346	0.999997	1.00543	0.997813	1.00185	1.00025	1.00139
ELOF1	1.00262	1.00701	0.996786	1.00068	0.997979	1.00189	1.01674	0.998282	0.99317	1.00153	1.00441	1.00471	0.992252	1.01011	1.00681	1.00661	0.999945	1.00204	0.997714	1.01137	1.0115	1.00418	1.00102
ELOVL1	1.00267	1.00066	1.00366	1.00369	1.00011	1.00276	1.00239	1.00202	1.00109	1.00373	0.995939	0.995234	0.999876	0.99846	0.998476	1.00209	0.997983	1.00208	1.00824	0.996347	0.998525	1.00128	1.00063
ELOVL5	1.00368	0.996283	1.00411	1.00501	1.00255	1.00134	1.00424	1.00189	1.00216	1.00455	1.00052	0.999571	1.00666	1.00052	1.00183	1.00478	1.00076	1.00147	1.00186	1.00378	1.00245	1.00231	1.00223
ELP2	1.0069	0.999996	1.00148	1.00561	1.00127	1.00184	1.00496	1.00086	1.00167	1.00557	0.998355	0.996841	1.00529	1.00036	1.00123	1.00525	1.00915	1.0029	1.00473	1.0008	1.00142	1.00291	1.00254
ELP3	1.0014	1.01455	1.008	1.00295	1.00455	1.00098	0.99973	1.0052	1.0097	1.00377	1.00474	1.00489	1.00782	1.00689	1.0047	1.00365	0.99974	1.00253	0.994812	1.00998	1.01258	1.00423	1.00174
EMC1	0.999975	1.01753	1.00144	0.997911	1.0084	1.00316	0.99664	1.01292	1.00831	0.998809	1.00954	1.00964	1.0034	1.01436	1.01533	1.00304	1.01416	1.00267	0.990078	1.01968	1.01273	1.00373	1.00189
EMC10	1.00167	1.01566	1.00163	1.0023	1.00138	1.00385	1.00015	1.00341	1.00536	1.00235	1.0171	1.00356	1.00666	1.01374	1.00688	1.00375	0.999388	0.999685	1.02661	0.979999	0.974584	1.00359	0.999195
EMC2	1.00637	0.969494	1.00524	1.00642	0.994474	1.00392	1.00399	0.993884	1.00282	1.00572	0.98394	0.991244	1.00465	0.99742	0.999436	1.00687	0.989392	0.999853	1.00732	0.995937	0.997076	0.99851	1.00131
EMC3	1.00237	1.00371	1.00412	1.00604	1.0011	1.00367	1.00505	1.00312	1.00224	1.00367	1.0061	1.00805	1.00746	1.0047	1.00121	1.00389	1.00165	1.00198	1.00586	1.00085	1.00079	1.00382	1.0028
EMC4	1.00247	1.00126	1.00534	1.00479	1.00299	1.00252	1.0024	1.00627	1.00603	1.00408	1.00293	1.00205	1.00434	1.00513	1.00175	1.00104	1.02009	1.00284	0.984605	1.03127	1.02008	1.00471	1.00271
EMC6	1.00027	1.02117	1.00023	1.00154	1.00677	1.00237	1.00198	1.00673	1.00294	1.0032	1.00628	1.0037	1.0048	1.00817	1.00688	1.00217	1.01865	1.00256	0.998713	1.00716	1.00614	1.00304	1.00151
EMC7	1.00252	1.00089	1.00593	1.00505	1.00317	1.0022	1.00228	1.00643	1.00597	1.00412	1.003	1.00206	1.00419	1.00529	1.00193	1.00089	1.02106	1.00282	0.98455	1.03144	1.02043	1.00441	1.00288
EMC8	1.00267	1.0038	1.00306	1.00257	1.00687	1.00231	1.00066	1.00683	1.00742	1.00496	1.0088	1.00519	1.00827	1.00843	1.00702	1.00619	0.997587	1.00153	0.999293	1.00756	1.00962	1.00212	1.00099
EMG1	0.998791	1.01018	1.00078	1.0015	1.00586	1.00257	0.995304	1.0159	1.00709	1.00052	1.02554	1.00966	1.0006	1.01258	1.01106	1.00016	1.00313	1.00233	0.990599	1.02089	1.01651	1.00365	1.00233
EML3	1.00296	0.999489	0.997904	1.00224	1.00271	0.999932	1.00975	0.996558	0.989691	1.00737	0.997459	0.987578	0.998434	1.0027	1.001	1.0022	0.994569	1.00123	1.02324	0.98399	0.982908	1.00269	1.00059
EML4	1.00292	0.990461	1.00579	1.00317	1.00164	1.00273	1.00461	1.00292	1.00507	1.00373	0.998114	1.00389	1.00405	1.00164	0.99975	1.0031	0.999022	1.00306	1.006	0.999254	1.00085	1.0001	1.00131
EMP1	0.99909	1.00725	1.0063	1.00438	1.00007	1.00329	0.998011	1.01172	1.00968	1.00249	1.01561	1.00843	1.00495	1.01049	1.00688	1.00047	1.00476	1.00319	0.995445	1.0114	1.0131	1.00195	1.00258
EMP2	1.00298	0.999436	1.00223	1.00423	1.00124	1.0022	1.00639	0.997783	0.999461	1.00162	0.997238	1.00398	1.00233	1.00187	1.00213	1.00314	0.993774	1.00258	1.004	1.0013	1.003	1.0038	1.00159
EMP3	0.99943	1.03406	1.00482	1.00374	1.00715	1.00322	0.996197	1.01093	1.01135	0.999651	1.02609	1.01177	1.00426	1.01424	1.0125	1.00234	0.999022	1.00177	1.00683	0.998386	0.997839	1.00277	1.00027
ENAH	1.00384	0.987035	1.00031	1.00532	0.999439	1.00401	1.00471	0.99777	1.00344	1.00314	0.997198	1.00655	1.00063	0.998231	0.998003	1.00341	0.995185	1.00201	1.02128	0.987688	0.987514	1.00174	1.00078
ENG	1.0013	1.01183	1.00456	1.00235	1.00136	1.00438	1.00302	1.00432	0.998155	1.00277	1.00376	1.00078	1.00436	1.00721	1.00332	1.00257	0.999932	1.00188	1.0019	1.00155	1.00416	1.0035	1.00227
ENO1	1.00315	1.00008	1.00217	1.00556	1.00091	1.00384	1.00584	1.0005	1.00096	1.00371	1.00407	1.00163	1.00535	1.01048	1.01022	1.00475	0.994317	0.998715	1.00163	1.00361	1.00663	1.00251	1.00069
ENOPH1	0.999454	1.01384	1.01169	1.00249	1.00133	1.0072	0.99909	1.0068	1.01202	1.00183	1.00911	1.00633	1.00732	1.00427	1.00523	1.005	1.014	1.00254	1.00079	1.00454	1.00622	1.00221	1.00217
ENSA	1.00209	1.0038	1.00484	1.0029	0.999917	1.00581	1.00458	0.999766	0.998671	1.00392	0.998329	1.00223	1.00397	0.999752	1.00288	0.999551	1.00441	1.0022	1.00833	0.995659	0.994063	1.00165	1.00158
ENTPD4	1.00029	1.01808	1.00991	1.00243	1.00712	1.00216	0.999951	1.00689	1.00984	1.0036	1.0052	1.00613	1.00852	1.00718	1.00614	1.00359	1.00355	1.00229	0.991006	1.01463	1.01642	1.00476	1.00249
ENTPD6	1.00252	1.00676	0.998228	1.00183	1.00314	1.0027	1.0015	1.00459	1.00225	1.00139	1.00265	1.00113	1.00154	1.00756	1.00707	1.00623	1.00511	1.00174	1.00423	1.00144	1.00155	1.00272	1.0004
ENTR1	1.00218	1.02297	1.00151	1.00272	1.00468	0.999774	1.00663	1.0038	0.996309	1.00452	1.01179	1.00121	1.00422	1.01845	1.01281	1.00688	1.00692	1.00198	0.989858	1.01713	1.01778	1.00519	1.00237
ENY2	1.00616	0.969659	1.00488	1.00687	0.994252	1.00431	1.00392	0.993947	1.00322	1.0057	0.98326	0.991092	1.00454	0.997737	0.999718	1.00664	0.989061	0.999776	1.00745	0.99621	0.996691	0.99848	1.00125
EP300	1.00377	0.998781	0.996854	1.00136	1.00664	1.00205	1.00114	1.00544	1.00218	1.00304	1.00958	1.00142	1.00529	1.00952	1.00731	1.00274	1.03143	1.00222	1.00718	0.99854	0.999409	0.998854	1.00207
EPAS1	1.00266	0.988804	1.00703	1.00218	1.00223	1.00316	1.00355	1.00243	1.00511	1.00391	0.996694	1.00235	1.0045	1.00058	0.999909	1.00217	0.999083	1.0028	1.0051	0.999944	1.00095	0.997224	1.00158
EPB41	1.00268	1.00462	1.00144	0.999555	1.00128	1.00429	1.00315	1.004	1.00343	1.00135	0.997353	1.00462	0.999896	1.0052	1.00539	1.00196	1.00349	1.00372	1.00104	1.00499	1.00596	1.00323	1.00097
EPB41L1	1.00374	1.00196	0.995466	1.00183	1.0015	1.00451	1.00265	1.00317	1.00077	1.00185	1.0045	1.00128	0.999143	1.00563	1.00411	1.00503	0.997243	0.999973	1.0052	1.00087	0.998559	1.00293	1.00108
EPCAM	1.00223	0.986655	1.00929	1.00203	1.0015	1.00252	1.00313	1.00255	1.00585	1.00326	0.99642	1.00069	1.00377	0.999648	0.999758	1.00227	0.999951	1.0026	1.00451	1.00027	1.00142	0.995257	1.00157
EPHB2	0.999046	1.02387	1.00175	0.993558	1.01294	1.00356	0.989703	1.01804	1.01145	0.997129	1.01383	1.01276	1.00233	1.01485	1.01513	1.00097	1.02143	1.00356	0.991319	1.01887	1.01258	1.00278	1.00264
EPHB4	1.00141	1.00747	1.00032	1.00077	1.00911	0.999395	1.00432	1.00439	0.99912	1.0009	1.00753	1.00155	0.998882	1.01058	1.00664	1.00493	0.993749	1.00151	0.990833	1.02012	1.01495	1.00405	1.00177
EPHX1	1.00393	0.98663	0.999935	1.00513	0.999363	1.00389	1.00463	0.99792	1.00322	1.003	0.997004	1.00694	1.00075	0.998105	0.998295	1.00323	0.995279	1.00199	1.02329	0.986294	0.986234	1.00192	1.00066
EPN1	1.00118	1.01467	0.999492	1.00282	1.00745	0.997862	1.00117	1.00454	1.00625	1.00461	1.01165	1.0042	1.00714	1.01288	1.00609	1.00607	0.997639	0.999168	1.03728	0.970505	0.962861	1.00474	1.00015
EPRS	1.00372	0.988053	1.00358	1.00801	0.997804	1.00489	1.00496	0.999284	1.00462	1.00416	0.997493	1.00443	1.0024	0.998923	0.999018	1.00476	0.994132	1.0027	1.00962	0.997071	0.998937	1.00291	1.00104
EPS15	1.00429	0.996831	1.0023	1.00136	1.00185	1.00189	1.0052	1.00155	1.0031	1.00469	1.00026	0.997426	1.00034	0.999289	1.00103	1.00151	0.981858	1.00288	1.0072	0.99784	0.999778	1.00173	1.00006
EPS8L1	1.00206	1.01255	0.999181	1.00252	1.00491	0.999827	1.00248	1.0026	1.00452	1.00439	1.01167	1.0031	1.00734	1.01223	1.00602	1.00642	0.993541	0.998916	1.05041	0.955793	0.949797	1.00414	0.999509
EPS8L2	1.00043	1.02699	0.998497	0.997107	1.00586	1.00627	1.00466	0.998932	1.00519	1.00122	1.01366	0.995615	0.993352	1.01382	1.01213	1.00269	0.995491	1.00384	1.02934	0.978933	0.970925	0.999544	0.999673
EPSTI1	1.00191	1.00123	1.00614	1.00121	1.00346	0.999575	0.998902	1.00985	1.00728	1.00219	1.00214	1.00283	1.00747	1.00077	1.00086	1.00059	1.00504	1.00308	0.997508	1.00862	1.00823	1.00244	1.004
ERBB2	0.999606	1.01559	1.0058	1.00318	1.00628	1.00376	0.997195	1.01461	1.01244	1.00314	1.01332	1.004	1.00214	1.00944	1.00749	1.00156	1.02199	1.00174	1.00408	1.00044	1.00053	1.00243	1.00112
ERBB3	1.00104	1.00484	0.997703	1.00072	1.00193	0.997705	0.99878	1.00697	0.999645	0.998683	1.01024	1.00322	0.99757	0.998909	1.0116	0.994806	1.02643	1.0009	1.00239	0.99993	0.998014	0.99798	0.998998
ERBIN	1.00176	1.00544	1.0075	1.00458	1.00223	1.00138	1.00235	1.00336	1.00556	1.0047	1.00568	1.00333	1.00894	1.00119	1.00323	1.00294	1.00817	1.00212	0.993876	1.0139	1.01512	1.00311	1.00269
ERCC1	1.00113	1.02789	1.00106	1.00368	1.00765	1.005	0.996741	1.00827	1.00988	0.999443	1.01382	1.01533	1.00638	1.01344	1.01185	1.00344	1.00108	1.00301	1.00827	0.994001	0.99749	1.00484	1.00163
ERCC3	1.00263	0.99839	1.00211	1.00455	1.0017	1.00287	1.00412	1.00061	1.00117	1.00323	1.00367	1.00417	0.999533	1.00133	1.00077	1.00421	0.997281	1.00231	1.00451	1.00001	1.00207	1.00393	1.00171
ERCC5	1.0018	1.00993	0.999622	0.998454	1.00793	1.00067	1.00424	1.00799	0.999032	1.0019	1.01647	1.00895	1.00608	1.00494	1.00339	1.00379	1.0187	1.00364	1.00299	1.0081	1.00254	1.00546	1.00434
ERF	1.00167	1.02221	1.00218	1.00172	1.00775	1.00561	0.997304	1.0077	1.00857	1.00133	1.01412	1.01436	1.00476	1.00989	1.01183	1.00228	1.00603	1.00304	1.01629	0.985918	0.991269	1.00253	1.00034
ERG28	1.00147	1.0136	1.0056	1.00249	1.00565	1.00507	1.00512	1.00353	1.00342	1.00212	0.995016	0.997604	1.00514	1.00706	1.00328	1.0008	1.00006	1.00286	1.00312	1.00199	1.00359	1.00166	1.00139
ERGIC1	1.00144	1.00417	1.00072	1.0017	1.00327	1.00179	1.00515	1.0018	0.999864	1.0004	0.997402	0.997591	1.00141	1.00159	1.0005	1.00077	1.00954	1.00073	1.00144	1.00329	1.00268	1.00261	1.00169
ERGIC2	1.00378	0.998327	1.00679	1.00374	1.00157	1.00269	1.00254	1.00414	1.00678	1.00469	1.00569	1.00359	1.00604	1.00313	1.00332	1.00168	1.00387	1.0036	1.00143	1.00241	1.00491	1.00303	1.00264
ERGIC3	1.00364	1.00407	0.994933	1.00203	1.00223	1.00298	1.00334	1.00256	0.9996	1.00251	1.00466	1.00019	0.998242	1.00553	1.0037	1.00477	0.999082	1.0001	1.005	1.00044	0.999252	1.00294	1.0008
ERH	1.00187	1.00887	1.00428	1.00378	1.00353	1.00451	1.00419	1.00346	1.00404	1.0024	0.996485	0.994805	1.00668	1.00681	1.00476	1.00193	0.995769	1.00252	0.99844	1.00748	1.00879	1.00256	1.00281
ERI3	1.00278	1.00068	1.00225	1.00218	1.0009	1.00328	1.00361	1.00252	0.998811	1.00426	0.998797	0.994984	0.999307	0.999218	0.99943	1.00139	0.992925	1.0018	1.00864	0.994793	0.997888	1.00141	1.00006
ERLEC1	1.00258	0.986085	1.00802	1.00194	1.00157	1.00254	1.00275	1.00225	1.00601	1.00287	0.996385	1.00068	1.00398	0.999834	0.999726	1.00193	0.999048	1.00266	1.00396	1.00041	1.00203	0.994881	1.0018
ERLIN1	1.00332	0.999152	1.00092	1.00599	1.00177	1.00073	1.00605	1.00212	1.00049	1.00546	0.997242	0.997844	1.00625	1.00211	1.00163	1.00401	1.00178	1.00271	1.00457	1.0026	1.0037	1.00488	1.00399
ERLIN2	1.00172	1.01202	1.00745	1.00373	1.0029	1.0014	1.00137	1.00399	1.00798	1.00401	1.00497	1.00495	1.0062	1.00592	1.00486	1.00356	0.997692	1.00303	0.997813	1.00709	1.00869	1.00288	1.00138
ERO1A	1.00303	0.992553	1.01193	1.00396	1.00283	1.00457	1.00091	1.00362	1.01093	1.00372	0.995952	0.995095	1.00916	0.998248	1.0009	1.00138	0.997565	1.00339	1.00307	1.00273	1.0053	1.00292	1.00171
ERP29	1.00294	0.999157	1.00461	1.00132	1.00423	1.00273	1.00251	1.00575	1.00316	1.00157	0.998367	1.00117	1.00361	1.00007	1.00248	1.00227	0.993731	1.002	1.00683	0.99636	1.00069	1.00207	1.00243
ERP44	1.00253	0.999961	1.00608	1.00429	1.00121	1.00325	1.00141	1.00542	1.00593	1.00402	0.999928	1.00217	1.00703	0.999999	1.00256	1.00215	0.99904	1.0028	0.999518	1.00579	1.00759	1.00341	1.00182
ERRFI1	1.00332	1.00001	1.00092	1.00573	1.00084	1.00376	1.00602	1.00058	1.00122	1.00378	1.00476	1.00111	1.00495	1.01041	1.01025	1.00448	0.992888	0.999081	1.00177	1.00345	1.00631	1.00207	1.00067
ERVK3-1	1.00032	1.01703	1.00039	1.0015	1.00927	0.996809	1.00019	1.00597	1.00767	1.00455	1.01341	1.00548	1.00686	1.01173	1.00631	1.00449	1.00121	0.99927	1.03227	0.976164	0.968673	1.00408	0.999836
ESD	1.00301	1.00089	1.00607	1.00118	1.00301	0.999248	0.999532	1.00819	1.00885	1.00216	1.0017	1.00389	1.00755	0.999974	1.00177	1.00161	1.00381	1.00333	0.998799	1.00689	1.00704	1.00291	1.00359
ESRP1	1.00502	0.976209	1.00439	1.0023	1.00027	1.00063	1.00393	0.998908	1.00385	1.00541	0.995077	0.997367	1.00684	0.997476	0.998042	1.00959	0.991639	0.999712	1.00782	0.995386	0.99873	0.998435	1.00151
ESRRA	1.00391	1.00229	0.998804	1.00391	1.00109	1.0023	1.00788	0.995483	0.997925	1.00453	1.00105	0.99473	1.0007	1.00886	1.00293	1.00227	0.997097	1.00123	1.01452	0.989195	0.987564	1.00445	1.00276
ESYT2	1.004	1.00469	1.00062	1.004	1.00771	1.00238	1.01047	0.999656	0.99774	0.999959	0.998578	1.01348	0.997741	1.00748	1.00666	1.00605	1.01708	1.00273	0.992081	1.01581	1.01458	1.00596	1.00424
ETF1	1.00114	1.00187	1.00297	0.998737	1.00194	1.00361	1.00109	1.0038	1.00635	1.00114	0.997741	1.00446	1.00062	0.997744	1.00266	1.00068	1.00296	1.00037	0.993738	1.01104	1.01199	1.00199	1.00024
ETFA	1.00328	1.00567	1.00105	1.0015	1.00277	1.00244	1.00377	1.0071	1.0038	1.0044	0.995348	0.993904	1.00666	1.00892	0.990556	1.00198	0.993459	1.00277	1.00503	1.00207	1.00106	1.00437	0.999537
ETFB	1.00176	1.01207	1.00032	1.00199	1.00146	1.00259	1.00096	1.00203	1.00391	1.00328	1.01375	1.00196	1.00685	1.01351	1.0051	1.00569	0.994049	0.99941	1.04098	0.963263	0.958039	1.00395	0.999186
ETHE1	1.00192	1.02275	1.00221	1.00203	1.00743	1.00585	0.996948	1.00782	1.0092	1.00061	1.01323	1.01494	1.00529	1.0097	1.01233	1.00254	1.00564	1.00311	1.01515	0.98781	0.993946	1.0028	1.00082
ETNK1	1.0017	0.999647	1.00789	1.00395	1.0009	1.00311	1.00035	1.00662	1.00792	1.00394	1.00744	1.00524	1.00592	1.00565	1.00455	1.00119	1.00546	1.00286	0.999947	1.00585	1.00711	1.00245	1.00283
ETS1	1.00162	1.0065	1.00305	0.999473	1.00775	1.00178	0.996472	1.00834	1.00874	1.00404	0.99746	1.00757	1.00593	1.00322	0.996797	1.00072	1.0191	1.00219	1.00105	1.00906	1.00718	1.00027	1.00181
ETS2	1.00086	1.01342	1.00311	1.0045	0.999905	1.00326	1.00074	1.00763	1.00498	1.00486	0.995872	0.990089	1.00207	0.997645	1.00098	1.0031	1.00829	1.0018	1.00438	1.00326	1.00262	1.00158	1.00272
ETV6	0.998353	1.0091	1.00509	1.00368	1.00129	1.00434	0.997161	1.01415	1.00988	1.00187	1.01818	1.01035	1.00397	1.01181	1.00858	1.00083	1.00466	1.00336	0.993626	1.01482	1.01469	1.00271	1.00243
EVA1B	1.00235	1.00222	1.00137	1.00274	1.00219	1.00443	1.0044	1.00332	1.00042	1.00197	0.999879	1.00174	0.999683	1.00156	1.00138	1.00256	1.00216	1.00258	1.00197	1.00195	1.00374	1.00218	1.00098
EVL	1.00224	1.00742	1.0032	1.00201	1.00452	1.00457	1.0066	1.00064	1.0009	1.00211	0.996012	0.997708	1.00227	0.999833	1.0008	0.999729	0.998509	1.0043	1.01097	0.99209	0.995979	1.00795	1.00256
EWSR1	1.00264	1.00185	0.999543	1.0012	1.0136	1.00122	1.00028	1.00092	1.00437	1.00293	1.00326	1.01282	1.00439	1.00881	1.00656	1.00082	1.05749	1.00224	0.975419	1.03166	1.03511	1.00187	1.00101
EXOC1	0.999166	1.01971	1.00999	1.00139	1.00345	1.00289	1.00065	1.00466	1.01192	1.00268	1.00446	1.00654	1.00604	1.0032	1.00219	1.00358	1.00674	1.00292	0.999436	1.00549	1.00628	1.00411	1.00211
EXOC3	1.00717	0.980708	0.99762	1.00283	1.00162	1.00324	1.01228	0.996877	0.99101	1.00555	0.998068	0.995902	1.00249	1.00091	1.00518	1.00555	0.993745	1.00216	1.00682	1.00176	0.999932	1.00271	1.00171
EXOC4	1.00284	1.00291	1.0036	1.00393	1.00226	1.00246	1.0022	1.00499	1.00279	1.00344	1.00221	1.00358	1.00358	1.00216	1.00546	1.00428	1.00626	1.00222	0.992826	1.01612	1.01336	1.00373	1.0034
EXOC5	1.00352	0.996416	1.00924	1.00429	1.00294	1.00483	1.00063	1.00347	1.01071	1.00499	0.996035	0.993221	1.00856	1.00049	1.00227	1.00177	0.996278	1.00255	1.00104	1.00517	1.00577	1.00198	1.0017
EXOC7	1.00905	1.00026	0.989282	1.00364	0.995725	1.0103	1.00814	1.00134	0.997763	1.00196	1.00613	1.00937	0.9968	1.00864	1.00135	1.00996	1.02087	1.00097	1.00917	0.996452	0.997854	1.00233	1.00114
EXOSC1	1.00311	1.00037	1.0014	1.00589	1.00087	1.00175	1.00417	1.00329	1.00358	1.00482	0.997063	0.998702	1.00542	1.00201	1.00275	1.00095	1.00156	1.00194	1.00332	1.0034	1.00348	1.0046	1.00355
EXOSC10	1.00288	1.00378	1.00368	1.00386	1.0019	1.0037	1.00483	1.00261	1.00217	1.00355	1.00439	1.00385	1.00606	1.01126	1.01169	1.0054	0.997692	0.99936	1.00041	1.00454	1.00667	1.00318	1.00069
EXOSC3	1.00313	0.997494	1.00206	1.00236	1.00078	1.00319	1.00313	1.00218	1.00293	1.0016	1.00177	1.00344	1.00406	1.0024	1.00242	1.00189	0.999676	1.00235	0.99807	1.00675	1.00873	1.00273	1.00121
EXOSC4	1.00651	1.00212	0.994506	1.00238	1.0042	0.996077	1.04458	0.973104	0.966743	1.012	0.997559	0.981616	0.987703	1.01924	1.00351	1.00738	0.97035	1.00221	1.02572	0.981077	0.982604	1.00323	1.00009
EXOSC6	1.00238	1.00643	1.00678	1.00403	1.00579	1.00286	1.00056	1.00976	1.00894	1.00519	1.00628	1.00355	1.0093	1.00613	1.00452	1.00485	1.00217	1.00301	0.999536	1.00498	1.00945	1.0031	1.00067
EXOSC7	1.00364	1.00247	1.00157	1.00247	1.00221	0.998541	1.01154	0.997762	0.996124	0.988036	1.01716	1.02771	1.00516	1.01004	1.00876	1.00482	1.01024	1.00176	1.00512	1.00213	1.00083	1.0055	1.00263
EXOSC8	1.00224	1.00079	1.0081	1.0013	1.00375	0.999496	1.00051	1.00899	1.00452	1.00283	1.00121	1.00119	1.00779	1.00084	1.00074	0.999313	1.00604	1.00331	0.99724	1.01003	1.00814	1.00257	1.00414
EXT1	1.00613	0.972048	1.00533	1.01002	0.99252	1.00475	1.00457	0.99239	1.00265	1.00597	0.983853	0.991989	1.00488	0.998488	0.999856	1.00543	0.988769	0.999676	1.00728	0.997199	0.998257	0.997802	1.00146
EXT2	1.00174	1.00159	1.00214	1.00323	1.00235	1.00192	1.00233	1.00179	1.00255	1.00308	1.00486	1.00298	1.00294	1.00313	1.00252	1.00288	0.999721	1.00324	1.00953	0.998222	0.99876	1.00327	1.00085
EZR	1.00267	0.993541	1.01276	1.00807	0.994258	1.00813	0.998386	1.00595	1.00885	1.00466	1.0067	1.00407	1.00672	1.00497	1.00543	1.00134	1.00999	1.00165	0.989684	1.02512	1.01946	1.00334	1.00343
F11R	1.001	1.0034	1.00086	0.998599	1.00388	1.00448	1.00399	0.998109	0.99769	1.00108	0.994711	1.00036	1.00241	1.00126	1.00325	1.00144	1.0019	1.00414	1.00356	1.00185	1.00337	0.999092	1.00168
FAAP20	1.00464	1.00506	0.99371	1.00315	1.00086	1.00433	1.01216	0.997451	0.993166	1.0026	1.00717	0.99883	1.0015	1.01421	1.0129	1.00349	0.995866	1.00086	1.0026	1.0048	1.00512	1.00323	1.00067
FABP5	1.00419	0.989459	1.0069	1.00336	1.00234	1.00031	1.00009	1.00175	1.00736	1.00627	0.996007	0.999251	1.00757	1.0004	1.00005	1.00781	0.993213	1.00013	1.00657	0.997041	1.0007	1.00073	1.00153
FADD	1.00519	0.999945	0.995224	1.0001	1.00248	1.00379	1.00918	1.00029	0.997074	1.00564	1.0038	0.991393	1.00124	1.00515	1.00226	1.0047	0.994578	1.00074	1.00984	0.997511	0.994436	1.00296	1.00114
FADS3	1.00241	0.998888	0.999496	1.00246	1.00201	1.00207	1.00799	0.998073	0.992001	1.00735	0.998455	0.99122	0.998858	1.00242	1.00143	1.00285	0.997345	1.00102	1.01764	0.989666	0.988152	1.00279	1.00062
FAF1	1.0043	0.997411	1.00233	1.00111	1.00258	1.0017	1.00523	1.00162	1.00281	1.00451	0.998989	0.996851	1.00023	0.999986	1.00079	1.00157	0.981973	1.00284	1.0073	0.997258	0.999359	1.00169	0.999767
FAF2	1.00251	1.00106	0.999412	1.00291	1.00237	1.00126	1.01118	0.998857	0.995709	1.00214	0.994436	0.993302	1.00078	1.00225	1.00002	1.00301	1.0043	0.999797	1.00445	1.00092	0.999941	1.00271	1.00153
FAH	1.00315	1.00465	1.00306	1.00326	1.00114	1.00359	1.00304	1.00621	1.00367	1.00378	0.9926	0.996658	1.00818	1.01183	0.988339	1.00191	0.994831	1.00281	1.00536	1.00035	1.00107	1.00198	1.00061
FAM102A	1.00152	1.01045	1.00456	1.00205	1.00124	1.00408	1.00362	1.0042	0.997955	1.00289	1.00488	1.00139	1.00471	1.00803	1.00351	1.0032	0.999199	1.00177	1.00235	1.00159	1.00416	1.00377	1.00243
FAM104A	1.01027	0.994719	0.991481	1.00039	1.00203	1.00408	1.00741	1.00008	0.999039	1.00292	1.00584	1.00766	1.00052	1.00267	1.00091	1.00878	1.01834	1.00171	1.0096	0.993018	0.996256	1.00181	1.00094
FAM111A	1.00153	1.00405	1.0002	1.00084	1.00313	1.00447	1.00369	1.00071	0.995576	1.00276	1.00193	0.998464	0.999724	1.00319	1.00243	1.00325	0.999402	1.00165	1.00522	1.00079	1.00088	1.00355	1.00118
FAM114A1	1.00146	1.01137	1.00632	1.0013	1.00188	1.00108	1.0049	1.00207	1.00509	1.00373	0.9966	1.0028	1.0049	1.00171	1.00113	1.00073	0.998607	1.00241	1.00165	1.00386	1.00395	1.00295	1.00185
FAM120A	1.00249	1.00073	1.00355	1.00344	1.00061	1.00327	1.00196	1.00458	1.00447	1.00419	0.998815	1.00265	1.00501	1.00034	1.00126	1.00283	0.997001	1.00259	0.999626	1.00647	1.0078	1.00349	1.00176
FAM120AOS	1.0027	1.00088	1.00354	1.00339	1.00076	1.00329	1.00207	1.00456	1.00425	1.00416	0.998841	1.00265	1.00495	1.00026	1.00139	1.00284	0.997366	1.00257	0.999841	1.00632	1.00786	1.0035	1.00172
FAM133B	1.00114	1.00695	1.00488	1.00152	1.00574	1.00183	1.00014	1.00549	1.00618	1.00239	1.00924	1.00536	1.00469	1.00496	1.003	1.00318	1.00227	1.00055	0.991269	1.01828	1.01107	1.00338	1.00239
FAM136A	1.00299	0.999141	1.00398	1.0029	1.00014	1.00402	1.00327	1.00233	1.00333	1.0023	0.996596	0.998101	1.00179	0.996343	0.999459	1.00126	0.999773	1.00281	1.00345	1.00053	1.0031	1.00208	1.00257
FAM160B2	0.99985	1.01957	1.01097	1.00112	1.00931	1.00213	0.998929	1.00725	1.00979	1.0037	1.00492	1.00731	1.0097	1.00662	1.00688	1.00405	1.0081	1.00316	0.986617	1.02124	1.02028	1.0058	1.00282
FAM162A	1.00348	0.990702	1.00188	1.00235	1.00378	1.00204	1.00179	1.00359	1.00542	0.994723	1.00902	1.03852	1.0059	1.0041	1.00322	1.00334	1.00026	1.00234	1.01094	0.99871	0.9963	1.00232	1.00205
FAM168A	1.00443	0.997813	0.997773	1.00148	1.00471	1.00089	1.0077	1.00139	0.996602	1.00609	1.00352	0.993371	1.00346	1.00313	1.00172	1.00474	0.997674	1.00062	1.0064	1.00005	0.998405	1.00003	1.0003
FAM168B	1.00314	0.995876	1.00315	1.00638	1.00138	1.00127	1.00421	1.00076	1.00168	1.00291	1.00222	1.00484	0.999711	1.00124	1.00035	1.00402	0.997243	1.00228	1.00712	0.998119	1.00116	1.00434	1.0018
FAM174C	0.999859	1.02799	0.991374	0.994736	1.01316	1.00264	1.00465	1.00677	0.999777	0.99873	1.02493	1.00275	0.994068	1.01582	1.01336	1.00176	1.03772	1.00021	0.985486	1.02637	1.02287	1.00211	1.00088
FAM177A1	1.00351	0.9951	1.00737	1.00394	1.00366	1.00292	1.00369	1.00024	1.00419	1.00135	0.996759	1.00042	1.0056	0.999276	1.00134	1.00073	0.998543	1.00288	1.00234	1.00155	1.00428	1.00335	1.0016
FAM192A	0.998471	1.02071	1.01042	1.006	1.00128	1.00475	0.994341	1.01115	1.0134	0.995606	1.01126	1.02291	1.00492	1.00348	1.0064	1.00214	1.00116	1.00278	1.00258	1.00339	1.00257	1.00133	1.0006
FAM193B	1.00301	1.00237	0.99637	1.00157	1.00376	1.00162	1.01422	0.996967	0.99159	1.00264	0.995464	0.991208	1.00057	1.00466	1.0015	1.00477	0.997991	0.999999	1.00707	0.997578	0.998512	1.00134	1.0015
FAM200B	1.00258	1.00676	1.00229	1.00358	1.00074	1.00251	1.0061	1.00348	1.00424	1.00468	0.995268	0.999584	1.00404	1.00295	1.00189	1.00079	0.987831	1.00317	1.00262	1.00308	1.0035	1.00455	1.00214
FAM204A	1.00242	0.997568	1.00538	1.00519	1.00431	1.00194	1.00422	1.00057	1.00352	1.00398	1.00165	1.00036	1.00605	1.00415	1.0002	1.00834	1.0062	1.0025	1.00517	1.00079	1.00093	1.00402	1.00237
FAM207A	0.994313	1.05222	1.00432	0.998126	1.00783	1.00412	0.993995	1.02363	1.00447	1.00313	1.02377	0.990824	0.997769	1.00395	1.01091	1.00064	1.06261	1.00069	0.996052	1.01845	1.0049	1.00488	1.00213
FAM20B	1.00216	1.00327	1.00419	1.00349	1.00119	1.006	1.00318	0.999357	1.00159	1.00435	0.999158	1.00058	1.00432	1.00129	1.00367	1.00355	1.00046	1.00286	1.00182	1.004	1.00541	1.0019	1.00271
FAM20C	1.00406	1.0084	0.999988	1.00478	1.00646	1.00279	1.00533	1.00828	0.999112	0.998516	1.01146	1.02294	0.99997	1.01013	1.00394	1.00176	1.02111	1.0046	0.98955	1.01865	1.01592	1.00555	1.00126
FAM210B	1.00278	0.999427	1.00372	1.00228	0.998137	1.00677	1.00595	0.997833	0.998528	1.00244	0.995887	1.00251	1.00357	1.00154	1.00329	1.00615	0.974319	1.00158	1.02386	0.981631	0.984548	1.00151	1.00134
FAM214A	1.00147	1.00255	1.00924	1.00421	1.00056	1.00461	1.00005	1.00491	1.00778	1.00272	1.0004	1.00231	1.00581	1.00091	1.00282	1.00225	0.995039	1.00246	0.995532	1.01338	1.00907	1.00215	1.00243
FAM214B	1.00345	0.99675	0.997185	1.00207	1.00062	1.00249	1.00185	1.00324	1.00169	1.00212	1.0021	1.00165	1.00418	1.00149	1.0015	1.00131	1.00063	1.00168	0.997963	1.00583	1.01003	1.00297	1.00164
FAM219B	1.00287	1.0078	1.00074	1.00123	1.00345	1.00182	1.00469	1.00605	1.00258	1.00346	0.999528	0.99488	1.00549	1.00684	0.994436	1.00325	0.991358	1.00214	1.00358	1.00376	1.00179	1.00437	0.999299
FAM234A	1.00405	1.01555	0.995507	1.00698	1.00229	0.997527	1.02586	0.985096	0.979255	1.01023	1.00571	0.983915	1.00325	1.01631	1.00704	1.01039	1.00184	0.999234	0.999811	1.01042	1.00935	1.00833	1.00045
FAM32A	1.00236	1.01131	0.999337	1.00388	0.992712	1.01189	1.00955	1.00369	0.994042	1.0002	1.00389	1.00218	0.994658	1.00984	1.00813	1.00454	1.0042	1.00056	1.01201	0.997108	0.993721	1.00156	1.00129
FAM3C	1.00243	1.00244	1.00618	1.00554	1.00031	1.00314	1.00131	1.00631	1.00497	1.00348	1.00146	1.00375	1.0048	1.002	1.00521	1.00387	1.00186	1.00261	0.992718	1.01628	1.01466	1.00342	1.00274
FAM49B	1.00405	0.988081	1.00071	1.01255	0.991269	1.00389	1.00966	0.9917	1.00005	1.00395	0.983806	0.999755	1.00418	1.0021	1.00129	1.00372	0.988026	1.00028	1.00916	0.998071	0.9995	1.00053	1.00131
FAM53C	1.00112	1.00216	1.00304	0.999191	1.00181	1.00413	1.00104	1.00444	1.00633	1.00082	0.998216	1.00367	1.00088	0.997431	1.0026	1.00087	1.00177	1.00078	0.993103	1.01196	1.01233	1.00191	1.00027
FAM83H	1.00587	1.00073	0.996829	1.00417	1.0022	0.996824	1.04083	0.974115	0.972571	1.00927	0.995922	0.986089	0.990353	1.01707	1.00331	1.00672	0.973067	1.0026	1.02434	0.982904	0.985047	1.00166	1.00015
FAM89B	1.00295	1.00642	0.99975	1.00449	1.00243	1.00171	1.0036	1.00033	1.00638	1.00453	1.00614	1.00309	0.999906	1.01433	1.00584	1.00401	1.0083	1.00173	1.00387	1.00257	0.99947	1.00587	1.00222
FAM91A1	1.00402	0.979904	1.00203	1.01382	0.991475	1.0044	1.00606	0.992131	1.00135	1.00521	0.984312	0.997597	1.00598	1.00058	1.00082	1.00394	0.989006	0.999594	1.00766	0.999121	0.999748	0.999202	1.0016
FAM98A	1.00301	0.993251	1.00399	1.0036	1.00246	1.00184	1.00401	1.00362	1.00466	1.00416	0.998384	1.00424	1.00195	1.00311	1.00142	1.00286	1.00071	1.00373	1.00452	1.00136	1.00159	1.00246	1.00134
FANCI	1.00277	1.00335	1.00288	1.00568	0.99861	1.00635	1.0059	1.00273	1.00012	1.00418	0.994539	1.00206	1.00866	1.01471	0.988126	1.00382	0.998108	1.00257	1.00357	1.0028	1.00438	1.00194	1.00114
FANCL	1.00263	0.985877	1.00721	1.00188	1.0018	1.00171	1.00188	1.00289	1.00564	1.00277	0.997661	1.00063	1.00523	0.998113	0.999297	1.00195	0.999254	1.0026	1.00301	1.00159	1.00271	0.996095	1.00235
FAR1	1.00149	1.00626	1.00739	1.00443	0.999509	1.00278	0.998134	1.00268	1.01143	1.00406	1.00501	1.00132	1.00813	1.00346	1.00198	1.00197	0.997449	1.00166	1.00115	1.00624	1.00306	1.00005	1.00184
FARP1	1.00254	1.00503	1.00125	0.99936	1.00437	1.00217	1.00369	1.00575	1.0026	1.00256	1.01043	1.00907	1.00676	1.00326	1.00242	1.00382	1.01429	1.0038	1.00271	1.0066	1.00306	1.00461	1.00352
FARSA	1.00147	1.00921	0.997208	1.00302	0.994391	1.00896	1.01642	0.997579	0.989043	1.00057	1.00599	1.00566	0.989313	1.01228	1.00695	1.00631	1.0015	1.00202	0.999352	1.00995	1.00796	1.00401	1.00112
FARSB	1.00164	1.00326	1.00348	1.00266	1.00005	1.00672	1.00315	1.00165	1.00243	1.0027	1.00622	1.00657	1.0024	1.00441	1.0029	1.00049	1.05908	1.00217	0.99813	1.01057	1.00683	1.00166	1.00162
FASN	1.00849	1.00081	0.981526	1.00179	0.999516	1.0078	1.00702	1.00081	0.998451	1.00158	1.01332	1.00703	0.995983	1.00752	1.00976	1.00939	1.03795	0.999972	1.00818	1.00452	0.998935	1.00663	1.00018
FASTK	1.00315	1.00552	0.999977	1.00103	1.00761	1.00373	1.00741	1.00276	0.998522	1.00039	1.00289	1.01206	0.997437	1.0082	1.00583	1.00572	1.01738	1.00261	0.991742	1.01694	1.01595	1.00551	1.0045
FAU	1.00327	1.0043	0.999937	1.00461	1.00109	1.00266	1.00465	1.00034	1.00532	1.00415	1.00165	1	1.00259	1.01228	1.00499	1.00254	1.00703	1.00148	1.0063	0.997615	0.995185	1.00527	1.00305
FBH1	1.00259	0.995116	1.00712	1.00833	0.996979	1.00874	0.999374	1.00684	1.009	1.00253	0.994537	1.00349	1.0058	1.00208	1.00171	1.00211	1.0134	1.00263	1.01263	0.995718	0.998865	0.999943	1.00215
FBL	1.00067	1.02138	1.00148	1.0008	1.00799	1.00344	0.997731	1.00737	1.0063	1.00219	1.01234	1.00287	0.996964	1.00344	1.01564	1.00171	1.00103	1.00183	1.04054	0.96417	0.961408	1.00069	1.00012
FBLIM1	1.00114	1.01183	1.00232	1.00175	1.00515	1.00454	1.00191	1.00707	1.00564	1.00062	1.00631	1.00784	1.00435	1.0144	1.01462	1.00386	1.00953	1.00167	0.994923	1.01264	1.01047	1.00373	1.00147
FBLN1	1.00338	1.00531	0.9982	1.00108	1.00882	1.004	0.999701	1.01112	1.0072	1.00391	1.00719	1.00584	1.00606	1.01079	1.00936	1.00504	1.02854	1.00233	0.998789	1.00713	1.00745	1.00365	1.0008
FBRS	1.00144	1.01668	1.00659	1.00513	1.00191	1.00214	1.00563	1.00255	1.00039	1.00465	1.00344	0.997459	0.99809	1.00841	1.00239	1.00437	1.00094	1.0032	1.00208	1.00368	1.00497	1.00287	1.0011
FBXL15	1.00285	0.998885	1.00135	1.00439	1.00386	1.00016	1.00654	1.00036	1.00049	1.00459	0.999224	0.998695	1.00514	1.00374	1.00046	1.0057	1.00463	1.00255	1.00481	1.00071	1.00296	1.00502	1.0033
FBXL3	1.0034	1.00207	1.00423	1.00135	1.0021	1.00298	1.00103	1.00463	1.00615	1.00329	1.0068	1.00806	1.00814	1.00114	1.00197	1.00294	1.01081	1.00371	1.00184	1.00529	1.00429	1.00391	1.00343
FBXL5	1.00279	1.00671	1.00191	1.00347	1.00078	1.00244	1.00618	1.00344	1.00395	1.00463	0.995522	0.999414	1.004	1.00319	1.00204	1.00068	0.988134	1.00333	1.00252	1.00307	1.00358	1.00466	1.00208
FBXL6	1.00664	1.00467	0.993903	1.00324	1.00731	0.992756	1.04748	0.972128	0.962952	1.01394	1.00139	0.977734	0.986055	1.02213	1.00479	1.00893	0.969925	1.00184	1.02626	0.980038	0.982182	1.00452	0.999408
FBXO11	1.00229	0.986158	1.00901	1.00216	1.00135	1.00262	1.00296	1.00255	1.0057	1.00319	0.996279	1.00079	1.00398	0.999921	0.999792	1.0019	0.999676	1.00265	1.00425	1.0005	1.00208	0.994961	1.00161
FBXO22	1.00317	1.00598	1.00105	1.00139	1.0028	1.0022	1.00379	1.0071	1.00395	1.00433	0.996041	0.994338	1.00622	1.00839	0.990661	1.00218	0.993413	1.00277	1.00503	1.00233	1.00107	1.00452	0.999473
FBXO3	1.00172	1.00007	1.00463	1.00412	1.00029	1.00192	1.00198	1.00257	1.00519	1.00286	1.00289	1.00055	1.00464	1.00196	1.00231	1.00283	0.997277	1.00265	1.01014	0.997127	0.996779	1.002	1.00015
FBXO32	1.00424	0.979381	1.00209	1.01391	0.991739	1.00411	1.00582	0.992279	1.0016	1.00522	0.983663	0.997597	1.00591	1.00042	1.00073	1.00432	0.989059	0.999814	1.00738	0.998902	0.999757	0.999099	1.00153
FBXO34	1.00356	0.995288	1.00966	1.00414	1.00302	1.00476	1.00033	1.00356	1.0108	1.00465	0.997184	0.993635	1.00879	1.00015	1.0022	1.00161	0.995565	1.00275	1.00197	1.00361	1.00493	1.00251	1.00151
FBXO42	1.00052	1.01355	1.0014	1.00077	1.0067	1.00414	1.0002	1.00851	1.00579	0.999961	1.00709	1.0087	1.00414	1.01468	1.01502	1.00394	1.01095	1.00214	0.992908	1.01633	1.0115	1.00389	1.00143
FBXO6	1.00251	1.00401	1.00352	1.00382	1.00234	1.00431	1.00441	1.00334	1.00234	1.00294	1.00408	1.00422	1.00593	1.01209	1.01205	1.00493	1.00128	0.99992	0.999979	1.00494	1.00649	1.00334	1.00069
FBXO7	1.00097	1.00564	0.997959	1.00204	1.0116	1.0045	0.99891	1.0089	1.00549	1.00194	1.00982	1.01187	1.00427	1.01123	1.00879	1.0009	1.06089	1.00307	0.991287	1.02225	1.01286	1.0016	1.00158
FBXO9	1.00367	0.996408	1.00409	1.00505	1.00262	1.0012	1.0044	1.00199	1.00208	1.00459	1.00031	0.999563	1.00643	1.00058	1.00189	1.00488	1.00077	1.00143	1.00203	1.00352	1.00231	1.00225	1.00213
FBXW11	1.00103	1.0061	1.00262	1.00017	1.00385	1.0016	1.00254	1.00331	1.00162	1.00068	0.998667	0.999119	1.00208	1.00081	1.00077	0.999877	1.01097	1.00136	1.00056	1.00369	1.00372	1.00322	1.0017
FBXW2	1.00273	1.00534	1.00567	1.00361	1.00079	1.00284	1.00282	1.00276	1.00198	1.00331	1.00316	1.00303	1.00574	1.00038	1.00074	1.00185	1.00181	1.00258	1.0007	1.00329	1.00621	1.00269	1.00162
FBXW5	1.0016	1.0256	1.00207	1.00307	1.005	0.999321	1.00919	1.00285	0.99363	1.00446	1.01483	0.997473	0.999603	1.01867	1.01136	1.00805	1.00727	1.00072	0.98448	1.02521	1.02394	1.00567	1.002
FCGRT	1.0001	1.02786	1.00495	1.00286	1.00538	1.002	0.997124	1.0072	1.01019	1.00129	1.02638	1.00821	1.00523	1.01428	1.01108	1.00199	1.00335	1.00107	1.0104	0.994976	0.992705	1.00169	0.999723
FDFT1	0.998861	1.01942	1.01131	0.997957	1.00929	1.00556	0.997484	1.00792	1.01016	1.00287	1.00218	1.00907	1.01064	1.00339	1.00612	1.00407	1.01235	1.00321	0.982722	1.02319	1.02413	1.00668	1.00206
FDPS	1.00319	1.00062	0.995289	0.999039	1.00429	1.00196	1.01281	0.992756	0.987283	1.00085	0.998009	0.997994	1.00679	1.00954	1.00246	0.999789	0.999585	1.00244	1.0191	0.986871	0.986581	0.999865	1.00126
FDX1	1.00239	0.9962	1.00652	0.999895	1.00391	1.00237	0.999827	1.00406	1.00738	1.0025	1.00315	1.00823	1.00677	1.00243	1.00177	1.00255	1.00492	1.00241	0.996629	1.01249	1.00953	1.00252	1.0012
FEM1B	1.00278	1.0054	1.00408	1.00182	1.00332	1.00163	1.00517	1.003	1.00032	1.00303	1.00162	1.0022	1.00484	1.0037	1.00099	1.00392	0.988921	1.00179	1.00266	1.0044	1.00051	1.00096	1.00025
FEN1	1.0025	0.999351	0.999878	1.00217	1.00203	1.00216	1.00784	0.998297	0.992361	1.00645	0.998866	0.992253	0.999041	1.00242	1.00166	1.0027	0.998154	1.00123	1.01582	0.991551	0.990302	1.00285	1.00062
FEZ2	1.00307	0.992876	1.00424	1.00366	1.0024	1.00194	1.00391	1.0034	1.00492	1.00431	0.997968	1.00469	1.00147	1.00308	1.00141	1.00322	1.00063	1.00367	1.00511	1.00105	1.00142	1.00274	1.00146
FGD5-AS1	1.00175	1.00111	1.00427	1.0048	1.00144	1.00226	1.0045	1.00351	1.00255	1.00249	1.00676	1.00979	1.00774	1.00385	1.00184	1.00348	1.00245	1.00136	1.00473	1.00147	1.00224	1.00254	1.00272
FGFR1OP2	1.00336	0.997792	1.00729	1.00378	1.00098	1.00301	1.00219	1.0048	1.00753	1.00457	1.00619	1.00434	1.0064	1.00343	1.00376	1.00144	1.00451	1.00294	1.00089	1.00403	1.00565	1.00312	1.00275
FH	1.0087	0.973863	0.999491	1.00696	1.00171	0.999617	1.00653	1.00162	1.00166	1.00439	0.993988	1.00513	1.00271	1.00312	0.997436	1.00564	0.992418	1.00174	1.01733	0.990191	0.991526	1.00357	1.00237
FHL2	1.00206	1.00237	1.00465	1.00385	1.00204	1.00409	1.00299	1.00191	1.00322	1.00336	1.00295	1.00364	1.00529	1.00028	1.00084	1.00363	0.998981	1.00228	1.0036	1.0012	1.00329	1.0053	1.00106
FHOD1	1.002	1.01098	1.00625	1.0047	1.00309	1.00139	1.00029	1.01058	1.00953	1.00267	1.00878	1.00911	1.00823	1.00799	1.00534	1.0048	1.00415	1.00199	1.00066	1.00483	1.0068	1.00422	1.00116
FIBP	1.00315	1.00824	0.998985	1.0034	1.00349	1.0016	1.00379	1.00153	1.00521	1.00375	1.00744	1.00301	0.997306	1.01329	1.00719	1.00337	1.00933	1.00199	1.00299	1.00438	1.0009	1.0053	1.00269
FIP1L1	0.99995	1.01852	1.00937	1.00113	1.00295	1.00281	1.00168	1.00357	1.00942	1.00351	1.00386	1.00596	1.00534	1.00306	1.00198	1.0028	1.00452	1.00265	0.999617	1.00488	1.00555	1.00394	1.00227
FIS1	1.0016	1.00464	1.00237	1.00145	1.0061	0.999994	1.00294	1.00484	1.00142	1.00169	1.00535	1.00176	1.00014	1.01008	1.00708	1.00406	0.993327	1.00178	0.992038	1.01696	1.0153	1.00374	1.00178
FKBP10	1.00048	1.02135	1.00401	1.00517	1.00421	1.00309	0.99601	1.01711	1.01402	1.00406	1.0138	1.00117	1.00129	1.01267	1.00932	1.00526	1.02002	1.00149	1.00681	0.999726	0.993828	1.001	1.00034
FKBP11	1.00287	1.00141	1.00069	1.00118	1.00218	1.00649	1.00192	1.00364	1.00509	1.00338	1.00349	1.00238	1.00209	1.00253	1.00178	1.00138	1.0045	1.00285	1.00211	1.00298	1.00353	1.00203	1.00145
FKBP1A	1.00276	1.00764	0.994056	1.00094	1.00733	1.00065	1.02265	0.989297	0.981405	1.00637	0.999694	0.994214	1.00409	1.00803	1.0115	1.00569	1.01111	1.00227	1.01842	0.991178	0.990683	1.00283	1.00311
FKBP2	1.00381	1.00193	0.99846	1.00401	1.00107	1.0019	1.00925	0.994419	0.99575	1.00522	1.00036	0.992507	1.00067	1.00742	1.00214	1.00198	0.994826	1.0011	1.01807	0.985495	0.984029	1.00396	1.00187
FKBP3	1.00299	0.993165	1.01104	1.00379	1.00314	1.0033	1.00246	1.0018	1.00805	1.00213	0.995606	0.997428	1.00747	0.997851	1.00115	1.00026	0.998504	1.00319	1.00364	1.00002	1.00452	1.00329	1.00154
FKBP4	1.00209	1.00695	0.996943	1.00079	1.00605	1.00253	1.00452	1.00525	0.998199	1.00134	1.02613	1.00434	0.999271	1.00599	1.00699	1.00207	0.985474	1.00412	0.994584	1.01607	1.01276	1.00402	1.00261
FKBP8	1.00237	1.00849	0.995455	1.00019	1.00455	1.00043	1.00823	1.00314	0.996451	1.00095	1.00537	1.0031	0.999172	1.00596	1.00835	1.00216	0.999342	1.00125	1.01241	0.995109	0.987271	1.00035	1.0009
FKBP9	1.00136	1.00402	1.00263	0.999339	1.00626	1.00285	1.00337	0.999955	1.00041	1.00097	1.01272	1.00352	1.00342	1.00515	1.00258	0.998882	1.00663	1.00321	1.00236	1.00589	0.999658	1.00155	1.00153
FLAD1	1.00324	0.998415	0.997215	1.00148	0.998285	1.00677	1.01364	0.991825	0.986689	1.00153	0.997419	0.99631	1.00689	1.00624	1.00098	0.998458	0.997806	1.0023	1.02598	0.977761	0.975212	0.999036	1.00113
FLII	1.00102	1.01213	1.00366	1.00266	1.00631	0.999721	1.00128	1.00408	1.00673	1.00421	1.00747	1.00079	1.00479	1.00737	1.00526	1.00143	1.02119	1.00331	0.99919	1.00651	1.00661	1.00461	1.00164
FLNB	1.00151	1.0015	1.01022	1.00308	1.00143	1.00237	1.00643	0.998167	1.00035	0.990958	1.00318	1.02647	1.01051	1.00011	1.00184	1.00454	1.00836	1.00253	0.999829	1.00421	1.00637	1.00546	1.00326
FLOT1	1.00284	1.00555	1.00049	1.00204	1.0017	1.00634	1.00852	0.997902	0.993642	0.998261	0.998217	1.01422	0.998947	0.996294	1.01775	0.995456	1.00074	1.00556	1.01048	0.994061	0.994285	1.00005	0.998548
FLOT2	1.00108	1.01061	1.00639	1.00237	1.00524	1.00323	0.998569	1.00528	1.01277	1.00397	1.0067	1.00406	1.00654	1.00566	1.00711	1.00156	1.02125	1.00373	0.998982	1.00653	1.0112	1.00554	1.00186
FLYWCH2	1.00249	1.00773	0.998225	1.00501	0.998031	1.00336	1.01415	0.994012	0.989091	1.00331	1.00195	1.00219	1.00365	1.01406	1.006	1.00498	0.996744	1.00078	1.00133	1.00364	1.00471	1.00499	1.00063
FN1	0.999825	1.00756	1.00721	1.00144	1.00165	1.00149	0.99924	1.00348	1.00724	1.00292	1.00838	1.00362	1.00267	1.00758	1.00174	0.99818	1.07561	1.00199	0.991607	1.0244	1.00915	0.99952	1.00203
FN3KRP	1.0084	0.999941	0.978969	1.00297	0.997993	1.0075	1.00863	0.999299	0.997506	1.00305	1.00926	1.00541	0.995645	1.0078	1.00828	1.0089	1.03521	1.00003	1.00818	1.00242	0.999364	1.00681	0.999727
FNBP1	1.00225	1.0128	1.00344	1.00208	1.00293	1.0017	1.00797	1.00051	0.999174	1.00441	1.00621	1.0034	1.00724	1.01101	1.00717	1.00704	1.0006	1.00233	1.0018	1.00339	1.00535	1.00406	1.00218
FNBP1L	1.00395	0.994354	1.0056	1.00498	1.00112	1.00296	1.00193	1.00373	1.0066	1.00496	1.00096	1.0029	1.00835	1.00098	1.00232	1.00207	1.00276	1.00402	0.999105	1.01001	1.0054	1.00264	1.00226
FNBP4	1.00153	1.00533	0.998759	1.00098	1.00325	1.00476	1.00343	1	0.997686	1.00162	1.0047	1.00233	1.00063	1.00453	1.00328	1.00328	1.00078	1.00219	1.00509	1.00229	1.00257	1.0035	1.00127
FNDC3A	1.00326	1.00013	1.00569	1.00164	1.0028	0.999419	0.999628	1.00706	1.00864	1.00259	1.00148	1.005	1.00771	0.999795	1.00189	1.00183	1.00532	1.00344	0.999889	1.00658	1.0058	1.00297	1.0036
FNDC3B	1.00432	0.987198	1.00369	1.00155	1.0025	1.00034	1.00325	0.997547	1.00176	1.00133	0.989852	1.00394	1.00109	0.998298	1.00154	1.00332	0.980387	1.00352	1.02786	0.98378	0.981218	0.999958	1.00196
FNTA	1.00178	1.00292	1.00686	1.0034	1.00174	1.00176	1.00092	1.00315	1.00808	1.00235	0.999789	1.00306	1.00439	1.00062	1.00326	1.00266	0.993485	1.00113	1.00027	1.00378	1.00489	1.00045	1.00132
FOLR1	1.00509	0.998794	0.996402	1.00121	1.00414	1.00135	1.00859	1.00118	0.99637	1.00629	1.00378	0.991189	1.00274	1.00411	1.0015	1.00518	0.995382	1.00071	1.00923	0.998009	0.995803	1.0009	1.00043
FOPNL	1.0024	0.998134	1.00486	1.00482	1.00172	1.00106	1.00868	0.994963	0.994797	1.00301	0.995881	1.00079	1.00382	0.998182	1.00077	1.00288	0.996449	1.003	1.00428	1.00075	1.00425	1.00266	1.00152
FOS	1.00169	1.01344	1.00508	1.00258	1.00553	1.00501	1.00559	1.00408	1.00329	1.00192	0.995016	0.997949	1.00526	1.0075	1.00377	1.00073	0.999778	1.00278	1.00223	1.00279	1.00418	1.00194	1.00151
FOSL2	1.00281	0.996545	1.00131	1.00249	1.00299	1.00082	1.00301	1.00408	1.00305	1.00345	0.999868	1.0037	0.999339	1.00371	1.00091	1.00269	1.00315	1.00319	1.0027	1.00365	1.00191	1.00068	1.00182
FOXJ1	1.00886	1.00043	0.989024	1.00364	0.995507	1.00998	1.00791	1.0013	0.99769	1.00174	1.0062	1.00926	0.996647	1.00871	1.00156	1.01001	1.02106	1.00105	1.00895	0.996572	0.997924	1.0024	1.00111
FOXJ3	1.0023	1.00185	1.00504	1.00401	1.00038	1.0039	1.00083	1.00253	1.00295	1.00295	0.996002	0.996	1.00119	0.998568	0.998269	1.00178	0.99814	1.0023	1.00612	0.998047	1.00076	1.00141	1.00156
FOXK2	1.00862	0.999571	0.980014	1.00232	0.998459	1.00771	1.00822	1.00005	0.997572	1.00288	1.01017	1.00552	0.995894	1.00726	1.00912	1.0092	1.03642	0.999951	1.00817	1.00253	0.999182	1.00678	0.999908
FOXM1	1.00199	1.00617	0.996933	1.00078	1.00644	1.00261	1.00379	1.00539	0.998589	1.00127	1.02607	1.00476	0.998992	1.00589	1.00724	1.00186	0.986918	1.00421	0.994159	1.01633	1.0132	1.00443	1.00273
FOXO3	1.00371	0.993785	1.00743	1.00504	1.00299	0.99897	0.999015	1.00317	1.00877	0.99814	1.00183	1.02777	1.00789	0.999547	1.00169	1.00146	1.0049	1.00138	0.998622	1.00916	1.00691	1.00356	1.00355
FOXRED1	1.00153	1.0065	1.00192	0.999134	1.00755	1.00146	0.996583	1.00851	1.00853	1.00387	0.997929	1.00718	1.00627	1.00295	0.996991	1.00091	1.01901	1.0021	1.00096	1.00903	1.00722	0.99993	1.00148
FPGS	1.0012	1.01192	1.00419	1.00228	1.00127	1.00421	1.00289	1.00437	0.998234	1.00277	1.00371	1.00095	1.00439	1.00665	1.0032	1.00259	0.999566	1.00184	1.00171	1.00155	1.00434	1.00328	1.00217
FRG1	1.0017	1.01051	1.01014	1.011	1.00112	1.00018	0.995548	1.01556	1.01443	1.00489	1.00962	1.00708	1.01118	0.999576	1.0068	1.00416	1.00294	1.00458	0.998099	1.01265	1.01193	1.00761	1.00339
FRMD8	1.00302	1.00449	0.999897	1.00449	1.00174	1.00133	1.004	1.00018	1.00664	1.00446	1.00332	1.0019	1.00136	1.01312	1.00532	1.00363	1.00701	1.00165	1.00522	1.00058	0.997646	1.00559	1.0024
FRYL	1.00034	1.01672	1.00882	1.00087	1.00304	1.00236	1.00295	1.00279	1.0075	1.00351	1.00151	1.00523	1.00466	1.00281	1.00159	1.00229	1.00319	1.0028	1.00011	1.00433	1.00548	1.0034	1.00202
FSCN1	1.00283	1.0052	1.00128	1.00244	1.00748	1.00497	1.00365	1.00443	1.00199	1.00061	1.0068	1.01911	1.00147	1.00047	1.00073	1.00031	1.01431	1.00391	0.998951	1.01061	1.00826	1.00222	1.00107
FSTL1	1.0034	0.991327	1.00451	1.0035	1.00375	1.00178	1.00055	1.00451	1.00639	0.994317	1.00855	1.0362	1.00775	1.00384	1.00258	1.0027	1.00023	1.0024	1.0088	1.00008	0.996522	1.00457	1.00249
FTH1	1.0025	0.998976	0.999695	1.00279	1.00199	1.00087	1.00814	0.997232	0.991501	1.00754	0.997721	0.990312	0.998797	1.00207	1.00156	1.00241	0.995814	1.00109	1.01897	0.988076	0.986321	1.00264	1.00031
FTL	0.999198	1.03208	1.00567	1.00351	1.00618	1.00225	0.995817	1.00944	1.01129	1.00034	1.02715	1.01071	1.00448	1.01468	1.01165	1.00268	1.00204	1.0015	1.0072	0.997733	0.99772	1.00172	0.999797
FUBP1	1.00515	0.986063	1.00523	1.00447	1.00044	1.00318	1.00026	1.00453	1.00814	1.00332	1.00025	1.00514	1.00414	0.999366	1.00131	1.00183	0.997121	1.00302	0.999615	1.00699	1.00669	1.0015	1.00256
FUBP3	1.00227	1.0133	1.00345	1.00185	1.0033	1.00117	1.00774	1.00043	0.999333	1.0046	1.00599	1.00303	1.00688	1.01121	1.00821	1.00668	1.00109	1.00209	1.00111	1.00415	1.00587	1.0042	1.00212
FUCA1	1.00062	1.01566	1.00112	0.996329	1.01054	1.00397	0.993826	1.01284	1.00804	0.998442	1.00723	1.00787	1.00316	1.01372	1.0141	1.00031	1.01492	1.00357	0.995652	1.01318	1.01079	1.00176	1.00217
FURIN	1.00287	1.00441	1.00269	1.00719	0.99734	1.00764	1.00736	0.99933	0.997836	1.00408	0.996799	1.00265	1.00846	1.01666	0.988209	1.00414	0.997044	1.00277	1.00285	1.00414	1.00604	1.00261	1.0018
FUS	1.00016	1.02019	1.00912	1.00469	1.00154	1.00304	1.00336	1.00497	1.00391	1.00166	1.00342	1.00419	1.00145	1.00632	1.00273	1.00426	1.00115	1.00354	1.00181	1.00271	1.00363	1.00275	1.00088
FUT8	1.00219	1.00557	1.00607	1.00378	1.00307	1.00459	1.00289	1.00307	1.00598	1.00386	0.996039	0.992383	1.00697	1.00522	1.00415	1.00219	0.996337	1.00234	0.998244	1.00798	1.00937	1.00274	1.00251
FXR1	1.00422	0.987604	1.00185	1.00008	1.00123	1.00117	1.00765	0.993393	0.997229	1.00336	0.986616	0.998919	0.999672	0.998747	1.00167	1.00364	0.974533	1.0024	1.02013	0.991142	0.988318	0.998903	1.0013
FXYD5	1.00197	1.00463	0.997691	1.00339	1.00251	1.00347	1.00139	1.00278	1.00252	1.00792	0.992412	0.97922	0.998476	0.994496	1.01121	1.00186	0.987111	1.00176	1.03896	0.964081	0.965192	1.00148	1.00026
FYTTD1	1.00693	0.985816	1.00422	1.01393	0.989612	1.00576	1.01144	0.99522	0.999687	1.01184	0.984706	0.987434	1.0052	0.996623	1.0027	1.00145	0.986202	1.00375	1.00278	1.00113	1.00579	0.998962	1.00155
FZD6	1.00624	0.96986	1.00553	1.00486	0.996392	1.00235	1.00483	0.995026	1.00214	1.00552	0.985938	0.992437	1.00539	0.996896	0.998509	1.00687	0.990253	0.999797	1.0079	0.996261	0.996555	0.997467	1.00094
FZR1	1.00142	1.01678	0.997872	0.998536	1.01022	1.00125	1.007	1.00503	0.999226	1.00054	1.02113	1.00716	1.00116	1.02013	1.01253	1.00184	1.02511	1.00087	0.989991	1.02094	1.02021	1.00391	1.00045
G3BP1	0.999188	1.01783	1.00679	0.995905	1.01124	0.999243	0.996053	1.01012	1.00651	1.00305	1.01051	1.00021	1.00383	1.00284	1.00191	0.998344	1.02383	1.002	0.995239	1.01125	1.00967	1.00375	1.00141
G3BP2	0.999103	1.02047	1.0131	1.00266	1.00248	1.00588	0.998324	1.00658	1.01591	1.00275	1.00623	1.00809	1.00645	1.00426	1.0037	1.00421	1.01237	1.00332	0.999897	1.00583	1.00702	1.00378	1.00198
G6PC3	1.00199	1.01277	1.00262	1.00348	1.00319	1.0025	0.999665	1.00877	1.00681	1.00361	1.0104	1.00614	1.00653	1.01114	1.0064	1.00733	1.03114	1.0023	1.00507	1.0008	0.999496	1.00288	1.00121
GAA	1.00703	1.00723	0.986748	0.999207	1.00011	1.00479	1.00447	1.0045	0.999391	1.00025	1.01151	1.01237	0.99645	1.00832	1.00745	1.00959	1.03021	1.00035	1.00666	1.0022	0.997255	1.003	1.0009
GABARAP	0.999922	1.02314	1.00085	0.999801	1.00747	1.00231	0.999692	1.00569	1.00202	1.00165	1.00975	1.00103	1.00186	1.00902	1.00748	1.00055	1.02472	1.00351	1.00111	1.00358	1.00345	1.00019	1.00491
GABARAPL2	1.00222	1.00452	1.00619	1.00313	1.00587	1.00293	0.999905	1.00854	1.00893	1.00409	1.00846	1.00504	1.00834	1.00617	1.00432	1.00351	1.00007	1.00285	0.999898	1.00493	1.00932	1.0001	1.00118
GADD45A	1.00473	0.990015	1.00454	1.00487	1.00023	1.00302	1.00182	1.00378	1.00817	1.00386	0.999439	1.00356	1.00327	0.999831	1.00036	1.0019	0.992659	1.00284	1.00113	1.00449	1.00544	1.00131	1.0019
GADD45B	1.00124	1.02073	0.996418	0.997378	1.01158	1.00238	1.0068	1.00601	0.998542	1.00019	1.02289	1.00594	0.999188	1.02013	1.01343	1.00213	1.02833	1.00081	0.987725	1.02269	1.02236	1.00328	1.00045
GADD45GIP1	1.00128	1.00946	0.997011	1.00319	0.993451	1.00887	1.01645	0.997836	0.988764	1.00034	1.00564	1.00626	0.989466	1.01228	1.00716	1.00613	1.00161	1.00207	1.00009	1.0083	1.00659	1.00375	1.00106
GAK	1.00522	1.00578	0.989991	1.00659	1.00149	1.00055	1.01393	0.999733	0.99458	1.00562	1.00331	0.996852	1.00662	1.00678	1.00321	1.00013	0.96811	1.0062	1.00185	1.00414	1.00581	1.00655	1.00303
GALE	1.00062	1.01694	1.00116	0.996115	1.01114	1.00377	0.993815	1.01375	1.0082	0.998233	1.00763	1.00837	1.0033	1.01352	1.01436	1.00027	1.01711	1.00339	0.995042	1.01419	1.01073	1.00189	1.00211
GALM	1.00329	0.991212	1.00515	1.00314	1.00171	1.00232	1.00444	1.00313	1.00453	1.00412	0.998996	1.00381	1.00368	1.00192	1.00074	1.00317	0.999235	1.00353	1.00613	0.999967	1.00111	1.00116	1.00107
GALNS	1.00414	1.00236	0.999048	1.003	1.00813	1.00255	1.00131	1.00555	1.00942	1.00505	1.01191	1.00336	1.01019	1.01175	1.00852	1.00701	0.996947	1.00074	0.997322	1.00875	1.01106	1.00541	1.00045
GALNT1	1.00617	1.00015	1.00153	1.00635	1.00091	1.00252	1.00513	1.00047	1.00162	1.00567	0.999248	0.997206	1.00553	1.00092	1.00145	1.00509	1.00917	1.00296	1.00422	1.00127	1.00212	1.00331	1.00256
GALNT2	1.00667	0.979759	0.998359	1.00457	1.00137	1.00209	1.00548	0.999596	1.00164	1.00367	0.996934	1.00654	1.00357	0.997636	0.996156	1.00449	0.995632	1.00228	1.02278	0.987	0.985577	1.00323	1.0012
GANAB	1.00283	0.999549	0.99731	1.00245	1.00275	0.999513	1.01027	0.99613	0.989316	1.00699	0.99685	0.988255	0.998588	1.00303	1.00111	1.00249	0.994187	1.00112	1.02389	0.98336	0.9821	1.00293	1.00063
GAPDH	1.00054	1.00816	0.999306	1.00003	1.00648	1.0021	0.998858	1.00863	0.999847	0.999991	1.02621	1.0068	0.997178	1.0077	1.00831	1.00183	0.993248	1.00321	0.9924	1.01974	1.01422	1.00368	1.00268
GAPVD1	1.00142	1.01142	1.00509	1.00253	1.00102	1.00392	1.00258	1.00355	0.999371	1.0026	1.00181	1.00226	1.0038	1.00327	1.00176	1.00208	1.00082	1.00177	1.00093	1.00158	1.0043	1.00272	1.00172
GAR1	1.00094	1.00286	1.00437	1.00257	1.00184	1.00188	1.00073	1.00354	1.00816	1.00341	1.00613	1.00163	1.00804	1.00098	1.00244	1.00588	1.00499	1.00105	0.999214	1.00544	1.00577	1.00112	1.002
GARS	1.00139	1.00213	1.00288	0.999914	1.00622	1.0035	1.00377	0.998735	1.00093	1.00057	1.01219	1.00416	1.00362	1.00563	1.0018	0.999044	1.00597	1.00349	1.00234	1.0053	1.0005	1.00099	1.00097
GART	1.00231	1.0051	1.00074	1.00361	0.998016	1.00392	1.00154	1.00561	1.00617	1.00621	0.99016	0.990484	1.00459	0.996205	0.999807	1.00229	1.00072	1.00195	1.00707	0.999852	1.001	1.00042	1.00247
GAS5	1.00218	1.00349	1.00433	1.00344	1.00239	1.0052	1.00385	0.999109	1.00092	1.00456	0.998717	0.999985	1.00494	1.00083	1.00289	1.00388	1.00116	1.00326	1.0014	1.00379	1.00433	1.00174	1.00249
GAS8	1.00694	1.00104	0.99601	1.00366	1.00755	1.00221	1.00316	1.00424	1.0088	1.00489	1.01235	1.0042	1.01014	1.01175	1.0072	1.00783	0.994176	1.00051	0.996293	1.01098	1.0123	1.00648	0.9997
GATAD1	1.00149	1.00639	1.00498	1.0021	1.00481	1.00158	1.00012	1.00465	1.00661	1.00258	1.00897	1.0055	1.00469	1.0049	1.00302	1.00308	1.00184	1.00056	0.991851	1.01786	1.01092	1.0033	1.00231
GATAD2A	1.0031	1.00382	0.997129	1.00195	1.00335	1.00196	1.00782	1.0019	0.999175	1.00355	1.00249	1.0008	1.00185	1.00224	1.00512	1.00388	0.997721	1.00119	1.01179	0.994414	0.99041	1.00205	1.00074
GATD1	1.00057	1.0268	0.999371	0.996444	1.00559	1.00577	1.00382	0.999877	1.00663	1.00098	1.01361	0.996528	0.994297	1.0134	1.0115	1.00258	0.996499	1.00364	1.02674	0.980922	0.973591	0.99968	0.999494
GBA	1.00352	1.00031	0.995042	0.999586	1.00275	1.00364	1.01321	0.993218	0.986616	1.00095	0.998212	0.996633	1.00716	1.00889	1.00228	0.999836	0.99892	1.00223	1.021	0.984325	0.982517	0.999483	1.00122
GBA2	1.00371	0.997225	0.999187	1.00275	1.00074	1.00234	1.0016	1.00338	1.00211	1.0024	1.00283	1.00249	1.00438	1.00249	1.00177	1.00172	1.00073	1.00174	0.997251	1.00655	1.00938	1.00298	1.00139
GBF1	1.00313	0.999466	1.0011	1.00453	1.00368	1.00008	1.00655	1.0005	1.00018	1.00499	0.999403	0.998578	1.0049	1.00398	1.00062	1.00531	1.00422	1.00274	1.00477	1.00079	1.00322	1.00537	1.00339
GBP1	1.00457	0.988646	1.00604	1.00565	1.00125	1.00298	1.00077	1.00454	1.00889	1.00412	0.99932	1.00482	1.00734	0.999582	1.00134	1.00152	1.00231	1.00399	0.998099	1.01178	1.00698	1.00208	1.00257
GBP2	1.00461	0.98903	1.00578	1.00537	1.00126	1.00297	1.00086	1.00441	1.00879	1.0043	0.99975	1.00461	1.00741	0.999407	1.00138	1.00136	1.00196	1.00403	0.998231	1.01158	1.0068	1.00213	1.00263
GBP4	1.00446	0.990213	1.00553	1.00531	1.00126	1.00311	1.00088	1.00417	1.00861	1.00439	0.999558	1.00441	1.00769	0.999429	1.00126	1.0014	1.00228	1.00403	0.998249	1.0115	1.00669	1.00213	1.00258
GCA	1.00368	0.98679	1.00884	1.00482	1.00177	1.0022	1.00258	1.0006	1.00691	1.00338	0.998383	1.0054	1.0078	1.00208	1.00149	1.00329	0.993514	1.00259	1.00326	1.00232	1.00288	1.00431	1.00269
GCDH	1.00143	1.00908	0.996952	1.00301	0.994621	1.00885	1.01648	0.997802	0.989373	1.00065	1.00615	1.00542	0.989477	1.01225	1.00703	1.00651	1.00111	1.00214	0.99921	1.01012	1.00846	1.00412	1.00101
GCHFR	1.0026	1.00063	1.005	1.00331	1.00204	1.00349	1.00201	1.00459	1.00406	1.00508	1.0012	1.00185	1.0055	1.00355	1.00141	1.00144	1.0105	1.00299	0.987675	1.02728	1.0167	1.00395	1.00211
GCN1	1.00318	0.999468	1.00253	1.00129	1.0035	1.00158	1.0027	1.00472	1.00213	1.00318	0.997163	0.997799	1.00572	1.00147	1.00262	1.00125	0.988508	1.00153	1.01066	0.991324	0.996962	1.002	1.00207
GCSH	1.0023	1.00461	1.00623	1.00318	1.00601	1.00268	1.00023	1.00746	1.00851	1.00434	1.0079	1.00527	1.00796	1.00623	1.005	1.00459	0.99812	1.00229	1.00009	1.00541	1.00931	0.999767	1.00106
GDE1	1.00246	1.00036	1.00544	1.00464	1.00219	1.0017	1.00995	0.994265	0.993689	1.00319	0.997544	0.999483	1.00308	0.998776	1.0007	1.00289	0.99795	1.00302	1.00458	1.00093	1.0037	1.00269	1.00168
GDI2	1.00261	0.993947	1.00699	1.00849	0.996689	1.00892	0.99937	1.00676	1.00924	1.00266	0.993696	1.0037	1.00545	1.0021	1.00191	1.00216	1.01382	1.00271	1.01282	0.995377	0.998813	0.999855	1.00206
GEMIN6	1.00307	0.990806	1.00511	1.00321	1.00177	1.00235	1.00444	1.00323	1.00468	1.00391	0.999181	1.00402	1.00382	1.00196	1.00049	1.00334	0.998801	1.00341	1.00619	0.999722	1.00114	1.00103	1.00104
GEMIN7	1.00128	1.02668	1.00084	1.00335	1.00773	1.00535	0.996398	1.00867	1.01007	0.999501	1.01293	1.01481	1.00656	1.0121	1.01203	1.00297	1.00153	1.00323	1.0094	0.993456	0.997339	1.00479	1.0018
GET3	1.00167	1.00894	0.996047	1.00267	0.996551	1.00781	1.01679	0.997335	0.99036	1.00064	1.00548	1.00642	0.989962	1.01199	1.0066	1.00629	1.00053	1.00235	0.99844	1.01141	1.01049	1.00432	1.00077
GFM1	1.00391	0.982222	1.00878	1.0036	1.00243	1.00079	1.00103	1.0011	1.00532	1.00187	0.997394	1.00882	1.0037	0.997029	1.00197	1.00169	0.985159	1.00431	1.02949	0.981602	0.980486	1.00027	1.00303
GFPT1	1.00278	0.994517	1.00593	1.00229	1.0005	1.0033	1.00205	1.00289	1.0052	1.00337	0.998037	0.999904	1.00337	0.996014	0.999592	1.00151	1.00163	1.00305	1.00243	1.00147	1.00309	1.00116	1.00282
GGA2	1.00202	1.00292	1.00431	1.00446	1.00178	1.00146	1.01173	0.994452	0.990935	1.0034	0.998383	0.997621	1.00033	1.00095	1.00013	1.00321	0.998769	1.00244	1.00361	1.00045	1.00414	1.00342	1.00135
GGCT	1.00139	1.00121	1.00296	1.00016	1.00636	1.00375	1.0041	0.998867	1.0014	1.00048	1.01212	1.004	1.0034	1.00562	1.00168	0.999059	1.0063	1.00356	1.00237	1.005	1.00045	1.00103	1.00091
GGCX	1.00258	1.00076	1.00156	1.00122	1.00204	1.00455	1.0027	0.999637	1.00075	1.00209	1.00011	1.00035	0.998766	0.998583	1.00037	1.00125	0.999982	1.00295	1.00642	0.997673	1.00016	1.00506	1.00203
GGNBP2	1.00023	1.0136	1.00801	1.00185	1.00731	1.00366	0.998883	1.01064	1.01027	1.0027	1.01013	1.00766	1.00465	1.00648	1.00556	1.00093	1.02207	1.00293	1.00179	1.00368	1.008	1.00377	1.0013
GGPS1	1.00776	0.974049	0.999764	1.00648	1.00139	0.999709	1.00584	1.0015	1.00101	1.0043	0.994836	1.00614	1.00351	1.001	0.996375	1.00549	0.993979	1.00197	1.01878	0.988932	0.989822	1.00319	1.0019
GHITM	1.00263	1.00128	1.00434	1.0046	0.999153	1.00456	1.00189	1.00092	1.00389	1.00407	0.995756	0.997221	1.00172	0.999227	1.00133	0.995887	0.997063	1.00227	1.01041	0.997174	0.994749	1.00409	1.00308
GID8	1.00356	1.00218	1.0016	1.00466	1.00022	1.0043	1.01282	0.993688	0.990503	1.0047	1.0017	0.997298	1.00109	1.00183	1.00607	1.01268	0.96652	1.00067	1.03097	0.974644	0.973805	1.00104	1.00114
GIGYF1	1.00135	1.0076	1.00068	0.999999	1.00956	0.999479	1.00456	1.00444	0.998501	1.00063	1.00717	1.00158	0.998981	1.01081	1.00631	1.00456	0.994752	1.00172	0.990253	1.0203	1.01476	1.00389	1.00195
GINM1	1.00328	0.996583	1.00721	1.00753	0.997798	1.00384	0.999337	1.00473	1.00909	1.00381	1.00626	1.00643	1.00625	1.00602	1.00481	1.00131	1.01158	1.00148	0.996109	1.01416	1.01228	1.00323	1.00358
GIPC1	1.00142	1.01163	0.997142	1.00593	0.988782	1.0103	1.01343	1.0003	0.989914	1.00024	1.00581	1.00282	0.991618	1.01016	1.00777	1.0049	1.00222	1.00134	1.0076	1.00113	0.998454	1.00218	1.00121
GIT1	1.00114	1.01111	1.00664	1.00255	1.00577	1.00418	0.998884	1.00559	1.01293	1.0039	1.00675	1.00466	1.00645	1.0054	1.00667	1.00133	1.02073	1.00354	0.99925	1.00653	1.01178	1.00572	1.00199
GLB1	1.00204	0.999761	1.00491	1.00486	1.00178	1.0009	1.00567	1.00119	1.00315	0.997036	1.0074	1.01809	1.00693	1.00447	1.00428	1.00428	1.0065	1.00174	1.0047	1.00076	1.00253	1.00417	1.00281
GLG1	1.00226	1.00516	1.006	1.00312	1.00545	1.0028	0.999995	1.00961	1.00911	1.00415	1.00776	1.00479	1.00864	1.0058	1.00392	1.00361	0.999101	1.00302	1.00013	1.0045	1.00938	1.0011	1.00082
GLI4	1.00503	0.997211	0.999223	1.00584	0.998174	0.997724	1.0263	0.980744	0.986153	1.00545	0.991759	0.994138	0.996429	1.01076	1.00113	1.00648	0.97769	1.00182	1.01915	0.988699	0.991276	1.00089	1.00076
GLIPR2	1.00318	0.996823	1.00119	1.00269	1.00067	1.00295	1.0019	1.00286	1.00233	1.00206	1.00246	1.00277	1.00403	1.00231	1.00238	1.0015	1.0013	1.0018	0.997634	1.00596	1.00913	1.00276	1.00124
GLMP	1.00308	1.00073	0.998009	0.998362	1.00444	1.00144	1.008	0.994632	0.9912	1.00025	0.995016	0.999549	1.00529	1.00913	1.00324	1.00009	1.00182	1.00331	1.01082	0.995046	0.995579	0.999582	1.00179
GLO1	1.00251	1.00082	1.00352	1.00529	1.0012	1.0007	1.0083	0.99758	0.993492	1.0042	0.998808	1.00037	1.00388	1.00146	1.00609	1.00238	1.00472	1.00189	1.00725	0.998754	1.00067	1.00293	1.00019
GLOD4	1.00032	1.02011	1.00302	1.00237	1.00803	1.00181	0.999773	1.0097	1.00603	1.00356	1.00733	1.00581	1.00791	1.00892	1.00654	1.00253	1.0194	1.00277	0.994515	1.01557	1.01074	1.00477	1.002
GLRX3	1.00329	0.994248	1.0051	1.00653	1.00278	1.00346	1.00351	1.00333	1.00539	1.00767	1.00047	0.994322	1.00641	1.00658	1.00092	1.01096	1.00829	1.00116	1.00616	1.00155	1.00248	1.00496	1.00264
GLRX5	1.00197	1.00753	1.00382	1.00246	1.00489	1.00521	1.00459	1.00178	1.00179	1.00238	0.995785	0.995125	1.00388	0.999985	0.999623	0.999798	0.998005	1.00393	1.0203	0.983164	0.987241	1.00719	1.0021
GLS	1.00243	0.99863	0.999903	0.995629	1.01018	1.00197	0.998235	1.0057	1.00315	1.00031	1.00659	1.00881	1.00286	1.00154	1.00333	0.998123	1.05519	1.0022	0.990743	1.02461	1.00962	1.00176	1.00362
GLT8D1	1.00214	1.00237	1.00171	1.00144	1.00333	1.00163	1.01114	0.998067	0.994004	0.99154	1.00863	1.02373	1.0073	1.00141	1.00243	1.00432	1.01105	1.00291	0.99905	1.00562	1.00708	1.00539	1.00289
GLTP	1.00298	1.00153	1.00601	1.00234	1.00329	1.00375	1.00098	1.00632	1.00516	1.00264	0.999627	1.00249	1.00414	0.999187	1.00157	1.0016	0.999252	1.00229	1.00328	1.00038	1.00343	1.00291	1.00313
GLUL	1.00309	1.00149	1.00401	1.00409	1.00031	1.0065	1.00141	1.00016	1.00203	1.00473	0.999589	1.00329	1.00262	1.00199	1.00419	1.00372	1.00077	1.00296	1.00107	1.00517	1.00637	1.0032	1.00261
GLYR1	1.0028	1.00124	1.00096	1.00525	1.00069	1.00302	1.00739	0.997606	0.997804	1.00061	0.999217	1.00531	1.00243	1.0034	1.00295	1.0036	0.993373	1.0021	1.00321	1.00179	1.00334	1.00398	1.00126
GM2A	0.999193	1.01981	1.00728	0.995467	1.01237	0.99892	0.995469	1.01044	1.00712	1.00358	1.01086	1.00015	1.00321	1.00323	1.00176	0.997971	1.02587	1.00193	0.994346	1.01192	1.01085	1.00365	1.00137
GMCL1	1.00277	0.996056	1.00489	1.00297	1.00014	1.003	1.00245	1.00263	1.00511	1.00289	0.997904	0.998768	1.00268	0.996389	0.999503	1.00129	1.00165	1.00319	1.00287	1.00119	1.00313	1.00145	1.00261
GMDS	1.00403	0.995936	1.00564	1.00567	1.0006	1.00361	1.00623	0.999236	1.00472	1.0036	0.991191	1.00439	1.0059	0.999547	1.00995	1.00531	0.999578	1.00353	1.00499	1.00288	1.00359	1.00249	1.00229
GMFB	1.00339	0.993685	1.01017	1.00384	1.00289	1.00475	1.00042	1.00327	1.01095	1.00421	0.996594	0.994596	1.00906	0.999347	1.00122	1.00106	0.996662	1.00292	1.0028	1.00284	1.005	1.00303	1.00157
GMNN	1.0026	0.999443	1.003	1.00445	1.00191	1.00341	1.00761	0.994031	0.998666	1.00505	0.99472	1.00584	1.00364	1.00035	1.01161	1.00155	1.00328	1.00456	1.0067	0.998939	1.00098	1.0023	1.00122
GMPR2	1.0037	0.998984	0.998533	1.00247	1.00482	1.00357	1.00601	1.00084	0.998692	1.00086	0.998439	1.00192	1.00245	1.00119	1.00093	1.00142	0.997014	1.00239	1.00132	1.00259	1.00459	1.00456	1.00134
GMPS	1.00393	0.980206	1.00912	1.00408	1.00237	1.00138	1.00061	1.00136	1.00578	1.00205	0.997819	1.01134	1.00395	0.997332	1.00132	1.00149	0.98675	1.00479	1.02903	0.980898	0.981866	1.00016	1.00317
GNA11	1.00121	1.01815	0.997301	0.998242	1.0113	1.00151	1.00685	1.00537	0.998644	1.00038	1.02123	1.00675	1.00075	1.02001	1.01252	1.0019	1.02709	1.00109	0.989138	1.02203	1.02109	1.00335	1.00046
GNA13	1.0089	0.998571	0.993318	0.999157	1.00415	1.00285	1.00706	1.00315	1.00072	1.00331	1.00805	1.00825	1.00265	1.00274	1.00322	1.00914	1.0204	1.00182	1.00721	0.996422	0.9986	1.00304	1.00179
GNAI2	1.00374	1.00778	0.993545	0.999388	1.00372	1.00127	1.01988	0.993522	0.985796	0.986187	1.0171	1.02936	1.00472	1.0087	1.00941	1.00463	1.02053	1.00303	1.00167	1.00431	1.00372	1.00555	1.00293
GNAI3	1.00355	0.998181	1.00157	1.00267	1.00288	1.0016	1.004	1.00298	1.00261	1.00479	0.997191	1.00015	1.00604	1.00184	1.00238	1.00208	1.00106	1.00352	1.00165	1.00344	1.00313	1.00442	1.00134
GNAQ	1.00329	0.999052	1.00447	1.00354	0.999633	1.00332	1.00373	1.00076	1.00333	1.00248	1.0006	1.00278	1.00518	1.00109	1.0025	1.00328	0.997245	1.0026	0.998285	1.00853	1.00879	1.00197	1.00192
GNAS	1.00297	1.00023	1.00339	1.00258	0.998768	1.00583	1.00782	0.997744	0.996061	1.00296	0.997834	1.00102	1.00146	1.00054	1.00336	1.00752	0.972725	1.00134	1.02903	0.97581	0.97594	1.00096	1.00127
GNB1	1.00468	1.00579	0.992482	1.00273	1.00074	1.00457	1.01223	0.996733	0.992503	1.00221	1.00743	0.998763	1.00105	1.01424	1.0132	1.00383	0.995908	1.00096	1.00253	1.00515	1.00512	1.00315	1.00054
GNB2	1.00114	1.00791	1.00038	0.999712	1.00971	0.999252	1.00478	1.00452	0.9984	1.00062	1.00699	1.00168	0.999165	1.01095	1.00623	1.00482	0.995078	1.00177	0.990087	1.02061	1.01476	1.004	1.00195
GNG10	1.00315	1.00112	1.00555	1.00315	1.0009	1.00336	1.00185	1.004	1.00464	1.00396	1.00179	1.00216	1.00624	0.999029	1.00142	1.00164	1.001	1.00271	1.0007	1.00494	1.00657	1.00355	1.00183
GNG12	1.00475	0.98984	1.0049	1.00496	1.0001	1.00309	1.00162	1.00381	1.00818	1.00402	0.999431	1.00384	1.00333	0.999959	1.0003	1.0018	0.993838	1.00293	1.00068	1.00476	1.00574	1.00117	1.00204
GNG5	1.00488	0.985765	1.00498	1.00488	1.00035	1.00305	1.00001	1.00519	1.00865	1.00304	0.999903	1.00614	1.00407	0.998959	1.00114	1.00153	0.99952	1.00356	0.998889	1.00908	1.00724	1.0018	1.00277
GNL1	1.00202	1.00585	1.00052	1.0034	1.00109	1.00465	1.0068	0.998859	0.996926	1.00076	0.996961	1.01163	1.00059	0.997096	1.01598	0.998139	1.00281	1.00452	1.00927	0.996154	0.996962	1.00084	0.998516
GNL2	1.00238	1.00241	1.00287	1.00375	1.00177	1.00381	1.00357	1.00338	1.00117	1.0028	0.998552	0.999794	1.00072	1.00085	1.00042	1.00255	1.00241	1.00226	1.00227	1.00072	1.0026	1.00187	1.00078
GNL3	1.00233	1.00269	1.00147	1.00142	1.00322	1.00157	1.01117	0.998129	0.993988	0.991575	1.00937	1.02395	1.00695	1.00171	1.00258	1.00443	1.01156	1.00289	0.998955	1.00548	1.00721	1.00539	1.00294
GNPAT	1.00715	0.97776	0.99866	1.0048	1.0009	1.00167	1.00551	0.999969	1.00152	1.00393	0.995958	1.00677	1.00447	0.997755	0.996275	1.00485	0.995636	1.0022	1.02093	0.987711	0.987189	1.00306	1.00144
GNPNAT1	1.00338	0.992807	1.01125	1.00402	1.00265	1.00455	1.00087	1.00346	1.01074	1.00415	0.996307	0.994728	1.00917	0.998939	1.00093	1.00132	0.997822	1.00309	1.00311	1.0028	1.00519	1.003	1.00157
GNPTAB	1.00081	1.00496	1.00731	1.00008	1.00528	1.00295	0.997576	1.01156	1.00963	1.00252	1.00965	1.00759	1.00348	1.00016	1.00317	1.00143	1.01633	1.00219	0.997151	1.01212	1.00867	1.00308	1.00397
GNPTG	1.00345	1.01611	0.996117	1.00404	1.00129	0.999259	1.02569	0.987319	0.977897	1.00762	1.00803	0.987768	1.00137	1.01736	1.00789	1.00826	0.998626	1.0007	1.00137	1.00612	1.00529	1.00602	1.0006
GNS	1.00242	1.00626	1.00358	1.00286	1.00335	1.00112	0.999544	1.00863	1.00558	1.00283	1.01233	1.00825	1.00346	1.00206	1.0037	0.999792	1.03962	1.00157	0.999951	1.00498	1.00499	1.00247	1.0019
GOLGA2	1.00183	1.01004	1.00418	1.00182	1.00107	1.00392	1.00499	1.00294	0.996993	1.00344	1.00564	1.00137	1.00541	1.00876	1.0041	1.00363	0.998081	1.0016	1.00251	1.00206	1.00416	1.0041	1.00238
GOLGA3	1.00475	0.99656	1.00092	1.00727	1.00055	1.00324	1.00841	1.00365	1.00218	1.00663	0.99991	0.999532	1.01085	1.00601	1.00461	1.00636	0.996639	1.00345	1.00224	1.00653	1.00676	1.00267	1.00126
GOLGA4	1.00215	1.0005	1.00471	1.00493	1.00212	1.00016	1.00603	1.00007	1.0014	0.99501	1.00801	1.02041	1.00609	1.00575	1.00523	1.00401	1.00751	1.00147	1.00462	1.00123	1.00211	1.00502	1.00272
GOLGA7	1.00215	1.00673	1.00742	1.00389	1.0016	1.00269	1.00204	1.00291	1.00708	1.00333	1.00116	1.00395	1.00487	1.00261	1.0038	1.00218	0.995017	1.00233	0.999942	1.00484	1.00537	1.00101	1.0015
GOLGA8B	1.00252	1.00146	1.00514	1.00442	1.00278	1.00286	1.00258	1.00596	1.00608	1.00399	1.00201	1.00267	1.00483	1.00475	1.00187	1.00071	1.01766	1.00256	0.984679	1.03114	1.01959	1.00383	1.0029
GOLGB1	1.00356	0.99045	1.00256	1.00262	1.00389	1.00216	1.00138	1.0044	1.00596	0.994979	1.00943	1.03763	1.00671	1.00387	1.00271	1.00322	0.999918	1.0024	1.01	0.999495	0.996246	1.00367	1.00236
GOLIM4	1.00415	0.985709	1.00635	1.00343	1.00279	1.00057	1.00252	0.998698	1.00348	1.00129	0.99181	1.00682	1.00287	0.99699	1.00173	1.00277	0.983901	1.00431	1.0297	0.981949	0.979824	0.999988	1.00213
GOLM1	1.00259	0.999365	1.00531	1.00327	1.00027	1.00437	1.00359	1.00086	1.00312	1.00306	0.999627	1.00285	1.00449	1.00017	1.00205	1.00286	0.999279	1.00231	0.99857	1.00822	1.00844	1.00259	1.0019
GOLPH3	1.00514	0.981918	1.00185	1.0032	1.00263	1.00186	1.00262	1.00197	1.00326	1.00339	1.00115	1.00371	1.0087	1.00178	1.00439	1.00352	0.999912	1.0026	1.00234	1.00353	1.00304	1.00328	1.00251
GOLPH3L	1.00216	1.00377	1.00503	1.00325	0.99977	1.00593	1.00459	0.999968	0.998434	1.00377	0.997847	1.00205	1.00394	0.999639	1.00281	0.999616	1.00443	1.00217	1.00871	0.995484	0.993201	1.00133	1.00154
GOLT1B	1.00088	1.0011	1.00818	1.00415	1.00099	1.00313	0.999353	1.00791	1.00841	1.00357	1.00939	1.00572	1.00573	1.00623	1.00478	1.00135	1.00562	1.00299	0.998855	1.00678	1.00831	1.00227	1.0027
GORASP2	1.00384	0.990285	1.00855	1.00406	1.00313	1.00204	1.00188	1.00044	1.00626	1.00255	1.00073	1.00627	1.00831	1.0022	1.00187	1.00274	0.995964	1.00299	1.00168	1.00435	1.00341	1.00408	1.00334
GOSR2	1.00253	1.00947	0.999886	1.00089	1.00267	1.00376	1.00324	1.00613	1.0027	1.00337	1.01237	1.01088	1.00736	1.01126	1.0068	1.00792	1.03894	1.00173	1.00365	1.00379	1.00137	1.00457	1.00211
GOT1	1.00324	0.999329	1.00136	1.00578	1.00154	1.00129	1.00537	1.00257	1.00123	1.00568	0.998084	0.998522	1.00641	1.00197	1.00187	1.00363	1.0014	1.00248	1.00427	1.00283	1.00364	1.00472	1.00363
GOT2	1.00024	1.01743	1.00706	1.00544	1.00195	1.0025	0.995757	1.01181	1.01215	0.998976	1.00804	1.01794	1.00594	1.00642	1.00599	1.00358	1.00224	1.00221	1.00091	1.00568	1.00471	1.00333	1.00027
GPAA1	1.00649	1.00244	0.994333	1.00253	1.00426	0.995852	1.0451	0.972766	0.966267	1.01234	0.997577	0.981243	0.987322	1.01947	1.0036	1.00758	0.970904	1.00215	1.02579	0.981008	0.982579	1.00347	0.999999
GPAT4	1.0022	1.00609	1.00718	1.00384	1.0016	1.00247	1.00196	1.00304	1.00734	1.00312	1.00093	1.00367	1.00472	1.00205	1.00388	1.00206	0.994663	1.0019	0.999836	1.00466	1.00527	1.00102	1.00149
GPBP1	1.00236	1.0043	1.00602	1.00493	1.00287	1.00189	1.00165	1.00453	1.0068	1.00489	1.00741	1.00327	1.00852	1.00098	1.00328	1.00353	1.00718	1.00257	0.995422	1.01201	1.01384	1.00303	1.00252
GPBP1L1	1.00353	0.999502	1.0014	1.00146	1.0021	1.00185	1.00509	1.00262	0.999222	1.00396	0.998683	0.995493	0.99758	1.00009	0.999822	1.00177	0.985508	1.00239	1.00922	0.994343	0.997271	1.00164	1.00004
GPC1	1.00015	1.01688	1.00271	1.00184	1.00656	1.00157	1.00368	1.00505	1.00165	1.00208	1.00385	1.00122	1.00394	1.00485	0.999901	1.0005	1.05149	1.00263	0.992066	1.01924	1.01368	1.00281	1.0019
GPD2	1.00391	0.989194	1.00816	1.00625	1.00098	1.0013	1.00277	1.00134	1.00557	1.00338	0.999337	1.0067	1.00636	1.0007	1.00183	1.00393	0.993271	1.00231	1.00628	1.00001	1.00153	1.00393	1.00181
GPI	1.0029	1.00111	0.996983	1.00403	1.00142	1.00247	1.00238	1.00287	1.0027	1.00838	0.993295	0.978848	0.999877	0.995397	1.00895	1.00274	0.988077	1.00184	1.02833	0.975012	0.978229	1.00234	1.00059
GPN1	1.0029	0.996983	1.00055	1.00215	1.00279	1.00099	1.0027	1.0046	1.00221	1.00297	1.00072	1.00287	0.998956	1.00334	1.00019	1.00294	1.00361	1.00299	1.00211	1.00407	1.00239	1.00028	1.00167
GPNMB	1.00155	0.999009	1.00213	1.00128	1.00537	1.00345	1.00475	0.998767	1.00166	1.00086	1.00945	1.00626	1.00243	1.00209	0.999863	0.999435	1.00741	1.00358	1.00209	1.00401	1.00169	0.998863	0.999675
GPR107	1.0022	1.01288	1.00342	1.00204	1.00297	1.00185	1.00796	1.00056	0.999121	1.00463	1.00622	1.00325	1.00726	1.01108	1.00729	1.00689	1.00062	1.00224	1.00171	1.00341	1.00553	1.00411	1.00208
GPR137	1.00395	1.00266	0.99832	1.00416	1.00113	1.00214	1.00814	0.99552	0.997887	1.00459	1.00078	0.994137	1.00077	1.00868	1.00271	1.00196	0.997666	1.00124	1.01521	0.988471	0.986974	1.0045	1.00256
GPRC5A	0.998766	1.00776	1.00589	1.00433	1.00009	1.0034	0.997708	1.01232	1.00943	1.00244	1.017	1.00881	1.00511	1.01083	1.00735	1.00071	1.00503	1.00315	0.99517	1.01202	1.01365	1.00229	1.00262
GPRC5B	1.00234	1.00131	1.00571	1.00452	1.00176	1.00124	1.01097	0.993807	0.992476	1.0033	0.997603	0.999436	1.00253	0.999324	1.00078	1.00315	0.998706	1.00326	1.00448	1.00095	1.00407	1.00287	1.00148
GPS1	1.00844	1.00207	0.981882	1.00115	0.999914	1.008	1.00664	1.00115	0.999026	1.00154	1.01357	1.00752	0.996086	1.0079	1.00956	1.00929	1.03862	0.999904	1.00815	1.00449	0.998903	1.00673	1
GPT2	0.999397	1.02216	1.00996	1.00514	1.00131	1.00373	1.00238	1.00652	1.00703	1.00067	1.00437	1.00861	1.00282	1.00489	1.00302	1.00304	1.00101	1.00292	1.00219	1.00211	1.00283	1.00259	1.00105
GPX3	0.999176	1.01988	1.00768	0.995542	1.01245	0.998854	0.995361	1.01042	1.00701	1.00386	1.0118	1.00035	1.00393	1.00324	1.00147	0.997808	1.02552	1.00192	0.994416	1.01229	1.01143	1.0036	1.0011
GPX4	0.999428	1.02994	0.990443	0.993607	1.01373	1.00311	1.00436	1.00632	0.999256	0.998784	1.02515	1.00223	0.992524	1.01468	1.01345	1.00186	1.03714	1.00047	0.984875	1.02737	1.02343	1.0014	1.00089
GRAMD1A	1.00218	1.00236	0.99723	1.0039	1.0022	1.00282	1.00184	1.00273	1.00267	1.00799	0.992471	0.979227	0.999537	0.994727	1.00982	1.00234	0.987562	1.0019	1.03472	0.967854	0.970544	1.00215	1.00043
GRB2	1.01046	0.996298	0.990571	1.00183	0.996632	1.00695	1.00887	0.99933	0.996194	1.00232	1.00483	1.00714	0.995547	1.00586	0.997798	1.00895	1.01639	1.00127	1.01217	0.991386	0.995967	1.00099	1.00052
GRB7	0.999607	1.01634	1.00555	1.00338	1.00614	1.00351	0.997159	1.01514	1.01267	1.00333	1.0137	1.00372	1.00198	1.00964	1.00795	1.00147	1.0224	1.00193	1.00437	1.00051	0.999716	1.00247	1.00108
GRHPR	1.00318	0.996892	1.00225	1.00223	1.00109	1.00314	1.00259	1.00275	1.00287	1.00194	1.00243	1.0032	1.00392	1.00242	1.0025	1.00153	1.00006	1.00226	0.998068	1.00645	1.00874	1.00302	1.00117
GRINA	1.00655	1.00188	0.995069	1.00275	1.00389	0.996688	1.04432	0.973234	0.967859	1.0109	0.997237	0.9829	0.988219	1.01935	1.00341	1.00731	0.970964	1.0025	1.02584	0.981762	0.98284	1.00298	1.00001
GRK2	1.00374	1.00626	0.994888	1.00139	1.00183	1.00552	1.00676	1.0012	0.997131	1.00257	1.00724	0.997681	0.996318	1.01103	1.00595	1.00446	1.0014	1.00151	1.00582	1.00213	0.999681	1.00507	1.0015
GRK6	1.00248	1.00151	0.996707	1.00189	1.00336	1.00176	1.01323	0.997394	0.992643	1.00243	0.994834	0.991393	1.00119	1.00424	1.00091	1.0035	1.00227	0.999783	1.0064	0.998317	0.998771	1.00208	1.00162
GRN	1.00213	1.01129	1.00102	1.00248	1.00349	1.00312	1.00103	1.00728	1.00464	1.00337	1.01131	1.00814	1.00741	1.01102	1.00678	1.00768	1.03564	1.00205	1.00463	1.00201	0.99959	1.00328	1.0015
GRPEL1	1.00275	1.00632	1.00174	1.00348	0.999953	1.00236	1.0069	1.00392	1.00212	1.0046	0.998748	0.998993	1.00434	1.00348	1.00298	0.999444	0.985743	1.00396	1.00308	1.0022	1.0036	1.00441	1.00212
GRSF1	0.999053	1.02112	1.01167	1.00232	1.0032	1.00441	0.999041	1.00605	1.01582	1.0028	1.00634	1.00737	1.00613	1.00374	1.00318	1.00376	1.01189	1.00267	0.999082	1.00706	1.00687	1.00452	1.00194
GRWD1	0.999331	1.0337	1.00466	1.00358	1.00716	1.0027	0.9962	1.0107	1.01085	0.999784	1.02681	1.01144	1.00441	1.01444	1.01263	1.00236	0.99903	1.00161	1.00681	0.998502	0.998148	1.00256	1.0001
GSDMD	1.00514	0.999236	0.998253	1.00484	1.00019	0.99742	1.0324	0.978213	0.981059	1.00669	0.992092	0.990515	0.993358	1.01353	1.00224	1.00668	0.976383	1.0025	1.0212	0.986965	0.989622	1.00124	1.00079
GSE1	1.00274	1.00393	1.00349	1.00248	1.00678	1.00201	1.00068	1.00683	1.00725	1.00501	1.00856	1.00533	1.00834	1.00821	1.00679	1.00575	0.99771	1.00163	0.999354	1.00752	1.00944	1.00179	1.00118
GSK3A	1.00162	1.02204	1.0023	1.0016	1.00754	1.00542	0.997305	1.0081	1.00836	1.00149	1.01346	1.01439	1.00452	1.00987	1.0117	1.00212	1.00568	1.00297	1.01665	0.985822	0.991092	1.00252	1.00036
GSK3B	1.00354	0.990899	1.00471	1.00352	1.00314	1.00192	1.00044	1.00432	1.00668	0.994049	1.0074	1.03515	1.00802	1.0036	1.00249	1.00282	0.999835	1.00232	1.00862	0.999809	0.996602	1.00459	1.00245
GSN	1.0026	1.00637	1.00574	1.00383	1.00053	1.00341	1.00286	1.0034	1.00106	1.00341	1.00351	1.00353	1.00512	1.00088	1.00071	1.00213	1.00172	1.00276	1.00095	1.00301	1.0062	1.00271	1.00169
GSPT1	1.00295	0.998488	1.00302	1.00434	1.002	1.0015	1.00665	0.996352	0.998268	1.00232	0.995466	1.00183	1.00251	0.999308	1.00156	1.00326	0.995896	1.00303	1.0042	1.00092	1.00371	1.00304	1.0013
GSR	1.00175	1.01369	1.00762	1.00367	1.00343	1.00147	1.0007	1.00453	1.00858	1.00376	1.00532	1.00502	1.00669	1.00605	1.00486	1.00353	0.998113	1.00298	0.997396	1.00786	1.00923	1.0031	1.00113
GSS	1.00344	1.0046	0.994464	1.00176	1.00302	1.00143	1.00392	1.00257	0.999621	1.00197	1.00411	1.0011	0.998818	1.00563	1.00406	1.00478	1.00112	1.0004	1.00413	1.00112	0.999853	1.00344	1.00077
GSTK1	1.00211	1.00542	1.00112	1.00103	1.00526	1.00254	1.00372	1.00381	0.999435	1.00079	1.00275	1.00739	1.00129	1.00426	1.00565	1.00513	1.01268	1.00268	0.992582	1.01797	1.01421	1.00512	1.00422
GSTO1	1.003	0.997499	1.00214	1.00448	1.00387	1.00045	1.00495	1.00063	1.00215	1.00335	0.999619	1.00051	1.0054	1.00385	1.00011	1.00607	1.0065	1.00283	1.00576	1.00017	1.00151	1.00477	1.00309
GSTP1	1.00384	1.00431	0.993921	1.00014	1.00118	1.00587	1.0074	1.00017	0.996519	1.00374	1.00683	0.994737	0.998775	1.00895	1.00414	1.00463	0.997895	1.00104	1.00936	0.997889	0.995322	1.00457	1.00104
GTF2A1	1.00175	1.01198	1.00589	1.00313	1.00574	1.00492	1.00321	1.00338	1.00336	1.00207	0.993726	0.996059	1.00583	1.00464	1.00202	1.00024	1.00005	1.00297	1.01293	0.995477	0.996413	1.00158	1.00119
GTF2A2	1.00113	1.00353	1.00868	1.00406	1.00055	1.00521	1.00034	1.00478	1.00572	1.00317	0.999385	1.00112	1.00472	1.00052	1.00213	1.00304	0.991152	1.00241	0.998976	1.00812	1.00559	1.00128	1.0024
GTF2B	1.00457	0.987704	1.00632	1.00608	1.00099	1.00244	1.00051	1.00424	1.00924	1.00358	1.0006	1.00511	1.00663	0.998738	1.00118	1.00177	1.00201	1.00374	0.998361	1.01138	1.00767	1.00228	1.0027
GTF2E2	1.00162	1.01365	1.00787	1.00385	1.0035	1.00155	1.00062	1.00461	1.00882	1.00376	1.00513	1.00525	1.00672	1.00608	1.00488	1.00354	0.998133	1.00303	0.997101	1.00804	1.00952	1.00316	1.00113
GTF2F1	1.00268	1.00223	0.997615	1.00235	1.00366	0.999203	1.00736	1.00252	1.00064	1.00047	1.01054	1.00871	1.00443	1.01893	1.00902	1.0036	1.00754	1.00119	0.993574	1.01309	1.01657	1.00409	1.00226
GTF2F2	1.00221	1.00108	1.0062	1.0013	1.00346	0.999769	0.999117	1.00942	1.0079	1.0021	1.00232	1.00331	1.00744	1.00077	1.00128	1.00096	1.00489	1.00277	0.997969	1.00775	1.00762	1.00266	1.00386
GTF2H1	1.00164	1.00294	1.00701	1.0061	0.997719	1.00277	0.999624	1.0016	1.00843	1.00397	1.00187	1.00056	1.0074	1.00303	1.00199	1.00226	0.996541	1.00169	1.00426	1.00148	1.00008	0.999489	1.00175
GTF2H5	1.00275	0.993984	1.01104	1.00823	0.995018	1.00682	0.99889	1.0057	1.00857	1.00456	1.00662	1.0042	1.00595	1.00529	1.00516	1.00172	1.01029	1.00156	0.991384	1.02189	1.01789	1.00338	1.00339
GTF2I	1.0032	0.999252	0.997947	1.00632	0.997535	1.00439	1.00558	0.998894	1.00019	1.00229	1.00465	1.00309	1.00278	1.00433	1.00091	1.00305	0.992352	1	1.00167	1.0064	1.0051	1.00085	1.00094
GTF3A	1.00214	0.996866	1.00905	1.00131	1.0024	1.00039	1.00495	1.0072	1.00189	1.00325	0.99472	0.99834	1.00907	0.998497	1.00025	0.998782	1.00366	1.00357	0.997482	1.00988	1.00896	1.00238	1.00444
GTF3C1	1.00232	1.00632	1.00307	1.00393	1.00208	1.00167	1.00996	0.996328	0.991932	1.00354	1.00052	0.996336	0.999322	1.00369	1.00076	1.00337	0.999226	1.00311	1.00344	1.00055	1.00406	1.00341	1.00156
GTF3C2	1.00256	0.997521	1.00102	1.00161	1.00348	1.00163	1.0017	1.0053	1.00117	1.00317	1.00133	1.0018	0.998957	1.00344	1.00013	1.00268	1.0041	1.00264	1.00146	1.00445	1.00214	0.999293	1.00152
GTF3C5	1.0022	1.0167	1.00181	1.00261	1.00249	1.00106	1.00722	1.00131	1.00022	1.00473	1.00786	1.00331	1.00643	1.01428	1.01179	1.00614	1.002	1.00179	0.998484	1.00717	1.00908	1.00428	1.0025
GTF3C6	1.0032	0.995254	1.0081	1.00493	1.00273	0.999698	0.998511	1.00477	1.01021	0.997578	1.0027	1.02929	1.00816	1.0007	1.00222	1.00131	1.00506	1.0015	0.997957	1.01077	1.00731	1.00398	1.0036
GTPBP4	1.00351	0.985304	1.00641	1.0088	0.994622	1.00833	1.00037	1.00651	1.00918	1.00397	0.989242	1.00343	1.00514	1.00321	1.00235	1.00235	1.01353	1.00298	1.01462	0.992681	0.997062	0.999501	1.00231
GUCD1	1.00254	1.00147	1.00069	1.00042	1.01527	0.999948	1.00075	0.999996	1.00985	1.00256	1.00352	1.0128	1.00419	1.0082	1.00764	1.00013	1.05859	1.00223	0.964768	1.0387	1.04651	1.00342	1.00132
GUK1	1.00535	0.983741	0.997613	1.00445	1.00087	1.00235	1.00564	0.997847	1.00145	1.00331	0.997079	1.0057	1.00123	0.998786	0.996981	1.00407	0.995251	1.00212	1.02468	0.983975	0.98354	1.00269	1.00077
GUSB	1.00297	1.00167	0.996316	1.00339	1.00095	1.00433	1.00694	0.998668	0.997833	1.00205	1.00223	1.00194	1.00102	1.00032	1.00068	1.00206	0.995157	1.00027	1.00398	1.00277	1.0018	0.998322	1.0018
GYG1	1.005	0.975046	1.00976	1.00501	1.00179	1.0017	1.00106	1.00082	1.00594	1.00077	0.999821	1.01854	1.00544	0.998433	1.00087	1.00074	0.990349	1.00445	1.0225	0.985225	0.989077	1.00048	1.00203
GYPC	1.00247	0.99861	1.00186	1.00459	1.00172	1.00258	1.00424	1.00066	1.00113	1.00335	1.0036	1.00377	0.999694	1.00144	1.00088	1.00453	0.997336	1.00233	1.00432	1.00025	1.00241	1.00368	1.00161
GYS1	0.999343	1.0315	1.00552	1.00343	1.00608	1.00178	0.995881	1.00939	1.01078	1.00043	1.02735	1.01073	1.00434	1.01485	1.01158	1.00266	1.00209	1.00133	1.00735	0.997628	0.997094	1.00174	0.999747
H1F0	1.00065	1.00456	0.998993	1.00201	1.01056	1.00356	1.00015	1.0094	1.00418	1.00214	1.01637	1.00787	1.00363	1.01212	1.00949	1.00137	1.05392	1.00327	0.998968	1.00895	1.00729	0.99896	1.00115
H1FX	1.00372	0.992745	0.999639	1.00196	1.00333	1.00184	1.00174	1.00295	1.00416	0.997544	1.00751	1.0376	1.00541	1.004	1.00386	1.00418	0.997871	1.00334	1.01304	0.995758	0.996915	1.00241	1.00197
H2AFJ	0.99962	1.00664	1.00612	1.00431	1.00007	1.00335	0.998297	1.01083	1.00984	1.0025	1.01483	1.00814	1.00513	1.00963	1.0065	1.00082	1.00451	1.00321	0.995921	1.01026	1.01244	1.00176	1.00267
H2AFV	1.00138	1.00835	0.998208	0.999425	1.00671	1.00224	1.00403	1.00048	0.996702	1.00097	1.01211	1.00482	0.998787	1.00219	1.00324	0.999202	1.00405	1.00068	1.00383	1.0042	0.998813	0.997533	1.00218
H2AFX	0.999353	1.00854	1.00316	0.999264	1.00634	0.99995	0.996232	1.00823	1.00566	1.0014	1.00532	1.00863	1.00507	1.00253	0.993407	1.00159	1.0163	1.00221	0.997792	1.01198	1.0082	1.00017	1.0002
H2AFY	1.00084	1.00281	1.00342	0.99879	1.00132	1.00518	1.0001	1.00546	1.00643	1.00045	0.996444	1.00196	1.00083	0.997235	1.00235	1.00004	1.00051	1.00145	0.99147	1.01584	1.01344	1.00155	1.00055
H2AFZ	0.999619	1.00851	1.00913	1.00346	1.00083	1.0043	1.00081	1.00548	1.00898	1.00164	1.00646	1.00286	1.00752	1.00177	1.00414	1.00568	1.00872	1.00131	1.00049	1.00379	1.00678	0.999918	1.00217
H3F3A	1.00434	0.985999	0.999668	1.0046	0.99972	1.00368	1.00507	0.997928	1.0027	1.00302	0.997875	1.00663	1.0004	0.998281	0.997879	1.00362	0.99571	1.00212	1.02462	0.98434	0.985136	1.0019	1.00073
H3F3B	1.00954	0.999194	0.988915	1.00388	0.995161	1.00931	1.00865	1.00008	0.996795	1.00244	1.00498	1.00807	0.99539	1.0082	0.998732	1.0091	1.01751	1.00101	1.01056	0.993179	0.997773	1.00193	1.00053
H6PD	1.00297	1.00047	1.00334	1.00515	1.00122	1.00384	1.00546	1.00081	1.00123	1.00389	1.00386	1.00185	1.0057	1.01032	1.01025	1.00503	0.994366	0.998741	1.00141	1.00343	1.00647	1.00254	1.00085
HACD2	1.00321	0.99149	1.00124	1.00164	1.00412	1.00323	1.00175	1.0048	1.00499	0.995751	1.01063	1.0391	1.00574	1.00471	1.00396	1.00376	1.00032	1.00312	1.01097	0.998582	0.996447	1.00229	1.00187
HACD3	1.00203	1.00448	1.00596	1.00262	1.003	1.00231	1.00231	1.00221	1.00209	1.00311	1.00036	1.00178	1.00326	1.00271	1.00135	1.0037	0.986459	1.00195	1.00227	1.00304	1.00094	0.99976	1.00085
HADH	1.00037	1.00594	1.00576	1.003	1.00139	1.00269	1.00077	1.00359	1.00795	1.00231	1.00611	1.00221	1.0075	1.00098	1.00294	1.00601	1.00668	1.00103	0.999578	1.00491	1.00647	0.999988	1.00228
HADHA	1.00279	0.997106	1.00087	1.00169	1.00291	1.00178	1.00291	1.0041	1.00131	1.00248	1.00162	1.00069	0.997356	1.0021	0.999749	1.00229	1.00322	1.00266	1.00249	1.00226	1.00096	0.998465	1.00138
HADHB	1.00289	0.99755	1.00109	1.00153	1.00313	1.00155	1.00283	1.00428	1.00118	1.00244	1.00187	1.00077	0.997298	1.00219	0.999615	1.00229	1.00325	1.00242	1.00221	1.00262	1.00109	0.9985	1.00137
HAGH	1.00318	1.01444	0.996757	1.00387	1.00039	1.00066	1.0245	0.987408	0.978111	1.00637	1.00656	0.989706	1.00151	1.01704	1.00788	1.0067	0.999773	1.00088	1.00135	1.00576	1.00546	1.00601	1.0004
HAPLN3	1.00292	1.00327	1.00303	1.00521	0.998977	1.00608	1.0055	1.00307	1.00049	1.00417	0.993194	1.00166	1.00817	1.0148	0.988125	1.00365	0.999082	1.00225	1.00376	1.00242	1.00399	1.00189	1.001
HARS	1.00098	1.00618	1.00427	0.998777	1.00515	1.00145	0.999454	1.00379	1.00633	1.00265	1.00293	1.00501	1.00381	0.999909	1.00266	1.0002	1.01008	1.00078	0.995659	1.00958	1.01117	1.00281	1.00101
HARS2	1.0009	1.00648	1.00416	0.998778	1.00528	1.00114	0.999241	1.004	1.0062	1.00277	1.00383	1.00467	1.00388	0.999898	1.00289	1.00013	1.01094	1.00073	0.995746	1.00957	1.01124	1.00268	1.00104
HAT1	1.00339	0.992542	1.00832	1.00306	1.00428	1.00189	1.00102	1.00128	1.00608	1.00213	1.00176	1.00763	1.00845	1.00228	1.00212	1.00247	0.997349	1.00312	1.00079	1.00611	1.00379	1.003	1.0036
HAX1	1.00304	0.997882	1.00068	1.00227	0.994122	1.01059	1.01385	0.991454	0.986332	1.00321	0.995208	0.996719	1.00555	1.00148	1.00041	0.997648	0.999823	1.00286	1.02978	0.974406	0.968741	0.998851	1.00141
HBP1	1.00142	1.00266	1.00802	1.00333	1.00265	1.00126	1.00122	1.00467	1.00423	1.00235	1.00122	1.00399	1.00504	1.00437	1.00631	1.00383	0.999948	1.00186	0.992778	1.01594	1.01534	1.00415	1.00247
HCFC1R1	1.00188	1.00681	0.999344	1.0054	0.998278	1.00435	1.01311	0.995492	0.991833	1.00285	1.00195	1.00402	1.00323	1.01089	1.00532	1.00497	0.996814	1.00111	1.00146	1.00379	1.00495	1.00516	1.00076
HCP5	1.00269	1.00269	1.00235	0.998092	1.0042	1.00886	1.00942	0.996763	0.992697	0.996266	0.996981	1.01864	0.997407	0.996209	1.01671	0.992751	0.997793	1.00741	1.0116	0.993712	0.994281	0.998462	0.999785
HDAC1	1.00278	1.00286	1.00036	0.999771	1.00088	1.004	1.00538	1.0026	1.00038	1.00042	1.00131	1.00475	0.996532	1.00625	1.0048	1.00277	1.00223	1.00349	1.00138	1.00497	1.00564	1.00311	1.00098
HDAC11	1.00202	1.00218	1.00366	1.00548	1.00179	1.00267	1.00452	1.00383	1.00217	1.00269	1.00627	1.00857	1.00789	1.0042	1.00192	1.00359	1.00274	1.00146	1.00477	1.00136	1.00156	1.0026	1.00267
HDAC2	1.00299	0.996498	1.00713	1.0047	1.00239	0.999487	0.997359	1.00653	1.01204	0.997475	1.00444	1.02925	1.00858	1.00132	1.0022	1.00112	1.00599	1.00178	0.997479	1.01151	1.00794	1.00354	1.00358
HDAC3	1.00062	1.00717	1.00446	0.999063	1.0061	1.00097	0.998911	1.00502	1.00618	1.00319	1.00497	1.00387	1.00443	1.00103	1.00287	1.00029	1.01304	1.00117	0.995743	1.00924	1.01145	1.00233	1.00091
HDAC5	1.00208	1.01258	1.00249	1.00315	1.00301	1.00272	1.00012	1.00803	1.00622	1.00361	1.01062	1.00603	1.00646	1.01086	1.00654	1.00737	1.03239	1.00245	1.00513	1.00098	0.999437	1.00303	1.00141
HDAC7	1.00351	1.00084	1.00236	1.00164	1.00292	1.0049	1.00233	1.00359	1.00587	1.00426	1.00264	1.00233	1.00355	1.0038	1.00241	1.00152	1.0036	1.00289	1.00216	1.00293	1.00383	1.003	1.00197
HDDC2	1.00235	0.995979	1.00777	1.00466	1.00182	1.00039	0.996685	1.00759	1.0117	1.00045	1.00711	1.0208	1.00906	1.00281	1.00274	1.00141	1.00902	1.00188	0.997613	1.01178	1.00824	1.00356	1.00344
HDDC3	1.00287	1.00483	1.00335	1.00736	0.997353	1.0081	1.00751	0.998567	0.997655	1.00409	0.99911	1.00282	1.00855	1.01666	0.988997	1.00415	0.997319	1.0025	1.00263	1.00417	1.00651	1.00262	1.00163
HDGF	1.00169	1.002	0.997204	0.997999	1.00413	1.00237	1.00533	0.995088	0.993361	1.00109	0.993835	1.00065	1.00469	1.00684	1.00347	0.999624	1.00252	1.00414	1.00858	0.997693	0.998246	0.998842	1.00152
HDGFL2	1.00095	1.01078	0.997727	1.00017	1.00684	0.999868	1.00881	1.00374	1.00081	1.00068	1.01487	1.00859	1.00367	1.01944	1.01102	1.00208	1.01989	1.00111	0.992051	1.01817	1.01832	1.00418	1.00106
HDHD3	1.00265	1.00271	1.00536	1.00298	1.00051	1.00321	1.00252	1.00316	1.00352	1.0032	1.00222	1.00262	1.00651	0.998996	1.00111	1.00184	1.0017	1.00273	1.00078	1.00377	1.00647	1.00309	1.00153
HDLBP	0.999677	1.02009	1.0023	1.00055	1.00772	1.00046	1.00418	1.00361	1.00038	1.00311	1.00742	0.999075	1.00252	1.00756	1.00068	1.00109	1.04714	1.00296	0.990183	1.02106	1.01492	1.00275	1.00176
HEBP1	0.998955	1.00784	1.00592	1.00444	1.00006	1.00345	0.997879	1.0118	1.00942	1.00259	1.01629	1.00844	1.00523	1.01074	1.00712	1.00046	1.00438	1.00332	0.995293	1.0117	1.01326	1.00205	1.00256
HEBP2	1.00366	0.996542	1.00549	1.00657	0.999795	1.00326	0.997684	1.00512	1.00972	1.0026	1.00789	1.00991	1.00787	1.00588	1.0041	1.00136	1.01046	1.00153	0.997718	1.01184	1.00997	1.0036	1.00332
HECTD1	1.00324	0.996909	1.00426	1.00355	1.00349	1.00362	1.00487	1.0002	1.00233	1.00165	0.996933	1.00162	1.00432	1.00062	1.00116	1.00074	0.9986	1.00284	1.00222	1.00211	1.00422	1.00372	1.00135
HEIH	1.00312	1.00458	0.995575	0.999125	1.00794	1.00014	1.01782	0.993021	0.987372	1.0069	1.00014	0.991369	1.00175	1.00597	1.00371	1.00762	0.993621	0.999434	1.01054	0.99556	0.996295	0.999294	1.0016
HELZ2	1.00386	1.00237	1.00119	1.00544	1.00114	1.00425	1.01339	0.993128	0.989926	1.00504	1.00146	0.996644	1.00069	1.00239	1.00665	1.01316	0.964898	1.00024	1.03034	0.975887	0.97438	1.00152	1.00144
HERC1	1.00121	1.00343	1.00874	1.00345	1.00147	1.00331	0.999931	1.00442	1.00436	1.00274	0.999547	1.00129	1.00364	1.00126	1.00188	1.00398	0.988546	1.00224	1.00104	1.00511	1.0035	1.00028	1.00183
HERC4	1.0028	1.00127	1.0045	1.00374	1.00222	1.00321	1.00398	1.00338	1.00429	1.00469	0.996702	1.00204	1.00555	1.00039	0.99956	1.00214	0.998716	1.00289	1.0041	1.00105	1.00381	1.00213	1.00235
HERPUD1	0.998015	1.02288	1.0116	1.00658	1.00076	1.00459	0.994395	1.01112	1.01388	0.994743	1.01169	1.02387	1.00389	1.00379	1.00669	1.00188	1.00075	1.00257	1.00316	1.00299	1.00239	1.00144	1.00071
HERPUD2	1.00115	1.00512	1.00233	0.99907	1.00636	1.00286	1.00284	1.00051	1.00076	1.00107	1.0132	1.00354	1.00255	1.00526	1.00315	0.998828	1.00625	1.0031	1.0022	1.00633	0.999589	1.0017	1.00168
HES1	1.00506	0.986865	1.00198	1.00811	0.99163	1.0072	1.01282	0.993324	0.996673	1.00738	0.984901	0.993915	1.00154	0.999479	1.002	1.00394	0.983037	1.00285	1.00485	1.00041	1.00251	0.999485	1.00131
HES4	1.00317	1.01666	0.985358	0.998181	1.00629	1.0084	1.01508	0.995573	0.991939	1.00068	1.01324	1.00048	0.999918	1.00659	1.01155	1.00308	1.01044	1.00029	1.0027	1.00872	1.00129	1.00462	1.00097
HEXA	1.00319	1.00948	1.00249	1.0017	1.00344	1.00195	1.00589	1.00362	1.00069	1.00266	1.00058	0.9996	1.00458	1.00591	1.00004	1.00392	0.989513	1.00154	1.00254	1.00516	1.00118	1.00127	0.999698
HEXB	1.00063	1.00834	1.0078	1.00485	1.00174	1.00195	0.998941	1.00382	1.00853	1.00439	1.00412	1.00449	1.00831	1.0027	1.00294	1.00241	1.01024	1.00178	0.987768	1.0218	1.02222	1.0032	1.00312
HEXIM1	1.00229	1.01062	1.0001	1.00223	1.00371	1.00378	1.00236	1.00621	1.0036	1.00342	1.0118	1.00965	1.00813	1.01123	1.00692	1.00803	1.03809	1.00192	1.00414	1.00296	1.00076	1.00435	1.00204
HGH1	1.00649	1.00348	0.993621	1.00265	1.0058	0.994947	1.04633	0.972895	0.96427	1.01307	0.998402	0.97991	0.987479	1.02004	1.0039	1.00803	0.97064	1.00176	1.0259	0.980804	0.982329	1.00347	0.999898
HGS	1.00829	1.00628	0.983647	0.999093	1.00091	1.0054	1.00602	1.00369	0.999779	1.00075	1.01248	1.01127	0.995343	1.00879	1.00974	1.00993	1.036	0.999947	1.00741	1.00397	0.998044	1.00467	1.00077
HGSNAT	1.00166	1.00283	1.00685	1.00341	1.0018	1.00167	1.00075	1.00308	1.0079	1.00228	0.999733	1.00297	1.00419	1.00051	1.0033	1.0026	0.993148	1.0011	1.00023	1.00363	1.00503	1.00054	1.00118
HIBADH	1.00179	0.999312	1.00191	1.00028	1.00668	1.00347	1.00527	0.997998	1.00128	1.00084	1.01093	1.00426	1.00304	1.00416	1.00081	0.999342	1.00632	1.00366	1.00186	1.00457	1.0007	0.999836	1.00057
HIBCH	1.00215	0.999322	1.00091	0.996041	1.01099	1.00208	0.997751	1.00608	1.00367	1.00022	1.00778	1.00982	1.00332	1.00141	1.00366	0.998307	1.04853	1.00237	0.990524	1.02486	1.00932	1.00132	1.0037
HID1	1.01021	0.994123	0.991491	1.00102	1.00022	1.00468	1.00826	0.99909	0.99806	1.00276	1.00482	1.00751	0.997774	1.00287	0.999215	1.00876	1.01814	1.00144	1.012	0.991072	0.994652	1.00088	1.0007
HIF1A	1.00307	1.00154	1.00714	1.00395	1.00298	1.00472	1.00198	1.003	1.00755	1.00487	0.995128	0.992672	1.00759	1.00382	1.00316	1.00257	0.995245	1.0021	0.999281	1.00682	1.0074	1.00264	1.00262
HIGD1A	1.00297	1.00131	1.00322	1.00303	1.0016	0.999633	1.00889	0.998979	0.999143	0.987956	1.01509	1.02742	1.00482	1.00966	1.00836	1.00479	1.01017	1.00178	1.00499	1.00194	1.00102	1.00527	1.00261
HIGD2A	1.00215	1.00126	0.999219	1.00253	1.00243	1.00115	1.01017	0.999414	0.996195	1.00212	0.994965	0.993176	1.0005	1.00205	0.999842	1.00279	1.00448	0.999995	1.00407	1.00143	1.00023	1.00306	1.00152
HIKESHI	1.00339	0.996767	1.0028	1.002	1.00346	1.00098	1.00258	1.0035	1.00377	1.0032	0.999942	1.00469	1.00622	1.00401	1.00079	1.00293	1.00257	1.00246	1.00108	1.00437	1.00732	0.999201	1.00082
HINT1	1.00137	1.00091	1.00565	1.00315	1.00123	1.00591	0.998689	1.0106	1.0096	1.00382	0.997912	0.999701	1.0051	0.999628	1.0024	1.00122	1.00234	1.00212	0.982663	1.02982	1.02235	1.00045	1.00216
HINT2	1.00351	0.996604	1.00097	1.00263	1.00077	1.0028	1.00182	1.00319	1.00247	1.00226	1.00307	1.0027	1.0041	1.00245	1.00199	1.00157	1.00105	1.00181	0.997329	1.00639	1.00927	1.003	1.00143
HINT3	1.00239	0.996274	1.00739	1.00457	1.00177	1.00081	0.996602	1.00765	1.0112	1.00073	1.00688	1.01863	1.00924	1.00368	1.00317	1.00113	1.00924	1.00193	0.99787	1.0112	1.00839	1.00342	1.0033
HIPK1	1.00244	1.00141	1.00227	1.00142	1.00472	1.00131	1.00387	1.00099	1.00338	1.00358	0.999931	1.00188	1.00483	1.00177	1.00213	1.00184	1.00296	1.00351	1.00346	1.00184	1.00334	1.00335	1.0012
HIPK3	1.00162	1.00018	1.00529	1.00453	0.999869	1.00175	1.00205	1.0021	1.0048	1.00278	1.00259	0.999991	1.00491	1.00229	1.00254	1.00298	0.996551	1.0025	1.01003	0.997194	0.996693	1.00153	1.00052
HIST1H2AC	1.00278	0.999842	1.00213	1.00452	1.00173	1.0036	1.00677	0.995088	0.998397	1.00445	0.994727	1.00664	1.00355	1.00058	1.0117	1.00152	1.00334	1.00452	1.00695	0.999166	1.00103	1.0022	1.00049
HIST1H2BD	1.00284	0.999852	1.00236	1.00474	1.00174	1.0034	1.0067	0.995171	0.99833	1.0042	0.994368	1.00688	1.00349	1.00019	1.01168	1.00139	1.00408	1.00469	1.00707	0.999248	1.00129	1.00231	1.0003
HK1	1.0033	1.00113	1.00519	1.00344	1.00187	1.0022	1.00312	1.00382	1.00361	1.00413	0.995604	1.0009	1.0046	0.99906	0.999066	1.00142	0.995899	1.0025	1.00475	1.00154	1.00303	1.00189	1.00157
HK2	1.00279	1.00162	1.00243	1.00269	1.00122	1.00468	1.00382	1.00069	0.99936	1.00206	0.999397	0.999167	0.999418	0.998542	1.00141	1.00156	0.999675	1.00296	1.00555	0.999593	1.00146	1.0046	1.00179
HLA-A	1.00187	1.00343	1.0011	1.00359	1.00129	1.00481	1.00584	0.999467	0.997876	1.00153	0.997449	1.01135	1.00208	0.998608	1.01488	0.999194	1.00393	1.00458	1.00872	0.997971	0.999066	1.00142	0.999201
HLA-B	1.00257	1.00381	1.00281	0.999046	1.00373	1.00836	1.00919	0.997139	0.993462	0.997233	0.998142	1.01774	0.997909	0.99582	1.0164	0.993237	0.999066	1.00715	1.01143	0.993678	0.993784	0.998766	0.999702
HLA-C	1.00264	1.00388	1.00254	0.998972	1.00343	1.00829	1.00896	0.997459	0.993714	0.997382	0.997981	1.01718	0.998328	0.996043	1.01637	0.993634	0.999168	1.00688	1.01144	0.993851	0.993207	0.999157	0.999478
HLA-DMA	1.00406	0.988765	1.00314	0.986874	1.01775	1.00422	1.0049	0.999611	1.00085	0.992147	0.984682	1.03418	0.99424	0.998554	1.00989	0.987381	0.99662	1.0116	1.01304	0.988098	0.993969	0.995103	1.0025
HLA-DMB	1.00418	0.988432	1.0033	0.986415	1.01793	1.00457	1.00521	0.999874	1.00118	0.991699	0.984527	1.0346	0.994064	0.998322	1.01018	0.987249	0.996555	1.01199	1.01311	0.988308	0.994295	0.995285	1.00256
HLA-DPA1	1.00367	0.989561	1.00369	0.987571	1.01675	1.00313	1.00457	0.99939	1.00042	0.992854	0.985625	1.03103	0.994725	0.9983	1.00973	0.987571	0.998152	1.01108	1.01322	0.987555	0.993581	0.995494	1.00239
HLA-DPB1	1.00339	0.989676	1.00332	0.988167	1.01669	1.00321	1.00486	0.999125	1.00037	0.993359	0.986438	1.03015	0.994745	0.998629	1.00936	0.987663	0.997847	1.01071	1.01324	0.987292	0.993614	0.995286	1.00236
HLA-DQA1	1.00413	0.988132	1.00496	0.98528	1.0182	1.00577	1.00539	1.0007	1.00175	0.990227	0.982209	1.03792	0.993469	0.99778	1.00996	0.986953	0.994939	1.01312	1.01273	0.988937	0.994699	0.995043	1.00335
HLA-DQB1	1.00435	0.988324	1.00519	0.985292	1.01833	1.0057	1.00515	1.00066	1.00175	0.990181	0.981418	1.03755	0.993514	0.997917	1.01009	0.986776	0.995003	1.01302	1.01263	0.988829	0.995044	0.994839	1.00327
HLA-DRA	1.00427	0.989149	1.00415	0.985661	1.01769	1.00621	1.00592	1.0007	1.00158	0.989816	0.983179	1.03756	0.99375	0.998058	1.01063	0.987484	0.995206	1.01254	1.01313	0.988937	0.994031	0.995071	1.0034
HLA-DRB1	1.00415	0.988356	1.00482	0.985336	1.01794	1.00605	1.00547	1.00076	1.00166	0.989906	0.982659	1.0377	0.993516	0.997845	1.01011	0.987586	0.994545	1.01297	1.01299	0.989263	0.994352	0.994996	1.0033
HLA-E	1.00185	1.00566	1.00054	1.00333	1.00128	1.00471	1.00677	0.999108	0.996973	1.00097	0.997162	1.01184	1.00108	0.997548	1.01568	0.998591	1.00248	1.00446	1.00924	0.996473	0.997081	1.0011	0.998602
HLA-F	1.00194	1.00307	1.00137	1.00353	1.00138	1.00441	1.00592	0.998996	0.998019	1.00193	0.997902	1.01189	1.00218	0.998654	1.01449	0.999369	1.00425	1.00462	1.00857	0.998306	0.999131	1.00149	0.999334
HLTF	1.00486	0.975278	1.00986	1.00491	1.00179	1.00177	1.00096	1.00076	1.00567	1.00093	0.999603	1.01806	1.00564	0.998434	1.00082	1.00071	0.989908	1.00436	1.02303	0.984571	0.988186	1.00017	1.00216
HM13	1.00224	1.00656	0.997514	1.00232	1.00338	1.00185	1.00177	1.00423	1.00152	1.00138	1.00233	1.00095	1.00094	1.00696	1.00676	1.00617	1.00421	1.00167	1.00422	1.00104	1.00147	1.00243	1.00034
HMBS	0.999285	1.00861	1.00329	0.999315	1.00645	0.999946	0.996301	1.00806	1.00565	1.0014	1.00533	1.00869	1.00482	1.00219	0.993121	1.00161	1.01613	1.00208	0.997914	1.0122	1.00826	1.00012	1.00022
HMCES	1.00372	0.992605	0.999503	1.00176	1.00346	1.00199	1.00179	1.00291	1.00411	0.997389	1.00709	1.03785	1.0053	1.00422	1.00396	1.00411	0.998241	1.00329	1.01279	0.99575	0.996758	1.00235	1.00196
HMG20A	1.00324	1.00556	1.00126	1.00173	1.00261	1.00265	1.00318	1.00682	1.0039	1.00477	0.993577	0.9937	1.00678	1.00994	0.990125	1.00161	0.993713	1.00275	1.00524	1.00176	1.00094	1.00407	0.999786
HMG20B	1.00111	1.01617	0.997424	0.999046	1.01008	1.00073	1.00734	1.00471	0.999642	1.00089	1.02015	1.00753	1.00153	1.02007	1.01235	1.00199	1.02466	1.00107	0.990073	1.02047	1.01993	1.00388	1.00058
HMGA1	1.00233	0.995488	1.00274	0.998122	1.0056	1.00153	1.00768	0.995462	0.993688	1.00116	0.996853	1.00799	0.999315	1.0002	1.00982	0.994775	1.00193	1.00445	1.01113	0.987949	0.994464	0.997358	0.999179
HMGB1	1.00187	0.99806	1.01018	1.00106	1.00321	0.999771	1.00281	1.00843	1.0029	1.00292	0.996696	0.999746	1.00835	0.998978	1.00048	0.998691	1.0056	1.00345	0.997231	1.00997	1.00835	1.00258	1.00391
HMGB2	1.00244	1.00672	1.00803	1.00677	1.00215	1.00167	0.997293	1.01371	1.01157	1.00552	1.0096	1.00528	1.00904	1.00068	1.00597	1.00309	1.00096	1.0024	0.999555	1.00841	1.00797	1.00679	1.00336
HMGCL	1.00044	1.0163	1.00102	0.996201	1.01082	1.00395	0.993659	1.01324	1.00805	0.998395	1.00754	1.0082	1.00335	1.01356	1.01429	1.00031	1.01651	1.0035	0.995312	1.0135	1.01076	1.00164	1.00206
HMGCS1	1.00353	0.998192	1.00364	1.00443	1.00255	1.00196	1.00009	1.00453	1.0075	1.00439	1.0061	1.00276	1.0084	1.00148	1.00307	1.00326	1.00106	1.00261	0.999014	1.00551	1.00826	1.0019	1.00218
HMGN1	1.00033	1.01563	1.00325	1.00457	1.00006	1.00338	1.00071	1.00845	1.00563	1.00461	0.996996	0.990025	1.0015	0.998014	1.00181	1.003	1.01041	1.00159	1.00436	1.00359	1.0023	1.00186	1.00287
HMGN2	1.00165	1.00525	1.00128	0.999882	1.00511	1.00517	1.00011	1.00585	1.00419	1.00169	1.0018	1.00256	1.00454	1.0081	1.01085	1.00014	1.00954	1.0039	0.9991	1.00631	1.00881	1.00288	1.00119
HMGN3	1.00407	0.993199	1.00612	1.0063	1.00142	1.00027	1.00431	1.00178	1.0043	1.00435	0.99861	1.00172	1.00759	1.0006	1.00169	1.00471	1.00069	1.0025	1.00067	1.00584	1.00377	1.00318	1.00276
HMGN4	1.00206	1.00101	1.00146	1.00423	1.00157	1.00427	1.00653	0.997197	0.998572	1.00338	0.995882	1.0095	1.00297	0.999823	1.01243	1.0004	1.00427	1.00431	1.00714	0.998981	1.0014	1.00237	0.999831
HMOX2	1.00298	1.00361	1.00027	1.00533	0.999979	1.00372	1.00825	0.997618	0.996625	1.00067	0.999923	1.00536	1.00275	1.00508	1.00305	1.00426	0.995506	1.00193	1.0028	1.0024	1.00402	1.00442	1.00099
HNRNPA0	1.00106	1.00191	1.00391	0.998849	1.00146	1.00505	1.00066	1.00544	1.00651	1.00036	0.997174	1.00209	1.00049	0.997082	1.00247	1.00058	1.00057	1.0011	0.992483	1.01413	1.01291	1.00194	1.00033
HNRNPA1	1.00087	1.00428	0.996027	0.99926	1.00089	0.998038	0.999449	1.00593	0.999564	0.999173	1.01161	1.00198	0.996494	0.999069	1.00384	0.996096	1.01988	1.00114	1.00296	0.999312	0.999816	0.998581	0.999189
HNRNPA2B1	1.00163	0.999124	1.00187	1.00054	1.00605	1.00328	1.00513	0.998254	1.00134	1.00093	1.01036	1.00427	1.0028	1.00361	1.00049	0.999329	1.00612	1.00362	1.00196	1.00401	1.00114	0.999572	1.00029
HNRNPA3	1.0025	0.997363	1.00427	0.997697	1.00896	1.00109	0.998703	1.00446	1.00484	1.00122	1.00725	1.00998	1.00506	1.00219	1.00301	1.0006	1.00618	1.00303	0.996715	1.01319	1.00542	1.00195	1.00401
HNRNPAB	1.00284	1.00338	0.996334	1.00085	1.00419	1.00178	1.01547	0.995862	0.989783	1.00381	0.995805	0.990855	1.00119	1.00485	1.00173	1.0056	0.997285	0.999981	1.00778	0.997381	0.997288	1.00037	1.00135
HNRNPC	1.00464	1.00083	0.992209	0.996281	1.00928	1.00229	1.00634	1.00255	0.996594	1.00207	1.00383	0.999374	0.999031	1.00426	1.00488	1.0001	1.00669	1.00346	1.00032	1.005	1.00612	1.00346	1.00128
HNRNPD	0.999338	1.01394	1.01187	1.00245	1.00137	1.00714	0.998515	1.00702	1.01241	1.00185	1.00903	1.00648	1.00724	1.0046	1.00532	1.00517	1.0134	1.00241	1.00058	1.00449	1.00629	1.00231	1.00195
HNRNPDL	0.999384	1.01376	1.01184	1.00236	1.0013	1.00728	0.99893	1.00699	1.01241	1.00192	1.00928	1.00637	1.00736	1.00434	1.00547	1.00519	1.0137	1.0025	1.00059	1.00441	1.00629	1.00226	1.00195
HNRNPF	1.00175	1.00411	1.00414	1.00543	1.00092	1.00407	1.00238	1.00374	1.00556	1.00357	1.00164	1.00495	1.00546	1.00123	1.00288	1.00206	1.00454	1.00271	1.0051	1.00084	1.00198	1.00292	1.00218
HNRNPH1	1.00313	1.0037	0.995367	1.00042	1.00541	1.00161	1.01714	0.995031	0.987722	1.00504	0.99714	0.991063	1.00118	1.00523	1.00282	1.00704	0.994191	0.999706	1.00871	0.996414	0.997472	0.999385	1.00132
HNRNPH3	1.00285	1.00113	1.00452	1.00354	1.00227	1.00283	1.0039	1.00346	1.00436	1.0048	0.996908	1.0017	1.00566	1.00009	0.999331	1.00217	0.998652	1.0029	1.00435	1.00113	1.00362	1.00201	1.00231
HNRNPK	1.00269	0.998876	1.00465	1.00337	1.00005	1.00383	1.00354	1.0007	1.00268	1.00285	1.00037	1.00293	1.00511	1.00049	1.00221	1.0029	0.999252	1.0025	0.998486	1.00836	1.00858	1.00232	1.00177
HNRNPL	1.0006	1.01898	0.999252	1.00097	1.00671	1.00375	0.99878	1.00635	1.00506	1.00237	1.00807	0.993569	0.996579	0.999432	1.02001	1.00041	0.992742	1.00162	1.05256	0.954594	0.950178	0.999466	1.00019
HNRNPLL	1.00315	0.991348	1.00487	1.00336	1.00161	1.0023	1.00443	1.00303	1.0046	1.00413	0.999026	1.00391	1.00317	1.00207	1.00087	1.00331	0.999277	1.00357	1.00611	1.0002	1.00124	1.00144	1.00121
HNRNPM	1.00389	0.999711	0.995203	1.0044	0.997174	1.00079	1.00987	1.00179	0.998316	1.0015	1.00121	1.00036	1.00319	1.01191	1.00737	1.00527	0.997209	1.00014	0.997634	1.00734	1.01226	1.00403	1.00247
HNRNPR	0.999681	1.02146	1.00114	0.994183	1.01267	1.00325	0.991146	1.01657	1.01047	0.997503	1.01323	1.01228	1.0025	1.01503	1.01539	1.00119	1.02121	1.00347	0.992659	1.01706	1.01198	1.0026	1.00261
HNRNPU	1.00982	0.970697	0.999518	1.0069	1.00166	1.00012	1.00789	1.00192	1.00164	1.00428	0.994419	1.00431	1.00185	1.00457	0.997725	1.00567	0.990992	1.00163	1.01714	0.990553	0.992501	1.00428	1.00308
HNRNPUL1	1.00107	1.02153	1.00331	1.00049	1.00763	1.0048	0.997398	1.00901	1.0076	1.00237	1.01125	1.01258	1.00167	1.00969	1.01004	1.0017	1.00374	1.00271	1.02366	0.977671	0.981562	1.0021	1.00012
HNRNPUL2	1.00297	0.999556	0.996053	1.00235	1.00227	0.999234	1.01126	0.995272	0.989041	1.00679	0.997231	0.98879	0.999128	1.00275	1.00136	1.00254	0.994318	1.00113	1.02444	0.983154	0.981365	1.00205	1.00029
HOMER3	1.00237	1.00591	0.996472	1.00117	1.00366	1.00135	1.00802	1.00243	0.997994	1.002	1.0031	1.00207	1.00057	1.00418	1.00714	1.00307	0.998273	1.00144	1.01086	0.995941	0.990216	1.0007	1.00086
HOOK2	1.00161	1.00874	0.996308	1.003	0.9961	1.00861	1.01671	0.997442	0.989976	1.00074	1.00535	1.00643	0.989636	1.01194	1.00665	1.00631	1.00092	1.00216	0.998301	1.01122	1.01017	1.00444	1.00076
HOOK3	1.00179	1.00326	1.00734	1.0033	1.00178	1.00199	1.00108	1.003	1.00804	1.00251	0.999841	1.00315	1.00479	1.0008	1.00334	1.00265	0.993487	1.0011	1.00027	1.0038	1.00496	1.0006	1.00154
HP1BP3	0.99927	1.02329	1.00099	0.995058	1.01104	1.0027	0.991549	1.01779	1.01106	0.997416	1.0136	1.01257	1.00264	1.0154	1.01552	1.00178	1.01987	1.00338	0.99029	1.02024	1.01272	1.00333	1.00259
HPCAL1	1.00278	0.994484	1.00428	1.00483	1.00008	1.00411	1.00564	1.00065	0.997959	1.00389	1.00309	0.993783	0.999117	1.00059	0.999221	1.00274	0.998573	1.00325	1.01744	0.990592	0.989799	0.998409	1.00116
HPS1	1.00322	0.999469	1.00149	1.0057	1.00179	1.00136	1.00526	1.00243	1.0014	1.00534	0.998278	0.998704	1.00641	1.0021	1.00188	1.00355	1.00138	1.00244	1.00406	1.00292	1.00372	1.00472	1.00371
HPS3	1.00491	0.975243	1.00937	1.00494	1.00199	1.00154	1.00089	1.00054	1.00586	1.00113	0.999377	1.01777	1.00569	0.998233	1.0009	1.00083	0.988798	1.00453	1.02356	0.98397	0.987182	1.00015	1.00208
HRAS	1.00026	1.02678	0.997406	0.997025	1.00662	1.0054	1.00682	0.997993	1.00403	1.00063	1.01534	0.994447	0.991922	1.01387	1.01216	1.00167	0.997091	1.00444	1.03376	0.975241	0.965987	0.999562	0.999745
HS2ST1	1.00462	0.987088	1.00531	1.00591	1.00092	1.00226	0.999847	1.00424	1.00921	1.00339	1.0011	1.00535	1.00602	0.99878	1.00074	1.00176	1.00129	1.00375	0.998389	1.01082	1.00801	1.00191	1.00282
HS6ST1	1.00318	0.997128	1.00201	1.00592	1.00183	1.00155	1.00447	1.00005	1.0013	1.00312	1.003	1.00438	0.999549	1.00166	1.0007	1.00428	0.997742	1.00267	1.00671	0.998389	1.00095	1.00429	1.00206
HSBP1	1.00262	1.00434	1.00561	1.00266	1.00603	1.00236	0.999837	1.00744	1.00784	1.00446	1.00747	1.00546	1.00804	1.00673	1.00535	1.00492	0.997939	1.00211	1.00004	1.00602	1.00933	1.00044	1.0011
HSD17B12	1.00186	1.00177	1.00231	1.00353	1.00208	1.00203	1.00262	1.00178	1.00326	1.00314	1.00377	1.00274	1.00274	1.00267	1.00262	1.00244	0.999267	1.00322	1.00956	0.997969	0.998362	1.00329	1.0008
HSD17B4	1.00202	1.00161	1.00647	1.00387	1.00241	1.00463	0.998983	1.01248	1.011	1.00409	1.00116	1.0005	1.00582	1.00079	1.00271	1.00051	1.00684	1.00184	0.98053	1.03154	1.02484	1.0017	1.0031
HSF1	1.00657	1.00374	0.993939	1.00271	1.00674	0.993572	1.04674	0.972498	0.963728	1.01341	0.999099	0.97896	0.986386	1.02118	1.0041	1.00857	0.970735	1.00189	1.02626	0.98071	0.982275	1.00422	0.999718
HSP90AA1	1.0024	1.00759	1.00181	1.00203	1.00515	1.00449	1.00615	0.998351	1.00194	1.00171	0.995416	1.0009	1.00095	1.00071	1.00176	0.999537	0.998343	1.00416	1.00427	0.997513	1.00208	1.00974	1.00116
HSP90AB1	1.00343	0.998405	1.0042	1.00576	1.00194	1.00167	1.00614	1.00126	0.999042	1.00435	1.00087	0.998685	1.00485	1.00114	1.0031	1.00508	1.00057	1.00099	1.0039	1.00112	1.00198	1.00164	1.00179
HSP90B1	1.00097	1.00462	1.00625	1.00024	1.00426	1.00348	0.998544	1.01094	1.00916	1.00265	1.00685	1.00686	1.00347	1.00001	1.003	1.00189	1.01035	1.00227	0.998505	1.01017	1.00743	1.0033	1.00391
HSPA13	1.00509	0.99759	0.996194	1.00381	0.999146	1.00532	0.999822	1.00687	1.00835	1.01151	0.991294	0.98572	1.00554	0.998658	1.00155	1.00358	0.987848	1.00265	1.01069	0.995366	1.00054	0.998946	1.00287
HSPA1A	1.0039	0.995504	1.00192	0.99204	1.0096	1.0092	1.01008	0.996908	0.993286	0.993733	0.991912	1.02792	0.994131	0.997036	1.01431	0.990819	0.996241	1.00939	1.01362	0.991024	0.993093	0.995586	1.00197
HSPA1B	1.00395	0.995466	1.00183	0.991738	1.00973	1.00911	1.00998	0.996897	0.993541	0.993366	0.990495	1.02831	0.994175	0.996954	1.0141	0.990522	0.995175	1.00954	1.01365	0.990833	0.992733	0.995675	1.00222
HSPA4	1.00123	1.00063	1.00402	1.00146	1.00123	1.00571	0.998586	1.00793	1.00801	1.0013	0.997183	0.999952	1.00231	0.997735	1.00224	1.0003	1.00131	1.00143	0.98675	1.02345	1.01794	0.999915	1.00123
HSPA5	1.00132	1.0114	1.00511	1.0027	1.00115	1.00399	1.00258	1.0036	0.99952	1.00256	1.00218	1.00214	1.00356	1.00304	1.00165	1.00191	1.00083	1.00181	1.00093	1.00166	1.0045	1.00259	1.00166
HSPA8	1.00061	1.00862	1.00214	0.998795	1.00701	1.00024	0.996192	1.00743	1.00664	1.00375	1.00258	1.00776	1.00554	1.00266	0.995185	1.00105	1.01909	1.00271	1.00039	1.00972	1.00681	0.999359	1.00068
HSPA9	1.00103	1.00188	1.0031	0.998468	1.00195	1.00366	1.00131	1.00384	1.00602	1.0013	0.997743	1.00466	1.00076	0.997638	1.0027	1.00083	1.00302	1.00039	0.993923	1.0108	1.01185	1.002	1.00021
HSPB1	1.00268	1.00189	1.00025	1.00589	1.00057	1.00326	1.00356	1.00208	1.00364	1.00266	1.00612	1.00427	1.00445	1.00483	1.00219	1.00308	0.994187	1.0001	0.999046	1.00998	1.00664	1.00217	1.00139
HSPB11	1.00478	0.991774	1.00381	1.00407	1.00033	1.00215	1.00382	1.00146	1.00605	1.00487	0.997319	0.998444	1.00138	0.99815	1.00073	1.00187	0.98018	1.00369	1.00514	0.999413	1.00171	1.00133	1.00022
HSPBP1	1.00178	1.01296	0.999887	1.00274	1.00585	0.999109	1.00237	1.00301	1.00504	1.0045	1.01047	1.00317	1.007	1.01273	1.00601	1.00621	0.995763	0.999046	1.04716	0.959851	0.952969	1.0037	0.999667
HSPD1	1.00232	0.995374	1.00022	0.997377	1.00823	1.00209	0.999962	1.00321	1.00183	1.00095	1.00347	1.00699	1.00283	1.00164	1.0024	0.997811	1.06154	1.00224	0.991009	1.02324	1.00907	1.0017	1.00344
HSPE1	1.00239	0.995225	1.00038	0.997639	1.00818	1.00209	1.00013	1.00296	1.00177	1.001	1.0032	1.00673	1.00303	1.00152	1.00254	0.997763	1.06299	1.00226	0.991129	1.02339	1.00893	1.00133	1.00307
HSPG2	0.998751	1.02457	1.00126	0.993738	1.01278	1.00368	0.990267	1.01854	1.01135	0.996873	1.0151	1.0131	1.00205	1.01456	1.01532	1.00098	1.02156	1.00359	0.98977	1.02061	1.0134	1.003	1.0028
HSPH1	1.00195	0.998971	1.00965	1.00135	1.00378	0.999694	1.00199	1.00833	1.00387	1.00282	0.997691	0.999731	1.0083	0.99976	1.00013	0.998592	1.00534	1.00344	0.997099	1.00975	1.00829	1.00253	1.00393
HTATIP2	1.00154	1.00111	1.00681	1.00556	0.99759	1.00291	1.00011	1.00161	1.00801	1.00425	1.00155	0.999805	1.00679	1.00254	1.00195	1.00229	0.996235	1.00211	1.00589	0.999648	0.99918	1.0004	1.00118
HTRA1	1.00183	0.998388	1.00444	1.0056	1.00416	1.00276	1.00333	1.00218	1.00455	1.00479	1.00088	0.998535	1.00685	1.0064	1.00105	1.00968	1.00894	1.00177	1.00472	1.00222	1.00209	1.00375	1.00253
HTRA2	1.00271	1.00151	1.00242	1.00256	1.00132	1.00444	1.00392	1.0009	0.999442	1.00207	0.999165	0.99897	0.99912	0.99846	1.00119	1.00172	0.999696	1.00284	1.00545	0.999748	1.00141	1.00466	1.00177
HTT	1.00361	1.00676	0.996669	1.00515	0.99984	1.00286	1.00988	1.00196	0.999553	1.0045	1.00056	0.997126	1.00382	1.00587	1.00258	0.999385	0.974422	1.00569	1.00428	1.00279	1.00465	1.00463	1.00265
HYAL2	1.00346	1.00809	0.994151	0.999562	1.00401	1.00153	1.01843	0.993951	0.987912	0.98749	1.01708	1.02777	1.00501	1.0082	1.00889	1.00497	1.01947	1.00285	1.00154	1.00417	1.00451	1.00542	1.00297
HYI	1.00275	1.00065	1.0037	1.00341	1.00024	1.0025	1.00225	1.00203	1.00018	1.00401	0.997107	0.995338	0.999351	0.999305	0.998668	1.00179	0.997153	1.00187	1.00847	0.995811	0.998417	1.00115	1.00062
HYOU1	0.999352	1.00874	1.00347	0.999543	1.00608	0.999773	0.996174	1.0082	1.00558	1.0013	1.00559	1.00857	1.00481	1.0021	0.993111	1.00158	1.01512	1.002	0.997825	1.0123	1.00812	1.00003	1.00007
IAH1	1.00293	0.99335	1.00492	1.00617	0.999572	1.00462	1.00825	0.998768	0.995718	1.00442	1.00447	0.992943	0.999062	1.00058	0.999651	1.00335	0.998629	1.0029	1.02314	0.985716	0.98459	0.997811	1.00128
IARS	1.0025	1.00055	1.00354	1.00327	1.00079	1.00304	1.00295	1.00297	1.00386	1.00387	0.998467	1.00279	1.00503	0.999954	1.00227	1.00309	0.998143	1.00272	0.999428	1.00683	1.00793	1.00289	1.00169
IARS2	1.0037	0.988747	1.00355	1.00791	0.997924	1.00451	1.00501	0.999127	1.00388	1.00393	0.99808	1.00498	1.00244	0.998425	0.999228	1.00449	0.993773	1.00256	1.00975	0.99654	0.998654	1.00291	1.00118
IBTK	1.0044	0.993599	1.0062	1.00594	1.00161	1.00005	1.00381	1.00195	1.00447	1.00391	0.999646	1.0038	1.00756	1.00025	1.00162	1.00489	1.00069	1.00255	1.00076	1.00604	1.00429	1.00324	1.00276
ICAM1	1.00409	1.00246	0.995363	1.0028	0.999373	1.00164	1.01428	1.00049	0.993075	1.00246	1.00263	0.997994	0.999898	1.00739	1.00597	1.0069	0.995571	1.00112	0.997535	1.0087	1.01203	1.00346	1.00241
ICE1	1.00709	0.981876	0.997851	1.00346	1.00254	1.00322	1.00924	0.998068	0.995455	1.00511	0.998425	0.997695	1.00518	1.00115	1.00438	1.00493	0.996271	1.00258	1.00537	1.00106	1.00097	1.00333	1.00178
ICE2	1.00103	1.00359	1.00888	1.00385	1.00073	1.00453	1.00015	1.00472	1.00544	1.00311	0.998694	1.00087	1.00441	1.00079	1.00198	1.00308	0.990959	1.00226	0.999281	1.00752	1.00487	1.00058	1.00225
ICMT	1.00385	1.00002	0.997066	1.00536	1.00115	1.00319	1.00809	0.999624	0.999326	1.00313	1.00699	0.999506	1.00319	1.01183	1.0109	1.00389	0.992468	1.00006	1.00231	1.00336	1.00584	1.00234	1.0009
ID2	1.00336	0.994596	1.00481	1.00594	0.997725	1.0062	1.01024	0.997816	0.994138	1.00504	1.00596	0.990604	0.998957	1.00117	1.00085	1.0037	0.996599	1.00311	1.02864	0.980102	0.979121	0.997528	1.00148
ID3	1.00002	1.02039	1.00137	0.994644	1.01225	1.00329	0.992362	1.01539	1.00925	0.997731	1.01059	1.0104	1.00301	1.01469	1.01524	1.00089	1.02008	1.00343	0.993593	1.01604	1.01151	1.00242	1.00239
IDH1	1.00041	1.00455	1.00655	1.00163	1.00197	1.00156	1.00016	1.00283	1.00695	1.00293	1.00413	1.00283	1.00294	1.00542	1.00192	0.998257	1.0734	1.00207	0.990509	1.02557	1.00949	1.00018	1.00225
IDH2	1.00256	1.00382	1.00363	1.00628	0.998222	1.00638	1.00573	1.00079	0.999187	1.00412	0.995393	1.00248	1.00825	1.01578	0.987843	1.00387	0.997754	1.00287	1.00346	1.00304	1.00557	1.00231	1.00154
IDH3A	1.00301	1.00521	1.00169	1.00213	1.00235	1.00286	1.00306	1.00688	1.00377	1.00473	0.993451	0.993532	1.00723	1.01059	0.989901	1.00131	0.993817	1.00282	1.00527	1.00154	1.00059	1.00362	0.999898
IDH3B	1.00262	1.00721	0.994385	1.0015	1.00671	1.00076	1.02063	0.990393	0.983271	1.00582	1.00049	0.994125	1.0035	1.00791	1.01177	1.00607	1.0117	1.00249	1.01644	0.993378	0.992792	1.00285	1.00284
IDI1	1.00343	0.985996	1.00653	1.0087	0.99467	1.00837	1.00036	1.00643	1.00924	1.00356	0.989583	1.00316	1.0051	1.00331	1.00244	1.00247	1.01383	1.00288	1.01428	0.99315	0.997074	0.999548	1.00236
IER2	1.00111	1.0095	0.997332	1.0036	0.991631	1.00981	1.01647	0.99843	0.988347	1.00033	1.0061	1.00528	0.989515	1.01194	1.00726	1.00621	1.00244	1.00192	1.00091	1.00646	1.00485	1.00335	1.00104
IER3	1.0027	1.00552	1.00077	1.00171	1.00193	1.00653	1.00863	0.997925	0.993715	0.998086	0.998651	1.01456	0.999058	0.996196	1.0178	0.995087	1.00068	1.00587	1.01062	0.99388	0.994152	1.00001	0.998677
IER3IP1	1.0077	1.00062	1.00174	1.00548	1.00168	1.00209	1.00305	1.00131	1.00211	1.00491	0.998215	0.996848	1.00582	0.999255	1.00086	1.00573	1.00831	1.003	1.00626	1.00047	1.00048	1.00254	1.0019
IER5L	1.00218	1.01143	1.00369	1.00201	1.00262	1.0017	1.00782	1.00063	0.999444	1.00445	1.00651	1.00364	1.00741	1.01227	1.00689	1.00642	1.0006	1.00235	1.00237	1.00301	1.00443	1.00428	1.00218
IFI16	1.00148	1.00205	0.997365	0.998007	1.00391	1.00251	1.00389	0.996203	0.995095	1.0006	0.994169	1.00084	1.00374	1.00461	1.0034	0.999736	1.00249	1.00421	1.00791	0.998676	0.999091	0.9988	1.00158
IFI27	1.00195	1.00758	1.00477	1.00245	1.00442	1.00576	1.00303	1.00187	1.00179	1.00232	0.996106	0.994302	1.00553	1.00137	0.999877	0.999873	0.99838	1.00393	1.0237	0.980209	0.982815	1.00463	1.00173
IFI27L1	1.0019	1.00759	1.00528	1.00254	1.00456	1.00561	1.00298	1.00188	1.00187	1.0022	0.995866	0.994714	1.00546	1.00154	1.00004	0.999724	0.998691	1.00401	1.02382	0.979865	0.982762	1.00439	1.00162
IFI27L2	1.00208	1.00757	1.00461	1.00249	1.00457	1.00589	1.00311	1.00186	1.00198	1.0024	0.996555	0.994008	1.00544	1.00119	0.999728	0.999848	0.998032	1.00373	1.02315	0.98057	0.983468	1.00498	1.00187
IFI30	1.00222	1.01054	0.995143	1.00027	1.00412	1.00218	1.00702	1.0043	0.995076	0.99989	1.00439	1.00283	0.998734	1.00739	1.00843	1.00144	1.00108	1.00115	1.013	0.994513	0.987306	1.00011	1.00087
IFI35	1.00176	1.01491	1.00345	1.0039	1.00363	1.00207	0.998367	1.01164	1.01006	1.00422	1.0091	1.00484	1.00522	1.01172	1.00702	1.00709	1.02764	1.00223	1.00503	1.00124	0.99908	1.00299	1.00109
IFI44	1.00496	0.985869	1.00479	1.00469	1.0003	1.00317	1.00023	1.00518	1.00852	1.00305	0.99976	1.00539	1.0044	0.999341	1.00139	1.0017	0.998658	1.00349	0.999238	1.0079	1.00667	1.00182	1.00255
IFI6	1.00245	1.003	1.00169	1.00109	1.00277	1.00544	1.00207	1.0057	1.00395	1.00172	0.998343	1.00335	1.00341	1.00556	1.00753	1.00113	1.00468	1.00368	1.00092	1.00434	1.00638	1.00341	1.001
IFIH1	1.00383	0.987071	1.00887	1.00489	1.00174	1.00212	1.00231	1.00053	1.00696	1.00348	0.998598	1.00565	1.00762	1.00207	1.00157	1.00331	0.993474	1.00265	1.00351	1.00199	1.00273	1.00412	1.00244
IFITM1	1.00003	1.03041	0.994435	0.995976	1.00901	1.00442	1.00909	0.996453	1.00107	1.00084	1.01934	0.993375	0.987667	1.01467	1.01158	0.999761	1.00125	1.00474	1.0397	0.96978	0.959644	0.999905	1.0005
IFITM2	1.0002	1.0307	0.994737	0.995729	1.00933	1.00442	1.00923	0.996393	1.00065	1.00096	1.01968	0.993478	0.987261	1.01505	1.01161	0.999411	1.00094	1.00471	1.03994	0.969584	0.959917	0.999721	1.00036
IFITM3	0.99997	1.03049	0.994967	0.996147	1.00871	1.00451	1.00878	0.99651	1.00145	1.00102	1.01922	0.993389	0.988112	1.0145	1.01168	0.999844	1.00084	1.0046	1.03907	0.969865	0.96026	0.9997	1.00042
IFNAR1	1.00256	1.00317	1.00036	1.00327	0.998309	1.00392	1.00164	1.00577	1.00671	1.00647	0.990077	0.990465	1.00487	0.996472	1	1.00244	0.999617	1.00221	1.00786	0.998984	1.0012	0.999972	1.00244
IFNAR2	1.00303	1.00188	1.00072	1.00329	0.998606	1.00435	1.00155	1.00553	1.00708	1.00659	0.989833	0.99024	1.00535	0.99649	1.00013	1.00267	0.997209	1.00219	1.00791	0.99871	1.00131	0.999894	1.00235
IFNGR1	1.00363	0.996708	1.00479	1.0058	1.00043	1.0033	0.997607	1.00533	1.01004	1.00218	1.00865	1.01122	1.00831	1.00582	1.00426	1.00163	1.01053	1.00178	0.99778	1.01128	1.00993	1.00372	1.00337
IFNGR2	1.00251	1.00394	1.00036	1.00352	0.998194	1.00376	1.00161	1.00565	1.00662	1.00644	0.990101	0.990333	1.00465	0.996535	0.999748	1.00228	1.00012	1.0023	1.00754	0.999325	1.00114	1.00012	1.00247
IFRD1	1.00158	1.00294	1.00766	1.0044	1.00141	1.00332	1.00111	1.00502	1.00495	1.00301	1.00142	1.0046	1.00579	1.00322	1.00526	1.0037	1.001	1.00225	0.992664	1.01569	1.01487	1.00324	1.00267
IFRD2	1.00356	1.00812	0.993825	0.99936	1.00351	1.00119	1.01939	0.993536	0.986777	0.987183	1.01718	1.02793	1.00475	1.00828	1.00892	1.0047	1.01994	1.00297	1.00152	1.00409	1.00415	1.00539	1.00292
IFT172	1.00291	0.996632	1.00089	1.00217	1.00291	1.00142	1.0027	1.00517	1.00182	1.0031	1.00009	1.00264	0.998863	1.00336	1.00022	1.00319	1.00295	1.00292	1.00182	1.00418	1.00227	0.999917	1.00176
IFT22	1.00165	1.00445	1.00268	1.00147	1.00589	1.00001	1.00272	1.005	1.00173	1.00189	1.00511	1.00179	1.00036	1.00992	1.00703	1.0041	0.993716	1.00169	0.991933	1.01669	1.01484	1.00374	1.00168
IFT43	1.00144	1.01355	1.00538	1.00244	1.00563	1.00513	1.00489	1.00358	1.00336	1.00217	0.995012	0.997293	1.00508	1.00681	1.00294	1.00074	1.00004	1.003	1.00351	1.00151	1.0033	1.00149	1.00139
IFT57	1.00383	0.990348	1.01247	1.00433	1.00165	1.00287	0.999051	1.00201	1.01209	0.990633	1.00273	1.03107	1.01249	1.00191	1.00079	1.00186	0.999536	1.00217	1.00712	1.00026	1.00022	1.00381	1.00258
IGFBP2	0.999241	1.00852	1.00686	1.00221	1.00102	1.00269	0.999563	1.00283	1.00634	1.00258	1.0117	1.00492	1.00174	1.00885	1.00204	0.998455	1.07452	1.00177	0.993699	1.02068	1.00798	0.998913	1.00202
IGFBP3	1.00206	1.00644	0.998341	1.00054	1.00521	1.00328	1.00479	1.00077	0.99728	1.00105	1.01003	1.0037	0.999491	1.00154	1.00281	1.00024	1.00152	1.00026	1.00403	1.00337	0.99922	0.997648	1.00205
IGFBP4	0.999749	1.02042	1.00564	1.00457	1.00452	1.00413	0.996069	1.01659	1.01412	1.00359	1.01478	1.00274	1.00182	1.01245	1.00931	1.00295	1.02246	1.00159	1.00531	0.999341	0.997011	1.0013	1.00084
IGFBP7	0.998681	1.02146	1.01134	1.00184	1.00351	1.00345	0.999058	1.00608	1.01508	1.00224	1.00526	1.0074	1.00582	1.00395	1.003	1.00334	1.01109	1.00271	0.999064	1.0069	1.00664	1.00438	1.00205
IGKC	1.00273	1.00302	1.00197	1.00243	1.00295	1.00365	1.00198	0.997781	1.00571	1.0032	1.0006	1.00337	1.00219	0.998463	0.999935	1.00141	1.00217	1.00255	1.0049	0.999193	1.00175	1.00609	1.00246
IGLC2	1.00208	1.00369	1.00028	1.0008	1.01581	0.999418	1.00019	0.998779	1.0169	1.00102	1.00597	1.01475	1.00401	1.00916	1.00776	0.999185	1.05503	1.00258	0.952398	1.04697	1.05861	1.00485	1.00193
IGSF8	1.00119	1.00189	0.999319	0.998408	1.00429	1.00296	1.00355	0.997548	0.996122	1.00098	0.99463	1.00031	1.00318	1.00356	1.00363	1.00031	1.003	1.00443	1.0066	0.999991	1.00045	0.998809	1.0015
IK	1.00093	1.00634	1.004	0.999245	1.00487	1.00134	0.999848	1.00364	1.00613	1.00271	1.00148	1.00506	1.0033	0.999733	1.00246	1.00036	1.00874	1.00055	0.995546	1.00964	1.01119	1.00288	1.00094
IKBKB	1.00178	1.00477	1.00689	1.00366	1.00159	1.00226	1.00151	1.00336	1.00726	1.0029	0.999962	1.00343	1.00497	1.00152	1.00385	1.00234	0.994256	1.00179	0.999962	1.00431	1.00502	1.0011	1.00154
IL10RB	1.00282	1.0028	1.0006	1.00319	0.998527	1.00402	1.00156	1.00557	1.0068	1.00652	0.989639	0.990267	1.00516	0.996281	0.999831	1.00245	0.99842	1.00218	1.00782	0.998806	1.00128	0.999774	1.00247
IL17RC	1.00229	1.00436	1.00391	1.00617	1.00076	1.00373	1.00524	1.00297	1.00176	1.0037	1.00608	1.00811	1.00737	1.00481	1.00117	1.00401	1.00131	1.00203	1.00603	1.00093	1.00064	1.00368	1.00272
IL1R1	1.00209	1.00251	1.00444	1.00402	1.00251	1.0038	1.00265	1.00108	1.00414	1.0033	1.00183	1.00316	1.00536	1.00052	1.00074	1.00353	0.999383	1.00222	1.00354	1.00128	1.00295	1.00543	1.00109
IL1RAP	1.00507	0.98661	1.00181	1.00782	0.992204	1.0067	1.01334	0.993291	0.995928	1.00715	0.985359	0.9942	1.00087	0.999551	1.00196	1.00396	0.980349	1.0028	1.00531	1.00013	1.00164	0.999798	1.00114
IL32	1.00207	1.00706	0.999627	1.00597	0.997827	1.00474	1.01207	0.995958	0.99293	1.00257	1.00238	1.00506	1.00332	1.00961	1.00478	1.00512	0.996436	1.00113	1.0015	1.00347	1.00526	1.0052	1.00081
IL6ST	1.00243	1.00384	1.00572	1.00501	1.00283	1.0016	1.00129	1.00494	1.00701	1.00462	1.00815	1.00321	1.00853	1.00071	1.00315	1.00319	1.00643	1.0025	0.996397	1.01109	1.01328	1.00298	1.00242
ILF2	1.00405	0.998167	1.00421	1.00381	0.988135	1.01782	1.0125	0.993321	0.987347	1.00561	0.990816	0.995551	1.00288	0.999616	0.999585	0.997741	1.00043	1.00314	1.03178	0.974007	0.963936	0.998473	1.00279
ILF3	1.00339	1.00354	0.996416	1.00201	0.999306	1.0015	1.01657	0.998807	0.99101	1.00252	1.00426	0.999649	0.997575	1.00758	1.0051	1.00746	0.99564	1.002	0.997098	1.00999	1.0121	1.00345	1.00177
ILK	1.00045	1.01561	1.00733	1.00095	1.00334	1.00359	0.995691	1.0037	1.01107	1.00346	1.00872	1.00373	1.00797	1.01115	1.00641	1.00193	0.999359	1.0016	1.00097	1.00872	1.0052	0.999552	1.00153
ILRUN	1.0018	0.998151	1.00282	0.99991	1.00425	1.00128	1.00806	0.995402	0.992586	1.00159	0.998455	1.00489	0.999752	1.00031	1.00969	0.995926	1.00273	1.00366	1.01043	0.990418	0.995321	0.997778	0.998866
ILVBL	1.00158	1.01152	0.997478	1.00554	0.988867	1.0104	1.01193	1.00141	0.992346	1.00002	1.00526	1.00221	0.991735	1.01029	1.00791	1.00482	1.00321	1.00053	1.00906	0.999723	0.996842	1.0017	1.00125
IMMP1L	1.00185	1.00092	1.00642	1.00496	0.998875	1.00217	1.00146	1.00199	1.00601	1.00405	1.00234	0.999218	1.006	1.0021	1.00251	1.00286	0.994566	1.0023	1.00835	0.998235	0.997891	1.00103	1.00085
IMMT	1.00293	1.00134	1.00217	1.00166	1.00238	1.00389	1.00255	0.999121	1.00266	1.0025	1.00028	1.00167	1.00076	0.998402	1.00022	1.00121	0.999888	1.00296	1.006	0.998677	1.00148	1.0055	1.0021
IMP3	1.00293	1.00612	1.00096	1.00168	1.00318	1.00213	1.00345	1.00693	1.00383	1.00399	0.996595	0.994182	1.00604	1.00828	0.991356	1.00256	0.992952	1.00251	1.00462	1.0026	1.00138	1.00458	0.999702
IMP4	1.00315	0.996255	1.00284	1.00603	1.00165	1.00152	1.00449	1.00074	1.00125	1.00291	1.00263	1.00469	0.999481	1.00128	1.00049	1.00404	0.9973	1.0024	1.00693	0.997871	1.00096	1.0041	1.00186
IMPAD1	1.00182	0.997711	1.00578	1.00346	1.00294	1.00026	0.998184	1.00346	1.00928	1.00294	0.996739	1.00129	1.00537	0.998761	1.00194	1.0048	0.995189	0.999989	1.00262	1.00141	1.00328	0.999216	1.00152
IMPDH1	1.00262	1.00323	1.00622	1.00515	1.0006	1.00288	1.00128	1.00715	1.0046	1.0042	1.00253	1.00359	1.00438	1.00142	1.00471	1.00403	1.00377	1.00254	0.993314	1.01633	1.01365	1.00345	1.00311
IMPDH2	1.00427	1.00832	0.992733	1.00079	1.00346	0.998869	1.02453	0.991141	0.979548	0.984888	1.01855	1.03205	1.00449	1.01086	1.01102	1.00584	1.02087	1.0031	1.00443	1.0034	1.00138	1.00563	1.00336
INAFM1	0.99981	1.03384	1.00349	1.00352	1.00775	1.00295	0.996959	1.01132	1.01087	0.999573	1.02526	1.01289	1.00459	1.01431	1.0125	1.00204	0.999322	1.00198	1.00679	0.99758	0.998125	1.00345	1.00094
INAVA	1.00456	0.997488	1.00368	1.00579	0.999366	1.00549	1.00437	0.99834	1.00129	1.00243	0.999957	1.0036	0.999937	1.00117	1.00478	1.00576	0.999599	1.00194	1.00002	1.00729	1.00684	1.00283	1.00244
INF2	1.00264	1.0105	0.999794	1.00205	1.00677	1.00423	1.00032	0.987572	1.03563	0.998923	0.990344	1.01385	0.997596	1.00699	1.00361	1.00147	0.998996	1.00384	0.985201	1.01457	1.03072	1.01189	0.996181
ING1	1.00154	1.01615	0.997119	0.997421	1.01148	0.999304	1.00433	1.00938	0.996921	1.00107	1.02227	1.00896	1.00471	1.00669	1.00451	1.00408	1.02585	1.00323	1.00298	1.00995	1.00108	1.00635	1.00484
ING4	1.00037	1.00808	1.00032	1.00042	1.00604	1.00236	0.998468	1.00957	1.0012	1.0003	1.02575	1.00747	0.997489	1.00856	1.00875	1.00102	0.995399	1.00286	0.992227	1.02056	1.01478	1.00376	1.00266
INO80E	1.00255	1.01391	1.00327	1.00399	1.00235	1.00172	1.0081	1.00028	0.997261	1.00357	1.0039	0.994441	0.995341	1.00925	1.00156	1.00412	0.999545	1.00315	1.00274	1.00173	1.00518	1.00379	1.00155
INPPL1	1.00494	0.998514	0.996702	1.00129	1.00437	1.00129	1.00837	1.00107	0.996403	1.00621	1.00397	0.991509	1.00276	1.00407	1.00147	1.00529	0.995452	1.00075	1.00859	0.998986	0.996397	1.00075	1.0003
INSIG2	1.0021	1.00001	1.00393	1.00415	1.00152	1.00277	1.00397	1.00151	1.00239	1.0037	1.00254	1.00377	1.00182	1.00057	1.00102	1.00403	0.998762	1.00211	1.00368	1.001	1.00275	1.0043	1.001
INSR	1.00385	1.0017	0.998002	1.00276	1.00127	0.998628	1.00741	1.00177	1.00072	1.00023	1.00713	1.00772	1.00445	1.0192	1.00972	1.00385	1.00465	1.00065	0.994838	1.01085	1.01553	1.00386	1.00264
INTS1	1.0038	1.00711	0.999634	1.00432	1.00682	1.003	1.00484	1.00765	0.999637	0.999556	1.00827	1.02102	1.00129	1.00796	1.00347	1.00103	1.01927	1.00419	0.993505	1.01571	1.01332	1.00503	1.00165
INTS10	0.999997	1.01868	1.01128	1.0005	1.00908	1.00274	0.998619	1.00757	1.00955	1.00364	1.00465	1.0075	1.00982	1.00582	1.00669	1.00403	1.00914	1.00317	0.985611	1.02133	1.02135	1.00628	1.00258
INTS11	1.00385	1.01117	0.987318	1.0008	1.00405	1.00695	1.01556	0.994735	0.990221	1.00114	1.01214	0.99982	0.999439	1.0115	1.01195	1.00381	1.00023	1.00076	1.00278	1.00789	1.00426	1.00362	1.00084
INTS14	1.00191	1.00434	1.00582	1.00249	1.00305	1.00231	1.00253	1.00214	1.00184	1.00312	1.00014	1.00202	1.00316	1.00265	1.00122	1.0036	0.986436	1.00205	1.00227	1.00304	1.00087	0.99974	1.00074
INTS3	1.00361	0.998566	1.00443	1.00342	0.989005	1.01662	1.01243	0.993039	0.987058	1.00544	0.992207	0.995932	1.00324	0.999879	0.999651	0.997503	1.00082	1.00298	1.03241	0.97306	0.963799	0.998331	1.00262
INTS5	1.00295	0.999709	0.997015	1.0025	1.00281	0.999264	1.01062	0.99614	0.988923	1.00699	0.996417	0.988236	0.998317	1.00299	1.00104	1.00262	0.994481	1.00111	1.02387	0.983004	0.981649	1.00279	1.00053
INTS8	1.00522	0.975638	1.00418	1.00245	1.00002	1.00078	1.00425	0.998804	1.00336	1.00527	0.994994	0.996915	1.00627	0.996765	0.997648	1.00973	0.991175	0.999619	1.0081	0.995044	0.998047	0.998385	1.00135
IP6K2	1.00421	1.0081	0.993559	1.00089	1.00386	0.998403	1.02364	0.992176	0.981068	0.983925	1.01933	1.03228	1.00436	1.0114	1.01104	1.00523	1.01897	1.00273	1.00526	1.00257	1.00076	1.00563	1.00333
IPO4	1.00421	0.999108	0.997649	1.00128	1.00569	1.00345	1.00618	1.00116	0.99814	1.00072	0.999148	1.001	1.00162	1.00144	1.00149	1.00116	0.998596	1.00262	1.00113	1.00308	1.00478	1.00448	1.00139
IPO5	1.00259	1.00494	1.00163	0.999488	1.00413	1.00203	1.00353	1.00568	1.00252	1.00247	1.00943	1.00894	1.00689	1.00308	1.00235	1.00362	1.01373	1.0037	1.00268	1.00632	1.0032	1.00462	1.00353
IPO7	1.00057	1.01029	1.00808	1.00351	1.0009	1.0036	0.996186	1.00357	1.01294	1.00373	1.00789	1.00331	1.00874	1.00727	1.00483	1.00185	0.998292	1.00155	1.00014	1.00909	1.0047	1.00064	1.00253
IPO8	1.00366	0.998453	1.00659	1.00382	1.00159	1.00253	1.00274	1.00397	1.00682	1.00449	1.00559	1.00338	1.00606	1.00298	1.00317	1.00152	1.00382	1.00356	1.00131	1.00231	1.00483	1.00309	1.00254
IPO9	1.00482	0.996335	1.00358	1.00612	0.999218	1.00539	1.00554	0.996847	1.00033	1.00203	0.999078	1.00307	0.998153	1.00027	1.00424	1.00627	0.999134	1.00175	0.999589	1.00742	1.00791	1.00285	1.00228
IQGAP1	1.00292	1.00429	1.00321	1.00692	0.997819	1.00738	1.00676	0.999823	0.99847	1.00391	0.996254	1.0029	1.00844	1.0164	0.987973	1.00387	0.997387	1.00285	1.003	1.00352	1.00587	1.00268	1.00165
IQSEC1	1.00215	1.00206	1.00391	1.00531	1.0016	1.0027	1.00445	1.00379	1.00198	1.00287	1.00625	1.00833	1.00797	1.00423	1.00189	1.00353	1.00265	1.00141	1.005	1.00127	1.00155	1.00265	1.00236
IREB2	1.00303	1.00518	1.00186	1.00232	1.00199	1.00328	1.00265	1.00666	1.00367	1.00469	0.992843	0.993965	1.00765	1.01119	0.989621	1.00163	0.993232	1.00284	1.00587	1.00073	1.0002	1.00319	1.00012
IRF1	1.00099	1.00041	1.00469	1.00298	1.00102	1.00579	0.998249	1.00946	1.0088	1.00282	0.996634	0.999691	1.00385	0.998725	1.00233	1.00101	1.00182	1.00171	0.984062	1.02714	1.02036	0.99963	1.0018
IRF2BP2	1.00764	0.974279	0.999814	1.00607	1.00079	1.00022	1.00581	1.00131	1.00087	1.00449	0.995544	1.00633	1.00333	1.00055	0.996156	1.00534	0.99443	1.00226	1.02004	0.987611	0.98894	1.0029	1.00184
IRF2BPL	1.0014	1.013	1.00516	1.00252	1.00565	1.00498	1.00467	1.00374	1.0037	1.00186	0.994351	0.996805	1.00532	1.00631	1.00259	1.00052	1.00035	1.00281	1.00464	1.00081	1.00222	1.00132	1.00139
IRF3	1.00041	1.02409	1.00416	1.00284	1.00347	1.00247	0.998593	1.00534	1.00868	1.00187	1.02332	1.00674	1.00535	1.01463	1.01053	1.00277	1.00187	1.00098	1.01327	0.992	0.989607	1.0024	0.999431
IRF7	1.00033	1.02728	0.99823	0.997044	1.00608	1.00584	1.00528	0.998552	1.00437	1.00131	1.01405	0.995205	0.993167	1.0138	1.01227	1.00243	0.996917	1.00407	1.03094	0.977205	0.968882	0.999682	0.999794
IRF9	1.00429	0.999126	0.997164	1.0009	1.00577	1.0036	1.00645	1.00106	0.998007	1.00082	1	1.00112	1.00134	1.00167	1.00151	1.00162	0.999071	1.00278	1.00106	1.00317	1.00495	1.00424	1.00145
ISCA1	1.00252	0.99928	1.00558	1.00328	1.00024	1.00426	1.00366	1.00121	1.00259	1.00309	0.999413	1.00269	1.00468	1.00008	1.00217	1.00287	0.998941	1.00225	0.998616	1.00792	1.00865	1.0025	1.00191
ISCA2	1.00171	1.01311	1.00537	1.00325	1.0045	1.00488	1.00529	1.00401	1.00358	1.00159	0.994674	0.998655	1.00557	1.00875	1.00443	1.00114	0.997909	1.00266	1.00102	1.00431	1.00601	1.00245	1.00162
ISCU	1.00221	1.00234	1.00675	1.00161	1.00382	1.00408	1.00016	1.00666	1.00615	1.00238	1.00261	1.00373	1.0039	1.00021	1.00233	1.00163	1.00374	1.00229	1.00135	1.00401	1.00488	1.00286	1.00333
ISG15	1.0032	1.0161	0.985843	0.99846	1.00587	1.00859	1.01516	0.995504	0.991691	1.00061	1.01355	1.00054	0.99972	1.00701	1.01155	1.0032	1.01051	1.00029	1.00268	1.00845	1.00133	1.00469	1.00093
ISG20	1.00289	1.00338	1.00315	1.00542	0.999242	1.00543	1.0053	1.00316	1.00053	1.00428	0.993409	1.00134	1.00835	1.01465	0.988217	1.00347	0.998339	1.00223	1.00374	1.00218	1.00352	1.00202	1.00104
ISG20L2	1.00231	1.00159	0.997158	0.998074	1.00404	1.0012	1.00595	0.994952	0.992314	1.00109	0.994312	1.00009	1.00476	1.0077	1.00325	0.999566	1.00219	1.00368	1.00899	0.997223	0.997694	0.999358	1.00168
ISOC2	1.00174	1.01316	0.999994	1.0029	1.00694	0.998661	1.0023	1.00326	1.00531	1.00475	1.01095	1.00333	1.00684	1.01299	1.00623	1.00649	0.996966	0.998999	1.04288	0.964829	0.957308	1.0043	0.999998
IST1	1.0021	1.00519	1.00625	1.00374	1.00557	1.00279	1.00017	1.00871	1.00921	1.00425	1.00791	1.00503	1.00894	1.0059	1.00426	1.00426	1.00052	1.00317	0.999817	1.0045	1.00955	1.00199	1.00035
ISY1	1.00408	0.992189	0.999749	1.00131	1.00363	1.00194	1.00149	1.00313	1.00382	0.997146	1.00746	1.03867	1.00503	1.00464	1.00393	1.00394	0.997245	1.00315	1.01278	0.995883	0.996392	1.0022	1.00185
ISYNA1	1.00212	1.00895	0.995029	1.0002	1.00448	1.00049	1.0081	1.00325	0.995648	1.00052	1.00563	1.00338	0.998668	1.00609	1.00861	1.00199	0.999761	1.00118	1.01284	0.995158	0.987199	1.00058	1.00103
ITFG1	0.999372	1.02241	1.01055	1.00536	1.00135	1.0033	1.00208	1.00681	1.0078	0.999868	1.00512	1.00935	1.00288	1.00487	1.00338	1.00277	1.00097	1.00289	1.00265	1.00203	1.00271	1.00244	1.00074
ITGA1	1.00316	1.00156	1.00399	1.00479	1.00254	1.00187	1.00052	1.0051	1.00828	1.00436	1.00764	1.00312	1.00875	1.00083	1.00322	1.00303	1.00429	1.0026	0.998213	1.00743	1.01052	1.0026	1.00221
ITGA3	1.00429	1.00879	0.996298	0.992796	1.00524	1.00556	1.00555	1.00563	0.998327	1.00182	1.01795	1.01236	1.00761	1.00992	1.00843	1.00752	1.04896	1.00167	1.00239	1.00546	1.00326	1.00567	1.00299
ITGAE	1.00036	1.02129	1.00031	1.00161	1.00647	1.00232	1.00197	1.00679	1.00293	1.00327	1.00626	1.00332	1.00495	1.00792	1.0068	1.00208	1.01898	1.00261	0.998769	1.00687	1.00611	1.00288	1.00172
ITGAV	1.00147	1.00121	1.00282	0.995542	1.01249	1.00121	0.996826	1.00777	1.00471	0.99945	1.01136	1.01248	1.00352	1.00206	1.00393	0.998688	1.03668	1.00275	0.99125	1.02296	1.00902	1.00126	1.00439
ITGB1	1.00128	1.00578	1.00538	1.00526	1.00055	1.00407	0.999803	1.00472	1.00736	1.00365	1.00384	1.00407	1.00594	1.00258	1.00249	1.002	1.00846	1.0029	1.00516	1.00133	1.00206	1.00201	1.00228
ITGB1BP1	1.00297	0.993378	1.0055	1.00649	0.99898	1.00529	1.0088	0.998324	0.995009	1.00475	1.00464	0.991779	0.998935	1.00102	0.999776	1.00364	0.998089	1.00321	1.02497	0.984108	0.982712	0.997653	1.00158
ITGB2	0.994795	1.05024	1.00488	0.998591	1.0074	1.00435	0.994158	1.02292	1.00458	1.0032	1.02262	0.990181	0.99768	1.00378	1.01034	1.00093	1.05708	1.0007	0.996958	1.01732	1.00456	1.00481	1.00234
ITGB4	1.00968	0.999072	0.989398	1.00375	0.995323	1.0088	1.00873	0.999715	0.996414	1.0022	1.00472	1.00813	0.995312	1.00821	0.99872	1.00915	1.01702	1.00114	1.01073	0.992842	0.997484	1.00205	1.00047
ITGB5	1.00335	0.991962	1.00078	1.00139	1.00462	1.00291	1.00133	1.00481	1.00488	0.995655	1.00992	1.03954	1.00511	1.00514	1.00482	1.00367	1.00028	1.00327	1.01071	0.998355	0.996715	1.00237	1.00202
ITGB8	1.00139	0.999556	1.00255	1.00167	1.00523	1.00349	1.00352	1.00029	1.00212	1.00054	1.00847	1.00856	1.00302	1.00013	0.999449	0.999376	1.00789	1.00357	1.00213	1.00393	1.00234	0.999006	0.999635
ITM2B	1.003	1.0007	1.00617	1.00135	1.00301	0.999073	0.999531	1.00751	1.00871	1.00252	1.0012	1.0044	1.00814	0.999631	1.00167	1.00172	1.00495	1.00379	0.999461	1.0067	1.00597	1.00296	1.0037
ITM2C	1.00176	1.00458	1.00327	1.00256	1.00144	1.00554	1.00226	1.00246	1.0026	1.00257	1.00237	1.00458	1.00249	1.00203	1.00183	1.0001	1.05628	1.00182	0.999261	1.00963	1.00587	1.00234	1.00156
ITPA	1.00297	1.00632	0.996875	1.00249	1.00445	1.00132	1.01592	0.994112	0.988976	1.00489	1.00098	0.995451	1.0032	1.00798	1.01212	1.00648	1.01037	1.0026	1.0134	0.995562	0.99534	1.00283	1.00259
ITPK1	1.00195	1.00798	1.00594	1.00288	1.00508	1.00548	1.00265	1.00239	1.00242	1.00189	0.994802	0.995095	1.00596	1.00247	1.00107	1.00055	0.998844	1.00333	1.02476	0.979549	0.983147	1.00368	1.00112
ITPKC	1.00093	1.02155	1.0032	1.00067	1.00764	1.0044	0.997487	1.00855	1.00706	1.00255	1.01154	1.00924	1.00045	1.00824	1.01067	1.00215	1.00329	1.00214	1.02884	0.974502	0.975184	1.002	1.00013
ITPR3	1.0024	0.993708	1.00341	0.996623	1.00631	1.0017	1.00751	0.995439	0.994868	1.00036	0.994662	1.01051	0.998294	1.0004	1.00955	0.993544	1.00141	1.00552	1.01186	0.987203	0.993989	0.996935	0.999618
ITPRID2	1.00137	0.99998	1.00327	0.996426	1.01054	1.00106	0.997794	1.0063	1.00385	0.999877	1.00959	1.0118	1.00432	1.0017	1.00366	0.999017	1.02639	1.00264	0.993979	1.01856	1.00696	1.00146	1.00409
ITPRIPL2	1.00232	0.999729	1.00534	1.00466	1.00188	1.0015	1.0092	0.994492	0.994885	1.00315	0.997313	0.999998	1.00312	0.99849	1.00087	1.00299	0.997914	1.00293	1.00443	1.00076	1.00396	1.00263	1.00166
ITSN2	1.00242	0.995272	1.00066	1.00206	1.00267	1.00106	1.00277	1.00334	1.00144	1.0021	0.999929	0.999154	0.998304	1.00234	0.998887	1.00218	1.00209	1.00288	1.00337	1.00126	0.999953	0.998303	1.00107
IVD	1.00258	1.00142	1.00422	1.0038	1.00253	1.00334	1.00261	1.00482	1.00457	1.00448	1.00149	1.0011	1.00557	1.00402	1.00152	1.00131	1.0122	1.00287	0.986721	1.0294	1.0178	1.00377	1.00244
IVNS1ABP	1.00348	1.00093	1.00361	1.00514	0.999799	1.00563	1.00223	1.00016	1.00232	1.0039	0.999963	1.00433	1.0021	1.00251	1.00413	1.00427	1.00026	1.00234	1.0003	1.00619	1.00689	1.00337	1.00261
[truncated: 3,015 more rows]
