# Supplementary material for: Integrated analysis of spatial transcriptomics and CT phenotypes for unveiling the novel molecular characteristics of recurrent and non-recurrent high-grade serous ovarian cancer
Source: Biomark Res. 2024 Aug 12;12:80. doi: 10.1186/s40364-024-00632-7 (PMC11318304; doi:10.1186/s40364-024-00632-7)
Supplement: Supplementary file 6 — Supplementary Material 6: Table S4A. Significant ligand-receptor crosstalk of recurrent HGSOC. Table S4B. Significant ligand-receptor crosstalk of non-recurrent HGSOC [file 40364_2024_632_MOESM6_ESM.zip]

Archive with 2 entries (2 files):
- TableS4A.xlsx
- TableS4B.xlsx
