# Supplementary material for: Integrated analysis of spatial transcriptomics and CT phenotypes for unveiling the novel molecular characteristics of recurrent and non-recurrent high-grade serous ovarian cancer
Source: Biomark Res. 2024 Aug 12;12:80. doi: 10.1186/s40364-024-00632-7 (PMC11318304; doi:10.1186/s40364-024-00632-7)
Supplement: Supplementary file 6 — Supplementary Material 6: Table S4A. Significant ligand-receptor crosstalk of recurrent HGSOC. Table S4B. Significant ligand-receptor crosstalk of non-recurrent HGSOC [file 40364_2024_632_MOESM6_ESM.zip › TableS4A.xlsx]

## Sheet: TableS4A
Table S4A. Significant ligand-receptor crosstalk of recurrent HGSOC.
Recurence status	Interacting pair	Classification	Rank	B cell|B cell	B cell|Dendritic cell	B cell|Endothelial cell	B cell|Fibroblast	B cell|Mast cell	B cell|Myeloid cell	B cell|Ovarian cancer cell	B cell|Plasma cell	B cell|T cell	Dendritic cell|B cell	Dendritic cell|Dendritic cell	Dendritic cell|Endothelial cell	Dendritic cell|Fibroblast	Dendritic cell|Mast cell	Dendritic cell|Myeloid cell	Dendritic cell|Ovarian cancer cell	Dendritic cell|Plasma cell	Dendritic cell|T cell	Endothelial cell|B cell	Endothelial cell|Dendritic cell	Endothelial cell|Endothelial cell	Endothelial cell|Fibroblast	Endothelial cell|Mast cell	Endothelial cell|Myeloid cell	Endothelial cell|Ovarian cancer cell	Endothelial cell|Plasma cell	Endothelial cell|T cell	Fibroblast|B cell	Fibroblast|Dendritic cell	Fibroblast|Endothelial cell	Fibroblast|Fibroblast	Fibroblast|Mast cell	Fibroblast|Myeloid cell	Fibroblast|Ovarian cancer cell	Fibroblast|Plasma cell	Fibroblast|T cell	Mast cell|B cell	Mast cell|Dendritic cell	Mast cell|Endothelial cell	Mast cell|Fibroblast	Mast cell|Mast cell	Mast cell|Myeloid cell	Mast cell|Ovarian cancer cell	Mast cell|Plasma cell	Mast cell|T cell	Myeloid cell|B cell
Recurrent	APP_CD74	Signaling by Amyloid-beta precursor protein	0.444	19.707			20.953		21.673			18.799	19.648			20.894		21.614			18.74	19.835			21.081		21.802			18.927	19.791			21.037		21.758			18.883	19.734			20.981		21.701			18.827	19.827
Recurrent	APP_SORL1	Signaling by Amyloid-beta precursor protein	0.407	1.462							1.417		1.403									1.59			1.479		1.498	1.364	1.546	1.401	1.546			1.435		1.454		1.502		1.489					1.397		1.445		1.582
Recurrent	APP_TNFRSF21	Signaling by Amyloid-beta precursor protein	0.222																			0.703		0.782	0.686		0.705		0.691	0.722			0.737						0.678										0.695
Recurrent	APLP2_PIGR	Signaling by Amyloid-like protein	0.198		2.426					1.637				1.71									2.248									2.857		1.991			2.068				2.274
Recurrent	APOA1_ABCA1	Signaling by Apolipoprotein	0.444	0.414		0.442	0.419	0.466	0.474		0.449	0.422			0.396		0.419	0.427		0.403											0.418		0.446	0.423	0.469	0.477		0.453	0.426			0.414	0.391	0.438	0.446		0.421	0.394
Recurrent	CXCL12_CXCR4	Signaling by Chemokines	0.259	0.964		1.076		1.322		0.943	1.03																													1.531	0.935	1.643	1.281	1.889	1.398	1.511	1.597	1.402
Recurrent	CSF1_CSF1R	Signaling by Colony-Stimulating factor	0.432			0.693		0.675			0.737				0.752		0.734			0.796		0.642		0.827		0.809	0.703		0.871				0.711		0.693			0.755				0.775		0.757	0.652		0.819
Recurrent	C3_C3AR1	Signaling by Complement	0.062																	4.65									3.876																		7.205
Recurrent	EFNB1_EPHB3	Signaling by Ephrin	0.395			0.505		0.558		0.439	0.467													0.477		0.53		0.41	0.438				0.46		0.513			0.422		0.487		0.579		0.632		0.512	0.54
Recurrent	EFNB2_EPHB3	Signaling by Ephrin	0.321	0.447		0.538		0.591		0.472	0.5											0.472		0.563		0.616		0.497	0.525													0.501		0.553		0.434	0.462
Recurrent	EFNA1_EPHA2	Signaling by Ephrin	0.259									0.634										0.644		0.691	0.655	0.674	0.673	0.664		0.767									0.618									0.655
Recurrent	EFNB1_EPHB2	Signaling by Ephrin	0.259			0.315		0.328			0.318													0.286		0.3			0.29													0.388		0.402			0.392
Recurrent	EFNA1_EPHA1	Signaling by Ephrin	0.247																			0.734		0.769	0.656	0.765	0.649	0.694	0.768	0.67
Recurrent	EFNB1_EPHA2	Signaling by Ephrin	0.247			0.375						0.452																		0.423									0.407	0.403		0.449	0.413	0.432	0.431	0.422	0.375	0.525
Recurrent	EFNB1_EPHB4	Signaling by Ephrin	0.198			0.32		0.335																0.291		0.307							0.275		0.29							0.393		0.409
Recurrent	EFNB1_EPHB6	Signaling by Ephrin	0.198					0.36			0.312															0.332			0.284						0.315			0.267						0.434			0.386
Recurrent	EFNB2_EPHB2	Signaling by Ephrin	0.185			0.348		0.362			0.352													0.373		0.386			0.377													0.31		0.324			0.314
Recurrent	EFNA4_EPHA2	Signaling by Ephrin	0.148																					0.311	0.276	0.294	0.293	0.285		0.388
Recurrent	EFNB2_EPHB4	Signaling by Ephrin	0.148			0.353		0.369																0.378		0.394																0.315		0.331
Recurrent	EFNB2_EPHB6	Signaling by Ephrin	0.148					0.393			0.346															0.418			0.371															0.355			0.308
Recurrent	EFNA4_EPHA1	Signaling by Ephrin	0.136																			0.354		0.389		0.386		0.315	0.389
Recurrent	LGALS9_P4HB	Signaling by Galectin	0.42		2.419		2.34		2.439			2.495									2.391				2.298		2.398			2.454		2.414		2.335		2.434			2.49						2.373			2.429
Recurrent	GAS6_AXL	Signaling by Growth arrest	0.148																					2.502		2.505			2.482													2.462		2.465			2.443
Recurrent	IGFBP3_TMEM219	Signaling by Insulin-like growth factor	0.444	1.652			1.64		1.707			1.847										2.15		1.891	2.138	1.832	2.204	1.923	1.723	2.345	1.604			1.593		1.659			1.8	1.748			1.736		1.803			1.943	1.703
Recurrent	IGF1_IGF1R	Signaling by Insulin-like growth factor	0.111																																					0.577	0.487	0.644	0.442	0.592	0.49	0.577	0.674	0.488
Recurrent	LRFN4_PTPRF	Signaling by Leucine Rich Repeat And Fibronectin	0.309						1.849									1.787				1.726			1.64		1.951	1.671	1.623		1.656					1.881	1.602			1.665					1.89	1.611			1.657
Recurrent	LTB_LTBR	Signaling by Lipoxin/Leukotriene	0.37												0.69	0.713	0.723	0.709	0.65		0.73												0.631	0.654	0.664	0.65			0.671
Recurrent	JAG1_NOTCH2	Signaling by Notch	0.37	0.587		0.645	0.563	0.717	0.601	0.56	0.634	0.568										0.584		0.642	0.56	0.714	0.599	0.557	0.631	0.565												0.557		0.629
Recurrent	JAG2_NOTCH1	Signaling by Notch	0.321	0.277		0.313	0.283	0.328			0.338											0.267		0.303	0.273	0.318			0.328				0.27		0.285			0.295
Recurrent	JAG2_NOTCH2	Signaling by Notch	0.321	0.499		0.557		0.629	0.513		0.546											0.489		0.547		0.619	0.504		0.536				0.514		0.586			0.503
Recurrent	JAG1_NOTCH1	Signaling by Notch	0.259	0.365		0.401	0.371	0.416			0.426											0.362		0.398	0.368	0.413			0.423																		0.337
Recurrent	JAG1_NOTCH3	Signaling by Notch	0.259			0.879	0.71	0.751		0.666		0.716												0.876	0.708	0.748		0.663		0.713												0.791
Recurrent	JAG2_NOTCH3	Signaling by Notch	0.222			0.791	0.622	0.663				0.628												0.781	0.612	0.653				0.618			0.748		0.62
Recurrent	PLAU_PLAUR	Signaling by Plasminogen Activator	0.395																					0.508	0.504	0.482	0.741	0.51	0.532	0.558						0.609			0.426			0.491	0.487	0.465	0.724	0.493	0.515	0.541
Recurrent	PDGFC_PDGFRA	Signaling by Platelet-derived growth factor	0.099					0.339									0.364									0.357									0.405									0.351
Recurrent	SEMA4D_PLXNB2	Signaling by Semaphorin	0.457			0.955		1.237			0.954	0.953												0.962		1.245	0.937		0.961	0.96			1.001		1.284	0.976		1.001	1			0.96		1.243			0.959	0.959
Recurrent	SEMA4C_PLXNB2	Signaling by Semaphorin	0.407					1.204																0.991		1.274	0.966		0.991	0.99			1.002		1.284	0.977		1.001	1			1.001		1.283	0.976		1	0.999
Recurrent	SEMA4D_PLXNB1	Signaling by Semaphorin	0.395			1.45		1.509		1.205	1.488													1.458		1.516		1.212	1.495				1.497		1.556		1.252	1.535				1.456		1.514		1.21	1.493
Recurrent	SEMA3F_NRP2	Signaling by Semaphorin	0.296																			0.803		0.885	0.817	0.866	0.835		0.883	0.845
Recurrent	SEMA4D_PTPRC	Signaling by Semaphorin	0.198			0.285					0.311													0.293					0.319				0.332					0.358				0.291					0.317
Recurrent	SEMA3C_NRP2	Signaling by Semaphorin	0.173																																					0.449		0.531	0.463	0.512	0.481		0.529	0.491
Recurrent	TENM4_ADGRL2	Signaling by Teneurin	0.198	0.327		0.309		0.294			0.29											0.384		0.366		0.35			0.347											0.376		0.358		0.342			0.339
Recurrent	TENM4_ADGRL1	Signaling by Teneurin	0.099				0.342					0.371													0.399					0.428													0.391					0.42
Recurrent	TGFB1_TGFBR3	Signaling by Transforming growth factor	0.099																						0.297		0.285																0.352		0.34
Recurrent	TNFSF10_TNFRSF11B	Signaling by Tumor necrosis factor	0.21			1.209			1.116			1.579									1.392									1.404									1.33									1.198
Recurrent	TNFSF10_TNFRSF10B	Signaling by Tumor necrosis factor	0.198			1.042	1.042		1.03			1.048
Recurrent	TNFSF12_TNFRSF25	Signaling by Tumor necrosis factor	0.074
Recurrent	TNFSF12_TNFRSF12A	Signaling by Tumor necrosis factor	0.049
Recurrent	VEGFB_NRP1	Signaling by Vascular endothelial growth factor	0.272			0.787																		0.828	0.794	0.82			0.808													1.178	1.145	1.171			1.159
Recurrent	VEGFA_NRP2	Signaling by Vascular endothelial growth factor	0.259										0.934		1.015	0.947	0.996	0.966		1.014	0.976																												0.924
Recurrent	VEGFA_NRP1	Signaling by Vascular endothelial growth factor	0.148												0.959	0.925	0.951			0.939
Ranks were calculated as the ratio of significant p-values per interaction to the total count of cell type-cell type comparisons.
Significant means were calculated for all interacting partners, with the names of the interacting cell populations separated by "|".
[truncated: 35 more columns]
