# Supplementary material for: Integrated analysis of spatial transcriptomics and CT phenotypes for unveiling the novel molecular characteristics of recurrent and non-recurrent high-grade serous ovarian cancer
Source: Biomark Res. 2024 Aug 12;12:80. doi: 10.1186/s40364-024-00632-7 (PMC11318304; doi:10.1186/s40364-024-00632-7)
Supplement: Supplementary file 6 — Supplementary Material 6: Table S4A. Significant ligand-receptor crosstalk of recurrent HGSOC. Table S4B. Significant ligand-receptor crosstalk of non-recurrent HGSOC [file 40364_2024_632_MOESM6_ESM.zip › TableS4B.xlsx]

## Sheet: TableS4B
Table S4B. Significant ligand-receptor crosstalk of non-recurrent HGSOC.
Recurence status	Interacting pair	Classification	Rank	B cell|B cell	B cell|Dendritic cell	B cell|Fibroblast	B cell|Mast cell	B cell|Myeloid cell	B cell|Ovarian cancer cell	B cell|Plasma cell	B cell|T cell	Dendritic cell|B cell	Dendritic cell|Dendritic cell	Dendritic cell|Fibroblast	Dendritic cell|Mast cell	Dendritic cell|Myeloid cell	Dendritic cell|Ovarian cancer cell	Dendritic cell|Plasma cell	Dendritic cell|T cell	Fibroblast|B cell	Fibroblast|Dendritic cell	Fibroblast|Fibroblast	Fibroblast|Mast cell	Fibroblast|Myeloid cell	Fibroblast|Ovarian cancer cell	Fibroblast|Plasma cell	Fibroblast|T cell	Mast cell|B cell	Mast cell|Dendritic cell	Mast cell|Fibroblast	Mast cell|Mast cell	Mast cell|Myeloid cell	Mast cell|Ovarian cancer cell	Mast cell|Plasma cell	Mast cell|T cell	Myeloid cell|B cell	Myeloid cell|Dendritic cell	Myeloid cell|Fibroblast	Myeloid cell|Mast cell	Myeloid cell|Myeloid cell	Myeloid cell|Ovarian cancer cell	Myeloid cell|Plasma cell	Myeloid cell|T cell	Ovarian cancer cell|B cell	Ovarian cancer cell|Dendritic cell	Ovarian cancer cell|Fibroblast	Ovarian cancer cell|Mast cell	Ovarian cancer cell|Myeloid cell	Ovarian cancer cell|Ovarian cancer cell
Non-Recurrent	APP_SORL1	Signaling by Amyloid-beta precursor protein	0.062																				0.687		0.699																						0.601		0.613
Non-Recurrent	APP_TNFRSF21	Signaling by Amyloid-beta precursor protein	0.109																			0.642	0.632		0.68		0.623																			0.556			0.594
Non-Recurrent	APP_CD74	Signaling by Amyloid-beta precursor protein	0.453		4.86			4.383					4.952	4.416		4.474			4.404		5.153	4.617		4.676			4.606		4.923			4.445			4.375		5	4.464		4.523			4.453		5.067	4.531		4.59
Non-Recurrent	CXCL14_CXCR4	Signaling by Chemokines	0.047																			0.478			0.476	0.402
Non-Recurrent	CXCL12_CXCR4	Signaling by Chemokines	0.141																			0.802			0.8	0.726												0.516			0.514					0.53			0.528
Non-Recurrent	CSF1_CSF1R	Signaling by Colony-Stimulating factor	0.016																			0.333
Non-Recurrent	EFNB2_EPHB3	Signaling by Ephrin	0.031																			0.303																								0.37
Non-Recurrent	LGALS9_P4HB	Signaling by Galectin	0.141																			2.186		1.625	1.533													2.086		1.525						2.106		1.546
Non-Recurrent	GAS6_AXL	Signaling by Growth arrest	0.094																			1.88			1.791													1.227								1.434			1.346
Non-Recurrent	IGF1_IGF1R	Signaling by Insulin-like growth factor	0.031																						0.297
Non-Recurrent	IGFBP3_TMEM219	Signaling by Insulin-like growth factor	0.219																																		1.295	1.282		1.229	1.277	1.25	1.254	1.277	1.474	1.461	1.346	1.408	1.455
Non-Recurrent	LTB_LTBR	Signaling by Lipoxin/Leukotriene	0.047																		0.338				0.298		0.315
Non-Recurrent	NTN4_UNC5B	Signaling by Netrin	0.016																																											0.349
Non-Recurrent	JAG1_NOTCH3	Signaling by Notch	0.109																			0.675			0.607													0.599								0.78		0.628	0.712
Non-Recurrent	JAG1_NOTCH2	Signaling by Notch	0.141																			0.531		0.47	0.462	0.466																				0.635		0.574	0.567
Non-Recurrent	PLAU_PLAUR	Signaling by Plasminogen Activator	0.094																			0.67		0.661														0.339		0.33
Non-Recurrent	SEMA3F_NRP2	Signaling by Semaphorin	0.031																			0.269	0.247
Non-Recurrent	SEMA3C_NRP2	Signaling by Semaphorin	0.031																			0.347	0.325
Non-Recurrent	VEGFB_NRP1	Signaling by Vascular endothelial growth factor	0.062																			0.616																0.507								0.492
Non-Recurrent	VEGFA_NRP1	Signaling by Vascular endothelial growth factor	0.078											0.468																0.596								0.572								0.553
Non-Recurrent	VEGFA_NRP2	Signaling by Vascular endothelial growth factor	0.109																											0.552	0.529							0.528	0.506							0.509	0.486
Ranks were calculated as the ratio of significant p-values per interaction to the total count of cell type-cell type comparisons.
Significant means were calculated for all interacting partners, with the names of the interacting cell populations separated by "|".
[truncated: 18 more columns]
