# Supplementary material for: Integrated analysis of spatial transcriptomics and CT phenotypes for unveiling the novel molecular characteristics of recurrent and non-recurrent high-grade serous ovarian cancer
Source: Biomark Res. 2024 Aug 12;12:80. doi: 10.1186/s40364-024-00632-7 (PMC11318304; doi:10.1186/s40364-024-00632-7)
Supplement: Supplementary file 7 — Supplementary Material 7: Table S5. CT phenotypes of eight internal HGSOC samples and 40 public HGSOC TCIA and TCGA samples [file 40364_2024_632_MOESM7_ESM.xlsx]

## Sheet: Table S5
Table S5. CT phenotypes of eight internal HGSOC samples and 40 public HGSOC TCIA and TCGA samples.
Patient	Recurrence	Bilaterality	Larger diameter	Margin	Composition	Calcification	Peritoneal seeding pattern	Peritoneal thickening	Omentum seeding	Mesentery seeding	Pelvis seeding	RUQ seeding	Lesser sac seeding	LUQ seeding	Gastrohepatic seeding	Paracolic gutter seeding	Gallbladder fossa seeding	Higher number of seeding locations	Presence of metastatic LN	Location of metastatic LN	Number of metastatic LN
	0: no 1: yes	0: unilateral 1: bilateral	0: < 7.8 1: ≥ 7.8	0: ovoid or lobulated 1: irregular	0: cystic or predominant cystic 1: solid or predominant solid	0: no 1: yes	0: predominant infiltrative pattern 1: predominant nodular pattern	0: no 1: yes	0: no 1: yes	0: no 1: yes	0: no 1: yes	0: no 1: yes	0: no 1: yes	0: no 1: yes	0: no 1: yes	0: no 1: yes	0: no 1: yes	0: <3 1: ≥3	0:no 1: yes	0: no 1: pelvis 2: paraaortic 3: supradiaphragmatic 4: etc
ST1	1	0	1	0	0	0	1	1	1	0	1	1	0	0	0	1	0	1	0	0	0
ST2	1	1	1	1	1	0	0	1	1	0	1	1	0	0	0	0	0	0	0	0	0
ST3	1	1	0	0	1	0	0	0	0	0	0	0	0	0	0	0	0	0	0	0	0
ST4	1	1	0	0	1	0	1	1	1	1	1	0	0	0	0	1	0	1	0	0	0
ST5	0	0	0	1	1	0	1	1	1	1	1	1	1	1	0	1	0	1	0	0	0
ST6	1	1	1	0	0	0	0	1	1	0	1	1	0	1	0	1	0	1	0	0	0
ST7	0	0	1	0	1	0	0	1	1	0	1	0	0	0	0	0	0	0	0	0	0
ST8	0	0	0	0	1	0	0	1	0	0	1	0	0	0	0	0	0	0	1	1	3
TCGA1	NA	1	1	0	1	0	1	1	1	0	1	1	0	1	0	1	0	1	1	2	1
TCGA2	NA	1	0	1	1	0	1	0	1	0	1	1	1	0	0	0	1	1	0	0	0
TCGA3	NA	0	0	0	0	0	1	1	1	0	1	1	0	1	0	1	0	1	0	0	0
TCGA4	NA	1	0	0	0	0	1	1	1	0	1	1	0	0	0	0	0	1	0	0	0
TCGA5	NA	1	1	0	1	0	0	0	1	0	0	0	0	0	0	0	0	0	0	0	0
TCGA6	NA	0	0	1	1	0	0	0	1	0	0	0	0	1	0	1	0	1	0	0	0
TCGA7	NA	1	1	0	1	0	0	0	1	0	0	0	0	0	0	0	0	0	0	0	0
TCGA8	NA	1	0	0	1	0	1	0	1	0	0	0	0	0	0	0	0	0	1	4	1
TCGA9	NA	1	0	1	1	1	1	1	1	1	1	1	1	0	0	1	0	1	0	0	0
TCGA10	NA	1	0	0	1	1	1	1	1	0	1	0	0	0	0	1	0	1	0	0	0
TCGA11	NA	0	1	1	1	0	1	1	0	0	1	0	0	0	0	1	0	0	1	2	2
TCGA12	NA	1	1	0	1	0	0	0	1	0	1	0	0	0	0	0	0	0	0	0	0
TCGA13	NA	1	1	0	1	1	1	1	1	0	1	1	1	1	1	1	1	1	0	0	0
TCGA14	NA	1	1	0	0	0	1	0	0	0	1	1	0	1	0	0	0	1	0	0	0
TCGA15	NA	0	0	0	1	0	0	0	0	0	0	0	0	0	0	0	0	0	0	0	0
TCGA16	NA	1	0	0	1	0	0	0	0	0	0	0	0	0	0	0	0	0	0	0	0
TCGA17	NA	1	0	0	0	0	0	1	1	0	0	0	0	0	0	0	0	0	1	1	1
TCGA18	NA	1	0	1	1	0	1	1	1	0	1	1	1	1	0	1	1	1	1	2	3
TCGA19	NA	1	0	0	0	0	1	1	1	0	1	1	1	1	0	1	1	1	1	3	5
TCGA20	NA	0	1	0	1	0	1	1	1	0	1	1	0	1	0	1	0	1	1	2	4
TCGA21	NA	0	0	1	1	0	1	1	1	0	1	1	0	0	0	0	1	1	0	0	0
TCGA22	NA	0	0	0	0	0	1	0	1	0	1	0	0	0	0	0	0	0	0	0	0
TCGA23	NA	1	0	0	1	0	0	1	1	0	1	0	0	1	1	1	0	1	0	0	0
TCGA24	NA	1	1	0	0	0	0	0	0	0	0	0	0	0	0	0	0	0	0	0	0
TCGA25	NA	1	0	0	1	0	1	1	1	0	1	0	0	1	0	1	0	1	0	0	0
TCGA26	NA	1	0	0	0	0	1	1	1	0	1	1	0	1	0	1	0	1	1	1	1
TCGA27	NA	1	1	0	1	0	1	0	1	0	1	0	0	0	0	0	0	0	0	0	0
TCGA28	NA	1	1	0	0	0	1	0	1	0	1	1	0	1	0	1	0	1	1	2	5
TCGA29	NA	1	1	0	0	0	0	1	1	0	1	1	0	0	0	0	0	1	0	0	0
TCGA30	NA	1	1	0	1	0	0	1	1	0	1	0	0	0	0	1	0	1	0	0	0
TCGA31	NA	1	0	0	1	0	1	1	0	1	1	1	0	0	0	1	0	1	1	2	5
TCGA32	NA	0	0	0	1	0	0	0	1	0	0	0	0	0	0	0	0	0	1	1	1
TCGA33	NA	0	1	0	0	0	1	0	0	0	1	0	0	0	0	1	0	0	0	0	0
TCGA34	NA	0	1	0	1	0	1	1	0	0	1	0	0	0	0	0	0	0	0	0	0
TCGA35	NA	0	1	0	1	0	1	0	0	0	1	0	0	0	0	0	0	0	0	0	0
TCGA36	NA	1	0	0	1	0	1	1	0	0	1	0	0	0	0	0	0	0	1	2	2
TCGA37	NA	1	1	1	1	1	1	1	0	0	1	0	0	0	1	0	0	0	1	1	1
TCGA38	NA	1	1	0	0	0	0	0	1	0	1	0	0	0	0	0	0	0	0	0	0
TCGA39	NA	1	0	1	1	0	0	1	1	0	1	0	0	0	0	0	0	0	0	0	0
TCGA40	NA	1	0	0	1	0	1	1	1	0	1	1	1	0	0	1	1	1	1	2	1
NA, not applicable; RUQ, right upper quadrant; LUQ, left upper quadrant
For each of 40 matched HGSOC patients, CT phenotypes were extracted from TCIA database and bulk RNA sequencing data were extracted from TCGA database.
